# Supplementary material for: Transcriptomic analysis of different tissue layers in antler growth Center in Sika Deer (Cervus nippon)
Source: BMC Genomics. 2019 Mar 5;20:173. doi: 10.1186/s12864-019-5560-1 (PMC6402185; doi:10.1186/s12864-019-5560-1)
Supplement: Supplementary file 1 — Table S1. Summary of sequencing data of 15 samples across the five tissue layers. (XLSX 11 kb) [file 12864_2019_5560_MOESM1_ESM.xlsx]

## Sheet: Sheet1
Samples	Clean reads	Clean data	Q20 % of fq1	Q20 % of fq2	GC (%)
RM1	54112270	7575717800	0.9948	0.985	0.5272
RM2	52024466	8688125600	0.9946	0.983	0.5146
RM3	55348822	7748835080	0.9948	0.9841	0.5152
PC1	45362014	6350681960	0.9946	0.9834	0.5293
PC2	60520400	8472856000	0.9946	0.9839	0.5253
PC3	54501768	7630247520	0.9947	0.9837	0.5187
TZ1	38648870	5410841800	0.9878	0.9684	0.5584
TZ2	33299322	4661905080	0.9878	0.969	0.5607
TZ3	29826686	4175736040	0.9878	0.9683	0.5405
CA1	28749662	4024952680	0.988	0.9676	0.5441
CA2	34110582	4775481480	0.988	0.9686	0.5559
CA3	38793220	5431050800	0.9882	0.968	0.5537
MC1	46163234	6462852760	0.9943	0.9826	0.5647
MC2	51215288	7170140320	0.9943	0.9832	0.5602
MC3	31351424	4389199360	0.9943	0.9832	0.555
	654028028	92968624280
