# Supplementary material for: Transcriptomic analysis of different tissue layers in antler growth Center in Sika Deer (Cervus nippon)
Source: BMC Genomics. 2019 Mar 5;20:173. doi: 10.1186/s12864-019-5560-1 (PMC6402185; doi:10.1186/s12864-019-5560-1)
Supplement: Supplementary file 7 — Table S4. GO BP enrichment of the DEGs of seven Fuzzy c-means clusters. (XLSX 72 kb) [file 12864_2019_5560_MOESM7_ESM.xlsx]

## Sheet: Cluster1
Category	Term	Count	%	Pvalue (EASE score)	Genes	List Total	Pop Hits	Pop Total	Fold Enrichment
GOTERM_BP_DIRECT	GO:0006954~inflammatory response	23	7.0122	7.19494e-07	TNFRSF21, PTGER1, C5AR2, DAB2IP, ADORA2A, TNFRSF25, AIF1, CSF1, CCR1, EPHX2, AFAP1L2, GPR68, TRIL, CCL16, LGALS9, CCL26, TNFRSF1A, CYBA, TNFRSF11A, STAB1, TBXA2R, NGFR, TNIP1	290	379	16792	3.51393
GOTERM_BP_DIRECT	GO:0007155~cell adhesion	20	6.09756	0.000397074	MTSS1, MYBPC2, CCR1, EFNB1, ICAM3, IGFALS, ITGA10, ITGB3, CD151, SCARF1, HES1, JUP, ARVCF, ITGA9, VWF, LAMB3, CD44, STAB1, PARVB, ROM1	290	459	16792	2.52303
GOTERM_BP_DIRECT	GO:0071346~cellular response to interferon-gamma	7	2.13415	0.000428565	SLC26A6, STAR, AIF1, NOS2, CCL16, LGALS9, CCL26	290	57	16792	7.11095
GOTERM_BP_DIRECT	GO:0007229~integrin-mediated signaling pathway	8	2.43902	0.00160682	ITGA9, PTK2B, FERMT3, ADAMTS10, ITGA10, ITGB3, SRC, TYROBP	290	99	16792	4.67907
GOTERM_BP_DIRECT	GO:0060263~regulation of respiratory burst	3	0.914634	0.00173107	RAC2, NOXO1, NOXA1	290	4	16792	43.4276
GOTERM_BP_DIRECT	GO:0022617~extracellular matrix disassembly	7	2.13415	0.00196731	CTSK, LAMB3, CD44, NOXO1, MMP15, MMP13, TIMP1	290	76	16792	5.33321
GOTERM_BP_DIRECT	GO:0010310~regulation of hydrogen peroxide metabolic process	3	0.914634	0.00285233	RAC2, NOXO1, NOXA1	290	5	16792	34.7421
GOTERM_BP_DIRECT	GO:0031589~cell-substrate adhesion	4	1.21951	0.00286875	VWF, SMAD6, ITGB3, EPHB1	290	17	16792	13.6243
GOTERM_BP_DIRECT	GO:0071356~cellular response to tumor necrosis factor	8	2.43902	0.00292852	ADAMTS7, CEBPA, TNFRSF21, CYBA, ZFP36L2, DAB2IP, CCL16, CCL26	290	110	16792	4.21116
GOTERM_BP_DIRECT	GO:0070374~positive regulation of ERK1 and ERK2 cascade	10	3.04878	0.00334496	C5AR2, CD44, FFAR4, PTK2B, CCR1, RASGRP1, CCL16, SRC, LGALS9, CCL26	290	175	16792	3.30877
GOTERM_BP_DIRECT	GO:0033209~tumor necrosis factor-mediated signaling pathway	8	2.43902	0.00432209	TNFRSF21, TNFRSF1A, TNFRSF11A, TNFRSF25, PTK2B, PLVAP, NGFR, TNFSF12	290	118	16792	3.92566
GOTERM_BP_DIRECT	GO:0006801~superoxide metabolic process	4	1.21951	0.00462963	CYBA, NOXO1, NOXA1, NOS2	290	20	16792	11.5807
GOTERM_BP_DIRECT	GO:0042127~regulation of cell proliferation	10	3.04878	0.00485605	JUP, TNFRSF21, TNFRSF1A, TNFRSF25, PTK2B, IL4R, NFKBIA, NGFR, NOS2, SRC	290	185	16792	3.12992
GOTERM_BP_DIRECT	GO:0043627~response to estrogen	6	1.82927	0.00519199	ARPC1B, STAR, SMAD6, IL4R, ARSA, CITED2	290	65	16792	5.34493
GOTERM_BP_DIRECT	GO:0001783~B cell apoptotic process	3	0.914634	0.00585482	TNFRSF21, BAX, PKN1	290	7	16792	24.8158
GOTERM_BP_DIRECT	GO:0045453~bone resorption	4	1.21951	0.00609759	CTSK, RAC2, PTK2B, SRC	290	22	16792	10.5279
GOTERM_BP_DIRECT	GO:0006955~immune response	16	4.87805	0.00641824	TNFRSF21, ENPP1, TNFRSF25, SMAD6, CCR1, SAMHD1, TNFSF12, CCL16, WAS, CCL26, TNFSF8, CFP, LIF, TNFRSF1A, IL4R, NGFR	290	421	16792	2.20061
GOTERM_BP_DIRECT	GO:0030316~osteoclast differentiation	4	1.21951	0.00692406	TNFRSF11A, GAB2, CSF1, OSTM1	290	23	16792	10.0702
GOTERM_BP_DIRECT	GO:0097190~apoptotic signaling pathway	6	1.82927	0.00753179	TNFRSF21, TNFRSF11A, TNFRSF25, BAX, NGFR, TNFSF12	290	71	16792	4.89325
GOTERM_BP_DIRECT	GO:0032496~response to lipopolysaccharide	9	2.7439	0.00758169	TNFRSF21, PTGER1, TNFRSF1A, TNFRSF11A, TNFRSF25, PLCG2, TIMP4, NGFR, LGALS9	290	164	16792	3.17763
GOTERM_BP_DIRECT	GO:1900744~regulation of p38MAPK cascade	3	0.914634	0.00771809	DAB2IP, RASGRP1, LGALS9	290	8	16792	21.7138
GOTERM_BP_DIRECT	GO:0016337~single organismal cell-cell adhesion	7	2.13415	0.00799587	JUP, ARVCF, CD44, ICAM3, PIP5K1C, ESAM, SRC	290	101	16792	4.01311
GOTERM_BP_DIRECT	GO:0050729~positive regulation of inflammatory response	6	1.82927	0.00845218	TNFRSF1A, PDE2A, TGM2, CCL16, TNIP1, CCL26	290	73	16792	4.75919
GOTERM_BP_DIRECT	GO:0051603~proteolysis involved in cellular protein catabolic process	5	1.52439	0.00922985	ADAMTS7, CTSK, CTSZ, CTSB, CTSF	290	48	16792	6.03161
GOTERM_BP_DIRECT	GO:0045124~regulation of bone resorption	3	0.914634	0.00981113	ITGB3, SIGLEC15, SRC	290	9	16792	19.3011
GOTERM_BP_DIRECT	GO:0007165~signal transduction	32	9.7561	0.0100918	TNFRSF21, RHPN1, TNFRSF25, TNFSF12, SCARF1, CALCOCO1, SRC, CCL26, TNFRSF1A, TNFRSF11A, RAC2, PTK2B, RASGRP1, IL4R, TIE1, RAPGEF3, TYROBP, RALBP1, TLE3, PRKCH, IGFALS, PKN1, MAPK11, TNFSF8, ARHGAP25, JUP, RASSF4, TRIM54, PDE2A, GRN, ARAP3, ZNF219	290	1161	16792	1.59596
GOTERM_BP_DIRECT	GO:0090383~phagosome acidification	4	1.21951	0.0108727	ATP6V0C, ATP6V1C1, ATP6V1H, ATP6V0D2	290	27	16792	8.57829
GOTERM_BP_DIRECT	GO:0042981~regulation of apoptotic process	10	3.04878	0.0116094	TNFRSF21, TNFRSF1A, TNFRSF11A, TNFRSF25, BAX, ROBO4, PPP1R13B, NGFR, CTSB, DAPK2	290	213	16792	2.71847
GOTERM_BP_DIRECT	GO:0043410~positive regulation of MAPK cascade	6	1.82927	0.0129123	LIF, DAB2IP, TNFRSF25, C1QTNF1, IGF2, NGFR	290	81	16792	4.28914
GOTERM_BP_DIRECT	GO:0050731~positive regulation of peptidyl-tyrosine phosphorylation	6	1.82927	0.0135629	LIF, CD44, PTK2B, IGF2, ITGB3, SRC	290	82	16792	4.23684
GOTERM_BP_DIRECT	GO:0030168~platelet activation	7	2.13415	0.0145713	VWF, RAC2, PLCG2, PRKCH, DGKZ, ITGB3, SRC	290	115	16792	3.52456
GOTERM_BP_DIRECT	GO:0030851~granulocyte differentiation	3	0.914634	0.0146531	CEBPA, SPI1, CITED2	290	11	16792	15.7918
GOTERM_BP_DIRECT	GO:0001525~angiogenesis	10	3.04878	0.0153617	DAB2IP, PTK2B, ROBO4, SOX18, ANPEP, TIE1, TNFSF12, RAPGEF3, EPHB1, NDNF	290	223	16792	2.59657
GOTERM_BP_DIRECT	GO:0043507~positive regulation of JUN kinase activity	4	1.21951	0.0158888	DAB2IP, TNFRSF11A, PTK2B, MAP3K11	290	31	16792	7.47141
GOTERM_BP_DIRECT	GO:0015991~ATP hydrolysis coupled proton transport	4	1.21951	0.0173138	ATP6V0C, ATP6V1C1, ATP6V1H, ATP6V0D2	290	32	16792	7.23793
GOTERM_BP_DIRECT	GO:0071498~cellular response to fluid shear stress	3	0.914634	0.0173859	MTSS1, PTK2B, SRC	290	12	16792	14.4759
GOTERM_BP_DIRECT	GO:0043116~negative regulation of vascular permeability	3	0.914634	0.0173859	PTPRJ, PDE2A, ADORA2A	290	12	16792	14.4759
GOTERM_BP_DIRECT	GO:0007417~central nervous system development	7	2.13415	0.0176326	PAM, ADORA2A, ARSA, TIMP4, ID3, SRC, CITED2	290	120	16792	3.3777
GOTERM_BP_DIRECT	GO:0070555~response to interleukin-1	4	1.21951	0.0188079	CYBA, TNFRSF11A, SRC, LGALS9	290	33	16792	7.0186
GOTERM_BP_DIRECT	GO:0006935~chemotaxis	7	2.13415	0.0189721	C5AR2, RAC2, RALBP1, CCR1, CCL16, LGALS9, CCL26	290	122	16792	3.32233
GOTERM_BP_DIRECT	GO:2000573~positive regulation of DNA biosynthetic process	3	0.914634	0.0203161	PTK2B, DDX39B, SRC	290	13	16792	13.3623
GOTERM_BP_DIRECT	GO:0030198~extracellular matrix organization	9	2.7439	0.0204212	ITGA9, VWF, LAMB3, CD44, ICAM3, ITGA10, ITGB3, VWA1, NDNF	290	196	16792	2.65883
GOTERM_BP_DIRECT	GO:0033572~transferrin transport	4	1.21951	0.0220039	ATP6V0C, ATP6V1C1, ATP6V1H, ATP6V0D2	290	35	16792	6.61754
GOTERM_BP_DIRECT	GO:0071902~positive regulation of protein serine/threonine kinase activity	4	1.21951	0.0220039	DAB2IP, ACSL1, IGF2, SRC	290	35	16792	6.61754
GOTERM_BP_DIRECT	GO:0050790~regulation of catalytic activity	5	1.52439	0.0269281	GPSM3, ATP6V1H, ARHGEF15, CTSB, WAS	290	66	16792	4.38662
GOTERM_BP_DIRECT	GO:0019933~cAMP-mediated signaling	4	1.21951	0.0273181	PDE2A, ADCY6, TGM2, RAPGEF3	290	38	16792	6.0951
GOTERM_BP_DIRECT	GO:0034446~substrate adhesion-dependent cell spreading	4	1.21951	0.0273181	AKIP1, FERMT3, ITGB3, SRC	290	38	16792	6.0951
GOTERM_BP_DIRECT	GO:0007204~positive regulation of cytosolic calcium ion concentration	7	2.13415	0.0284818	SPPL3, PTGER1, C5AR2, PTK2B, CCR1, C1QTNF1, TBXA2R	290	134	16792	3.02481
GOTERM_BP_DIRECT	GO:0061028~establishment of endothelial barrier	3	0.914634	0.0302169	PDE2A, SOX18, RAPGEF3	290	16	16792	10.8569
GOTERM_BP_DIRECT	GO:0070528~protein kinase C signaling	3	0.914634	0.0302169	SLC26A6, PRKCH, PLVAP	290	16	16792	10.8569
GOTERM_BP_DIRECT	GO:0010629~negative regulation of gene expression	7	2.13415	0.0312735	AIF1, CCR1, NOS2, OLFM1, LGALS9, CITED2, SLIT3	290	137	16792	2.95857
GOTERM_BP_DIRECT	GO:2001204~regulation of osteoclast development	2	0.609756	0.034126	SIGLEC15, TYROBP	290	2	16792	57.9034
GOTERM_BP_DIRECT	GO:0048010~vascular endothelial growth factor receptor signaling pathway	5	1.52439	0.0355211	CYBA, PTK2B, MAPK11, ITGB3, SRC	290	72	16792	4.02107
GOTERM_BP_DIRECT	GO:2000249~regulation of actin cytoskeleton reorganization	3	0.914634	0.0376714	PTK2B, RAPGEF3, TRPM2	290	18	16792	9.65057
GOTERM_BP_DIRECT	GO:0034142~toll-like receptor 4 signaling pathway	3	0.914634	0.0376714	NFKBIA, TRIL, LGALS9	290	18	16792	9.65057
GOTERM_BP_DIRECT	GO:0030225~macrophage differentiation	3	0.914634	0.0376714	CEBPA, CSF1, SPI1	290	18	16792	9.65057
GOTERM_BP_DIRECT	GO:0010628~positive regulation of gene expression	10	3.04878	0.0381594	NOG, STAR, CSF1, C1QTNF1, EPHX2, MAPK11, OLFM1, CALCOCO1, LGALS9, CITED2	290	262	16792	2.21006
GOTERM_BP_DIRECT	GO:0007584~response to nutrient	5	1.52439	0.0386989	ACSL1, STAR, TBXA2R, ARSA, C2	290	74	16792	3.9124
GOTERM_BP_DIRECT	GO:0016241~regulation of macroautophagy	4	1.21951	0.0398033	ATP6V0C, ATP6V1C1, ATP6V1H, ATP6V0D2	290	44	16792	5.26395
GOTERM_BP_DIRECT	GO:0046579~positive regulation of Ras protein signal transduction	3	0.914634	0.0416344	RASGRP4, CSF1, RASGRP1	290	19	16792	9.14265
GOTERM_BP_DIRECT	GO:0050852~T cell receptor signaling pathway	7	2.13415	0.0430117	SPPL3, PTPRJ, TNFRSF21, PLCG2, NFKBIA, CACNB3, WAS	290	148	16792	2.73868
GOTERM_BP_DIRECT	GO:0003151~outflow tract morphogenesis	4	1.21951	0.0445049	HES1, NOG, SOX18, CITED2	290	46	16792	5.03508
GOTERM_BP_DIRECT	GO:0008286~insulin receptor signaling pathway	5	1.52439	0.0455271	ATP6V0C, ATP6V1C1, ATP6V1H, IGF2, ATP6V0D2	290	78	16792	3.71176
GOTERM_BP_DIRECT	GO:0046697~decidualization	3	0.914634	0.0457461	LIF, CTSB, CITED2	290	20	16792	8.68552
GOTERM_BP_DIRECT	GO:1902895~positive regulation of pri-miRNA transcription from RNA polymerase II promoter	3	0.914634	0.0457461	SMAD6, SPI1, NGFR	290	20	16792	8.68552
GOTERM_BP_DIRECT	GO:0042060~wound healing	5	1.52439	0.0491772	ITGA9, NOG, CCM2L, ITGB3, TIMP1	290	80	16792	3.61897
GOTERM_BP_DIRECT	GO:0006909~phagocytosis	4	1.21951	0.0494697	UNC13D, ADORA2A, ICAM3, PIP5K1C	290	48	16792	4.82529

## Sheet: Cluster2
Category	Term	Count	%	Pvalue (EASE score)	Genes	List Total	Pop Hits	Pop Total	Fold Enrichment
GOTERM_BP_DIRECT	GO:0006695~cholesterol biosynthetic process	11	3.17919	1.82362e-09	EBP, MVD, CYP51A1, DHCR7, INSIG1, FDPS, LSS, IDI1, NSDHL, FDFT1, DHCR24	325	38	16792	14.9564
GOTERM_BP_DIRECT	GO:0007067~mitotic nuclear division	23	6.6474	2.95201e-09	CDC6, CENPN, HAUS3, ASUN, BORA, TPX2, BIRC5, ANLN, GEM, PBK, CEP55, MIS12, FAM83D, SPC25, OIP5, MIS18A, BUB1, CENPW, BUB1B, SKA3, MASTL, MIS18BP1, ZW10	325	248	16792	4.79176
GOTERM_BP_DIRECT	GO:0051301~cell division	23	6.6474	1.29674e-06	CDC6, HAUS3, ASUN, BORA, TPX2, SPDL1, BIRC5, MIS12, NCAPD3, FAM83D, CCNB1, SPC25, CDCA7, OIP5, CCND2, MIS18A, BUB1, CENPW, BUB1B, SKA3, MASTL, MIS18BP1, ZW10	325	350	16792	3.39531
GOTERM_BP_DIRECT	GO:0007059~chromosome segregation	9	2.60116	4.76074e-05	CENPN, SPC25, HJURP, OIP5, MIS18A, DDX3Y, SKA3, CENPW, MIS12	325	68	16792	6.83837
GOTERM_BP_DIRECT	GO:0006260~DNA replication	13	3.75723	4.79772e-05	EXO1, CLSPN, CDC6, DTL, DBF4, GINS4, TOPBP1, WRN, RBBP7, DNA2, CHAF1A, CHAF1B, ORC1	325	155	16792	4.33342
GOTERM_BP_DIRECT	GO:0034080~CENP-A containing nucleosome assembly	7	2.02312	0.000164547	CENPN, HJURP, OIP5, MIS18A, CENPW, MIS18BP1, RBBP7	325	43	16792	8.41102
GOTERM_BP_DIRECT	GO:0000387~spliceosomal snRNP assembly	6	1.7341	0.000176916	RBM22, GEMIN2, SNRPD3, SNRPD2, SMN1, GEMIN5	325	28	16792	11.0716
GOTERM_BP_DIRECT	GO:0000281~mitotic cytokinesis	6	1.7341	0.000210422	CKAP2, KIF23, KIF4A, ANLN, MITD1, CEP55	325	29	16792	10.6899
GOTERM_BP_DIRECT	GO:0051170~nuclear import	5	1.44509	0.000336137	GEMIN2, SNRPD3, SNRPD2, SMN1, GEMIN5	325	18	16792	14.3521
GOTERM_BP_DIRECT	GO:0034501~protein localization to kinetochore	4	1.15607	0.000772269	BUB1B, SPDL1, MIS12, ZW10	325	10	16792	20.6671
GOTERM_BP_DIRECT	GO:0090179~planar cell polarity pathway involved in neural tube closure	4	1.15607	0.00137579	SFRP1, SFRP2, FZD1, FZD2	325	12	16792	17.2226
GOTERM_BP_DIRECT	GO:0033490~cholesterol biosynthetic process via lathosterol	3	0.867052	0.00217046	EBP, DHCR7, DHCR24	325	4	16792	38.7508
GOTERM_BP_DIRECT	GO:0033489~cholesterol biosynthetic process via desmosterol	3	0.867052	0.00217046	EBP, DHCR7, DHCR24	325	4	16792	38.7508
GOTERM_BP_DIRECT	GO:0033687~osteoblast proliferation	3	0.867052	0.00217046	OSR2, FIGNL1, LRRC17	325	4	16792	38.7508
GOTERM_BP_DIRECT	GO:0008299~isoprenoid biosynthetic process	4	1.15607	0.00221207	MVD, FDPS, IDI1, FDFT1	325	14	16792	14.7622
GOTERM_BP_DIRECT	GO:0007062~sister chromatid cohesion	8	2.31214	0.00380709	CENPN, SPC25, BUB1, BUB1B, SPDL1, BIRC5, MIS12, ZW10	325	103	16792	4.01302
GOTERM_BP_DIRECT	GO:0007399~nervous system development	14	4.04624	0.00393986	DPYSL2, SLC7A5, SMN1, EPHB2, BZW2, SLC4A10, SMARCC1, ST8SIA4, PTN, VPS13A, CHRNA3, DCLK1, PRPS1, DLG1	325	287	16792	2.52038
GOTERM_BP_DIRECT	GO:0000086~G2/M transition of mitotic cell cycle	9	2.60116	0.00513169	CCNB1, HAUS3, BORA, TPX2, BIRC5, MASTL, MELK, TUBB4B, HMMR	325	137	16792	3.39423
GOTERM_BP_DIRECT	GO:0060022~hard palate development	3	0.867052	0.00528883	FZD1, FZD2, DLG1	325	6	16792	25.8338
GOTERM_BP_DIRECT	GO:0008616~queuosine biosynthetic process	3	0.867052	0.00731029	PDCL, QTRT2, TXNDC9	325	7	16792	22.1433
GOTERM_BP_DIRECT	GO:0006610~ribosomal protein import into nucleus	3	0.867052	0.00962342	RANBP6, IPO11, TNPO1	325	8	16792	19.3754
GOTERM_BP_DIRECT	GO:1904871~positive regulation of protein localization to Cajal body	3	0.867052	0.00962342	TCP1, CCT8, CCT6A	325	8	16792	19.3754
GOTERM_BP_DIRECT	GO:0060346~bone trabecula formation	3	0.867052	0.00962342	MSX2, SFRP1, FBN2	325	8	16792	19.3754
GOTERM_BP_DIRECT	GO:0003151~outflow tract morphogenesis	5	1.44509	0.0117456	SFRP2, FZD1, SEMA3C, FZD2, RBPJ	325	46	16792	5.61605
GOTERM_BP_DIRECT	GO:1904851~positive regulation of establishment of protein localization to telomere	3	0.867052	0.0122163	TCP1, CCT8, CCT6A	325	9	16792	17.2226
GOTERM_BP_DIRECT	GO:0000245~spliceosomal complex assembly	4	1.15607	0.0133225	GEMIN2, SNRPD3, SNRPD2, SMN1	325	26	16792	7.94888
GOTERM_BP_DIRECT	GO:0042493~response to drug	13	3.75723	0.0153223	SLC6A2, FZD1, CTPS1, DPYSL2, RAD54L, CCNB1, SFRP1, SFRP2, DAD1, PTN, SEMA3C, HSPD1, PMS1	325	304	16792	2.20947
GOTERM_BP_DIRECT	GO:0051292~nuclear pore complex assembly	3	0.867052	0.0181952	RTN4, NUP153, TMEM33	325	11	16792	14.0912
GOTERM_BP_DIRECT	GO:0007052~mitotic spindle organization	4	1.15607	0.0196627	CCNB1, SPC25, ASUN, CEP126	325	30	16792	6.88903
GOTERM_BP_DIRECT	GO:0009058~biosynthetic process	4	1.15607	0.0196627	GOT2, PCYT1A, PCYT1B, FDFT1	325	30	16792	6.88903
GOTERM_BP_DIRECT	GO:0021510~spinal cord development	4	1.15607	0.0196627	PLXDC1, PTN, DPYSL2, PTBP2	325	30	16792	6.88903
GOTERM_BP_DIRECT	GO:0006979~response to oxidative stress	7	2.02312	0.0198147	GPX8, WRN, OXSR1, PRNP, SELENOK, OXR1, DHCR24	325	110	16792	3.28794
GOTERM_BP_DIRECT	GO:0071985~multivesicular body sorting pathway	3	0.867052	0.0215591	SYTL4, MITD1, RAB27B	325	12	16792	12.9169
GOTERM_BP_DIRECT	GO:0050680~negative regulation of epithelial cell proliferation	5	1.44509	0.0227771	GPC3, SFRP1, SFRP2, PTN, DLG1	325	56	16792	4.61319
GOTERM_BP_DIRECT	GO:0006270~DNA replication initiation	4	1.15607	0.0233555	CDC6, GINS4, TOPBP1, ORC1	325	32	16792	6.45846
GOTERM_BP_DIRECT	GO:0006694~steroid biosynthetic process	4	1.15607	0.0233555	CYP51A1, LSS, NSDHL, FDFT1	325	32	16792	6.45846
GOTERM_BP_DIRECT	GO:0007093~mitotic cell cycle checkpoint	4	1.15607	0.0233555	BUB1, BUB1B, DLG1, ZW10	325	32	16792	6.45846
GOTERM_BP_DIRECT	GO:0006461~protein complex assembly	7	2.02312	0.0249764	CCNB1, EPRS, NIFK, CHAF1A, CHAF1B, ZW10, GEMIN5	325	116	16792	3.11788
GOTERM_BP_DIRECT	GO:0048546~digestive tract morphogenesis	3	0.867052	0.0251583	SFRP1, BBS7, SFRP2	325	13	16792	11.9233
GOTERM_BP_DIRECT	GO:0008283~cell proliferation	14	4.04624	0.0257638	POLR3G, DLGAP5, E2F8, TPX2, KITLG, RBBP7, FAM83D, RRN3, COL4A3BP, INSIG1, BUB1, BUB1B, MELK, GNL3	325	366	16792	1.97636
GOTERM_BP_DIRECT	GO:0030282~bone mineralization	4	1.15607	0.0273977	ASPN, MINPP1, GPC3, PTN	325	34	16792	6.07855
GOTERM_BP_DIRECT	GO:0010976~positive regulation of neuron projection development	6	1.7341	0.0288996	RRN3, TENM3, PRKCI, PTN, DPYSL3, CAMK1D	325	89	16792	3.48322
GOTERM_BP_DIRECT	GO:0060071~Wnt signaling pathway, planar cell polarity pathway	6	1.7341	0.0327029	PSMA1, VANGL1, PSMA4, PRICKLE2, FZD1, FZD2	325	92	16792	3.36963
GOTERM_BP_DIRECT	GO:0002063~chondrocyte development	3	0.867052	0.0330222	MSX2, SULF2, SFRP2	325	15	16792	10.3335
GOTERM_BP_DIRECT	GO:1904874~positive regulation of telomerase RNA localization to Cajal body	3	0.867052	0.0330222	TCP1, CCT8, CCT6A	325	15	16792	10.3335
GOTERM_BP_DIRECT	GO:1901796~regulation of signal transduction by p53 class mediator	7	2.02312	0.033154	EXO1, DNA2, TPX2, TOPBP1, WRN, RBBP7, CHD4	325	124	16792	2.91672
GOTERM_BP_DIRECT	GO:0007080~mitotic metaphase plate congression	4	1.15607	0.0341128	CCNB1, SPDL1, CEP55, ZW10	325	37	16792	5.5857
GOTERM_BP_DIRECT	GO:0032877~positive regulation of DNA endoreduplication	2	0.578035	0.0382186	E2F7, E2F8	325	2	16792	51.6677
GOTERM_BP_DIRECT	GO:2000041~negative regulation of planar cell polarity pathway involved in axis elongation	2	0.578035	0.0382186	SFRP1, SFRP2	325	2	16792	51.6677
GOTERM_BP_DIRECT	GO:1904956~regulation of midbrain dopaminergic neuron differentiation	2	0.578035	0.0382186	SFRP1, SFRP2	325	2	16792	51.6677
GOTERM_BP_DIRECT	GO:0006281~DNA repair	10	2.89017	0.0391986	EXO1, CLSPN, UBE2D3, ALKBH1, TOPBP1, WRN, POLQ, CHAF1A, RAD54L, CHAF1B	325	235	16792	2.19863
GOTERM_BP_DIRECT	GO:0008654~phospholipid biosynthetic process	4	1.15607	0.0415991	LPGAT1, MBOAT2, PCYT1A, PCYT1B	325	40	16792	5.16677
GOTERM_BP_DIRECT	GO:0035567~non-canonical Wnt signaling pathway	3	0.867052	0.0417083	SFRP2, FZD1, FZD2	325	17	16792	9.11783
GOTERM_BP_DIRECT	GO:0007413~axonal fasciculation	3	0.867052	0.0463363	RTN4, NCAM2, EPHB2	325	18	16792	8.61128

## Sheet: Cluster3
Category	Term	Count	%	Pvalue (EASE score)	Genes	List Total	Pop Hits	Pop Total	Fold Enrichment
GOTERM_BP_DIRECT	GO:0007062~sister chromatid cohesion	22	3.08989	3.71232e-10	XPO1, NUP98, PDS5B, NUP160, TAOK1, KIF18A, KNTC1, AHCTF1, CENPF, CENPI, MAD2L1, SGO2, KNL1, CENPC, CLIP1, SKA1, CLASP2, RANBP2, SMC1A, NUP43, STAG2, ERCC6L	655	103	16792	5.47579
GOTERM_BP_DIRECT	GO:0006281~DNA repair	33	4.63483	6.73957e-10	BLM, TICRR, SLF2, POLA1, TRRAP, BOD1L1, POLE2, NPM1, ERCC4, RAD51AP1, PDS5B, MSH2, GEN1, TAOK1, POLE, SMG1, ATR, ATM, RAD50, BRCA1, JMY, RAD51, RAD1, ATRX, FANCD2, UBR5, PARPBP, NCOA6, SUPT16H, RAD18, PSME4, ALKBH3, SMC1A	655	235	16792	3.60004
GOTERM_BP_DIRECT	GO:0006974~cellular response to DNA damage stimulus	27	3.79213	1.56799e-07	XIAP, BLM, SLF2, PMAIP1, MCM10, ZBTB38, BOD1L1, SETX, MCM8, TOP2A, TAF1, TAOK1, CBL, ZBTB40, ATR, STXBP4, BRCA1, ATM, RAD50, RAD51, RAD1, BAZ1B, UBR5, NCOA6, RAD18, PSME4, BARD1	655	208	16792	3.32783
GOTERM_BP_DIRECT	GO:0000731~DNA synthesis involved in DNA repair	11	1.54494	5.69379e-07	RAD51AP1, BLM, POLE, POLA1, BRCA2, BRIP1, BRCA1, ATM, RAD50, RAD51, BARD1	655	35	16792	8.05723
GOTERM_BP_DIRECT	GO:0000732~strand displacement	9	1.26404	4.25048e-06	RAD51AP1, BLM, BRCA2, BRIP1, BRCA1, ATM, RAD50, RAD51, BARD1	655	26	16792	8.87422
GOTERM_BP_DIRECT	GO:0051301~cell division	33	4.63483	7.11611e-06	HAUS6, NEK2, KNTC1, TTC28, SENP5, LATS1, CENPC, TNKS, PARD3B, CLASP2, SKA1, TPR, CDK14, STAG2, CDK13, ERCC6L, ANAPC1, KIF14, PDS5B, KIF11, PKN2, CENPF, CENPJ, CDC25B, CCNB3, NEDD1, MAD2L1, SGO2, KNL1, KIF20B, CKS2, SMC1A, NUP43	655	350	16792	2.41717
GOTERM_BP_DIRECT	GO:0006260~DNA replication	20	2.80899	9.66525e-06	NUP98, CCDC88A, BLM, TICRR, POLE, POLA1, IGF1, BRIP1, ATR, MCM10, RAD50, ATM, BRCA1, RAD1, MCM8, SET, POLE2, NCOA6, SUPT16H, BARD1	655	155	16792	3.30795
GOTERM_BP_DIRECT	GO:0007067~mitotic nuclear division	26	3.65169	1.39804e-05	HAUS6, NEK2, KNTC1, TTC28, LATS1, CENPC, PPP1R12A, TNKS, SKA1, TPR, ASPM, STAG2, VCPIP1, ERCC6L, ANAPC1, KIF11, KIF15, CENPF, CDC25B, EML4, NEDD1, KNL1, KIF20B, CLIP1, CIT, NUP43	655	248	16792	2.68771
GOTERM_BP_DIRECT	GO:0046777~protein autophosphorylation	20	2.80899	4.24057e-05	EGFR, TAF1, TNIK, NEK2, TRPM7, PEAK1, SMG1, TTK, FER, ATR, KIT, UHMK1, ATM, IRAK3, SLK, EIF2S1, LMTK2, EEF2K, EIF2AK2, LRRK2	655	172	16792	2.981
GOTERM_BP_DIRECT	GO:1901796~regulation of signal transduction by p53 class mediator	16	2.24719	9.57159e-05	TAF2, TAF1, BLM, TP53BP2, BRIP1, ATR, RAD50, ATM, BRCA1, JMY, RAD1, EP300, HIPK1, SUPT16H, KAT6A, BARD1	655	124	16792	3.30795
GOTERM_BP_DIRECT	GO:1900034~regulation of cellular response to heat	12	1.68539	0.00014569	PTGES3, NUP98, EP300, NUP160, CREBBP, ATR, NUP54, RANBP2, TPR, NUPL2, NUP43, ATM	655	75	16792	4.10186
GOTERM_BP_DIRECT	GO:0010165~response to X-ray	7	0.983146	0.000149097	XRCC4, ERCC6, BLM, MSH2, BRCA2, PMAIP1, RAD51	655	22	16792	8.15711
GOTERM_BP_DIRECT	GO:0016925~protein sumoylation	15	2.10674	0.000182249	XRCC4, NUP98, BLM, NUP160, NUPL2, SENP5, BRCA1, NOP58, RANBP2, NUP54, TPR, SMC1A, TOP2A, NUP43, STAG2	655	117	16792	3.28675
GOTERM_BP_DIRECT	GO:0006409~tRNA export from nucleus	8	1.1236	0.000189175	XPOT, NUP98, NUP160, NUP54, RANBP2, TPR, NUPL2, NUP43	655	32	16792	6.40916
GOTERM_BP_DIRECT	GO:0000729~DNA double-strand break processing	6	0.842697	0.000191386	BLM, SETMAR, BRCA1, ATM, RAD50, BARD1	655	15	16792	10.2547
GOTERM_BP_DIRECT	GO:0000086~G2/M transition of mitotic cell cycle	16	2.24719	0.000292458	TAF2, HAUS6, CCP110, CEP192, NEK2, SKP2, CENPJ, LATS1, CDC25B, NEDD1, CEP250, PPP1R12A, PLCB1, CIT, DYNC1H1, CDK14	655	137	16792	2.99406
GOTERM_BP_DIRECT	GO:0018105~peptidyl-serine phosphorylation	15	2.10674	0.000365043	TAF1, CSNK1G1, TGFBR1, PKN2, TTK, SMG1, RICTOR, ATR, UHMK1, ATM, TTBK2, LMTK2, TNKS, CSNK1G3, LRRK2	655	125	16792	3.0764
GOTERM_BP_DIRECT	GO:0048812~neuron projection morphogenesis	9	1.26404	0.000481905	ATP7A, ALS2, EGFR, EPB41L3, GPM6A, DICER1, KIF20B, ITGA1, LRRK2	655	48	16792	4.80687
GOTERM_BP_DIRECT	GO:0006406~mRNA export from nucleus	13	1.82584	0.000504078	NUP98, SRSF10, NUP160, SMG1, NUPL2, U2AF1, SRRM1, ZC3H11A, RANBP2, NUP54, TPR, THOC2, NUP43	655	100	16792	3.33276
GOTERM_BP_DIRECT	GO:0000724~double-strand break repair via homologous recombination	11	1.54494	0.000567868	MCM8, RAD51AP1, BLM, GEN1, SFPQ, BRCA2, ERCC4, BRCA1, ATM, RAD50, RAD51	655	74	16792	3.81085
GOTERM_BP_DIRECT	GO:0051298~centrosome duplication	6	0.842697	0.000651018	STIL, CCP110, ROCK2, CEP192, PKD2, BRCA2	655	19	16792	8.09578
GOTERM_BP_DIRECT	GO:0007052~mitotic spindle organization	7	0.983146	0.00090993	STIL, KIF11, TTK, TNKS, CLASP2, SMC1A, DYNC1H1	655	30	16792	5.98188
GOTERM_BP_DIRECT	GO:0031047~gene silencing by RNA	13	1.82584	0.00128483	NUP98, NUP160, DICER1, IPO8, NUPL2, TDRD12, CNOT6L, AGO1, RANBP2, NUP54, TPR, NUP43, TNRC6A	655	111	16792	3.00249
GOTERM_BP_DIRECT	GO:0032508~DNA duplex unwinding	8	1.1236	0.00143707	ATRX, CHD8, DDX3X, BLM, ASCC3, BRIP1, RAD50, SETX	655	44	16792	4.66121
GOTERM_BP_DIRECT	GO:0010827~regulation of glucose transport	7	0.983146	0.00153716	NUP98, NUP160, NUP54, RANBP2, TPR, NUPL2, NUP43	655	33	16792	5.43808
GOTERM_BP_DIRECT	GO:0000186~activation of MAPKK activity	8	1.1236	0.00187692	EGFR, ZAK, MAP3K2, TGFBR1, EIF2AK2, LRRK2, CRK, MAP3K7CL	655	46	16792	4.45855
GOTERM_BP_DIRECT	GO:0051056~regulation of small GTPase mediated signal transduction	14	1.96629	0.00221413	RALGAPB, ARHGAP28, ARHGAP19, AKAP13, ARHGAP35, FAM13B, ARHGAP32, RALGAPA1, SYDE2, RASGRF2, SOS2, AMOT, DEPDC1B, NET1	655	134	16792	2.67846
GOTERM_BP_DIRECT	GO:0090305~nucleic acid phosphodiester bond hydrolysis	10	1.40449	0.00247205	RAD1, FANCM, GEN1, PGAP1, POLE, SETMAR, POLA1, EXOG, XRN1, RAD50	655	75	16792	3.41822
GOTERM_BP_DIRECT	GO:0090263~positive regulation of canonical Wnt signaling pathway	13	1.82584	0.00250448	CAV1, AMER1, XIAP, UBR5, PSMC1, SFRP4, LRP6, TNKS, PSME4, USP34, LRRK2, ASPM, TNKS2	655	120	16792	2.7773
GOTERM_BP_DIRECT	GO:0016055~Wnt signaling pathway	17	2.38764	0.00269807	ZBTB33, TNIK, XIAP, CSNK1G1, TRABD2B, AMOTL1, CTR9, TNKS2, AMER1, DDX3X, MACF1, LRP6, TNKS, CSNK1G3, USP34, DST, CDK14	655	187	16792	2.3306
GOTERM_BP_DIRECT	GO:0046825~regulation of protein export from nucleus	4	0.561798	0.00284358	XPO1, PTPN14, TPR, UHMK1	655	8	16792	12.8183
GOTERM_BP_DIRECT	GO:0006303~double-strand break repair via nonhomologous end joining	9	1.26404	0.00296773	XRCC4, KDM2A, RIF1, SETMAR, POLA1, BRCA1, ATM, RAD50, BARD1	655	63	16792	3.66238
GOTERM_BP_DIRECT	GO:0016032~viral process	23	3.23034	0.00329726	XPO1, TAF1, NUP98, NUP160, SLC25A5, MPDZ, CREBBP, POLA1, ABI2, NUPL2, RAD50, EP300, SET, ULBP3, IPO7, NPM1, ATF7, RANBP2, NUP54, TPR, NUP43, RBM15, CDK13	655	299	16792	1.97205
GOTERM_BP_DIRECT	GO:0075733~intracellular transport of virus	8	1.1236	0.00343395	XPO1, NUP98, NUP160, NUP54, RANBP2, TPR, NUPL2, NUP43	655	51	16792	4.02143
GOTERM_BP_DIRECT	GO:0031297~replication fork processing	6	0.842697	0.00349367	ATRX, FANCM, BLM, SETMAR, RAD51, BOD1L1	655	27	16792	5.69703
GOTERM_BP_DIRECT	GO:0006302~double-strand break repair	9	1.26404	0.00397585	XRCC4, BAZ1B, MSH2, BRCA2, MND1, BRIP1, BRCA1, RAD50, SETX	655	66	16792	3.49591
GOTERM_BP_DIRECT	GO:0070198~protein localization to chromosome, telomeric region	4	0.561798	0.00414256	ATRX, TNKS, ATR, TNKS2	655	9	16792	11.3941
GOTERM_BP_DIRECT	GO:0007018~microtubule-based movement	10	1.40449	0.00418102	KIF14, KIF11, KIF24, KIF1B, KIF27, KIF15, KIF18A, KIF20B, DYNC2H1, DYNC1H1	655	81	16792	3.16502
GOTERM_BP_DIRECT	GO:0007010~cytoskeleton organization	15	2.10674	0.00419154	TNIK, ZMYM4, ZAK, ZMYM3, MICAL2, ABI2, PHIP, CCDC6, PLCE1, DOCK1, MACF1, SVIL, LIMD1, DST, HIP1	655	161	16792	2.38851
GOTERM_BP_DIRECT	GO:0007059~chromosome segregation	9	1.26404	0.00478219	KIF11, DDX3X, SLC25A5, NEK2, CENPC, CENPF, SKA1, TOP2A, BRCA1	655	68	16792	3.39308
GOTERM_BP_DIRECT	GO:0000226~microtubule cytoskeleton organization	9	1.26404	0.00621957	GAS2L3, SS18, ATXN7, MAP1B, FER, CLASP2, DST, MAP7D3, EML4	655	71	16792	3.24972
GOTERM_BP_DIRECT	GO:0045893~positive regulation of transcription, DNA-templated	33	4.63483	0.0064076	RSF1, TFAP4, BLM, KMT2A, NAA15, MYBL1, REST, PHIP, TFAM, CHD8, MAP3K2, NPM1, CREB3L2, KDM5A, TCF4, PLCB1, TGFBR1, CREBBP, BRCA2, IGF1, ATAD2, TRERF1, BRCA1, IFNAR1, NRIP1, NCOA3, NCOA6, LRP6, CKS2, ZNF711, ZFHX3, KAT6A, MED1	655	515	16792	1.64274
GOTERM_BP_DIRECT	GO:0045944~positive regulation of transcription from RNA polymerase II promoter	55	7.72472	0.00647434	ZNF292, HMGN3, PRRX1, ZNF639, CASK, ZEB2, REST, ZEB1, YBX1, ZBTB38, SETX, PCGF5, DDX17, CREB3L2, OGT, MKL2, TOP2A, GABPB2, EGFR, STRN3, NRIP1, SS18, EP300, NCOA3, ASH1L, NCOA6, KPNA6, MED1, TFAP4, KMT2A, MYBL1, PHIP, TFAM, CHD8, DDX3X, AGO1, NFAT5, PPP1R12A, PKD2, TNKS, TCF4, TAF2, TAF1, CREBBP, ATAD2, IGF1, TET2, BRCA1, CTR9, ATF6, ATRX, MEOX2, CDON, ATXN7, LRP6	655	981	16792	1.43732
GOTERM_BP_DIRECT	GO:0007094~mitotic spindle assembly checkpoint	5	0.702247	0.00671323	MAD2L1, CENPF, TTK, TPR, ATM	655	20	16792	6.40916
GOTERM_BP_DIRECT	GO:0007077~mitotic nuclear envelope disassembly	7	0.983146	0.00682672	NUP98, NUP160, NUP54, RANBP2, TPR, NUPL2, NUP43	655	44	16792	4.07856
GOTERM_BP_DIRECT	GO:0034644~cellular response to UV	7	0.983146	0.00682672	TAF1, EP300, NEDD4, EIF2S1, CREBBP, ATR, ERCC4	655	44	16792	4.07856
GOTERM_BP_DIRECT	GO:0045892~negative regulation of transcription, DNA-templated	32	4.49438	0.00723393	COPS2, ZBTB33, RSF1, TFAP4, ZNF639, ARHGAP35, ZEB1, REST, RLIM, ZBTB38, CIPC, CHD8, SET, MTERF3, YEATS2, LIMD1, PLCB1, TWIST2, NKRF, STRN3, GMNN, ZNF24, CENPF, DEPDC1, BRCA1, ATXN1, TRIM33, ZBED6, SFPQ, ZFHX3, RBM15, KAT6A	655	499	16792	1.64403
GOTERM_BP_DIRECT	GO:0000722~telomere maintenance via recombination	6	0.842697	0.00742748	POLE2, POLE, POLA1, BRCA2, RAD50, RAD51	655	32	16792	4.80687
GOTERM_BP_DIRECT	GO:0097150~neuronal stem cell population maintenance	5	0.702247	0.00804152	SS18, FANCD2, PRRX1, ASPM, HOOK3	655	21	16792	6.10396
GOTERM_BP_DIRECT	GO:0008283~cell proliferation	25	3.51124	0.00916279	PTGES3, STIL, COPS2, USPL1, ZAK, POLA1, ZEB1, FER, MCM10, LARP1, SETMAR, ENTPD5, USP13, EGFR, PDS5B, KIF15, SKP2, IGF1, CENPF, PLCE1, ASCC3, UBR5, CKS2, ALKBH3, MYH10	655	366	16792	1.75114
GOTERM_BP_DIRECT	GO:0032956~regulation of actin cytoskeleton organization	7	0.983146	0.00941559	CCDC88A, ROCK1, ROCK2, ARHGAP35, RICTOR, CLASP2, CRK	655	47	16792	3.81822
GOTERM_BP_DIRECT	GO:0016573~histone acetylation	6	0.842697	0.00962989	TAF1, NCOA3, CREBBP, TRRAP, GTF3C4, KAT6A	655	34	16792	4.52411
GOTERM_BP_DIRECT	GO:0007049~cell cycle	17	2.38764	0.0110205	TAF1, TP53BP2, EGFL6, GMNN, LIN9, PKN2, PCNP, ATR, SENP5, TET2, BRCA1, CASP8AP2, RIF1, RB1CC1, LIN54, PARD3B, CUL4B	655	217	16792	2.0084
GOTERM_BP_DIRECT	GO:0006886~intracellular protein transport	18	2.52809	0.011139	XPOT, STX6, XPO1, SYNRG, TBC1D2B, SEC24A, AP4E1, SNX27, IPO8, CHML, IPO7, AP3M1, GRTP1, ARCN1, NPM1, CHM, SNX13, TBC1D8B	655	236	16792	1.95534
GOTERM_BP_DIRECT	GO:0007507~heart development	15	2.10674	0.0124787	MICAL2, TGFBR1, AKAP13, BICC1, ATM, PLCE1, EP300, GNAQ, ROBO1, RB1CC1, NCOA6, HOPX, PKD2, CACNA1C, TBC1D32	655	183	16792	2.10136
GOTERM_BP_DIRECT	GO:0008340~determination of adult lifespan	4	0.561798	0.0125564	MSH2, IDE, LRRK2, ATM	655	13	16792	7.8882
GOTERM_BP_DIRECT	GO:0032467~positive regulation of cytokinesis	6	0.842697	0.013715	KIF14, SVIL, KIF20B, PKN2, CIT, CDC25B	655	37	16792	4.15729
GOTERM_BP_DIRECT	GO:0006355~regulation of transcription, DNA-templated	76	10.6742	0.0147834	RSF1, ZNFX1, YLPM1, PRRX1, ZNF827, BBX, ZNF675, REST, RLIM, YBX1, GTF2A1, CASP8AP2, MIER3, YEATS2, ALX3, SAMD4A, USP13, PKN2, SUZ12, ZFP82, RALGAPA1, EP300, KDM2A, BAZ1B, HIPK1, NCOA3, ASCC3, PARP14, ZNF711, VGLL3, LIN54, JMJD1C, ERC1, SBNO1, ZNF519, ZNF79, SRSF10, AHCTF1, TRRAP, MYBL1, ZNF654, ARID2, ZNF652, COMMD10, PRDM15, CNOT6L, RB1CC1, CSDE1, MTERF3, LIMD1, USP34, ZNF607, BAZ2A, HIP1, TGFBR…	655	1504	16792	1.29547
GOTERM_BP_DIRECT	GO:0034446~substrate adhesion-dependent cell spreading	6	0.842697	0.0153006	KIF14, ITGAV, ITGA8, PEAK1, FER, LAMB1	655	38	16792	4.04789
GOTERM_BP_DIRECT	GO:0018107~peptidyl-threonine phosphorylation	6	0.842697	0.0153006	TAF1, TGFBR1, LMTK2, TTK, TNKS, LRRK2	655	38	16792	4.04789
GOTERM_BP_DIRECT	GO:0071044~histone mRNA catabolic process	4	0.561798	0.0155255	ZCCHC11, DCP2, XRN1, ATM	655	14	16792	7.32475
GOTERM_BP_DIRECT	GO:0007224~smoothened signaling pathway	8	1.1236	0.0176019	STIL, CLUAP1, TTBK2, HIPK1, TTC21B, CDON, KIAA0586, CENPJ	655	69	16792	2.97236
GOTERM_BP_DIRECT	GO:0000082~G1/S transition of mitotic cell cycle	10	1.40449	0.0179707	PPP6C, MCM8, POLE2, CACUL1, POLE, POLA1, IQGAP3, SKP2, MCM10, LATS1	655	102	16792	2.5134
GOTERM_BP_DIRECT	GO:0080182~histone H3-K4 trimethylation	4	0.561798	0.018855	KMT2A, OGT, TET2, CTR9	655	15	16792	6.83644
GOTERM_BP_DIRECT	GO:0007368~determination of left/right symmetry	7	0.983146	0.0196048	STIL, DYNC2LI1, CCDC151, PKD2, DYNC2H1, BICC1, TBC1D32	655	55	16792	3.26285
GOTERM_BP_DIRECT	GO:0031032~actomyosin structure organization	5	0.702247	0.0196241	EPB41L3, TRPM7, LIMCH1, CDC42BPA, MYH10	655	27	16792	4.74753
GOTERM_BP_DIRECT	GO:0042981~regulation of apoptotic process	16	2.24719	0.0198241	BMP3, TP53BP2, CREBBP, SKP2, PMAIP1, ATM, BRCA1, NAE1, TNFRSF10A, TNFRSF11B, SLK, CASP8, CHM, EIF2AK2, ALX3, HIP1	655	213	16792	1.92576
GOTERM_BP_DIRECT	GO:0006323~DNA packaging	3	0.421348	0.0204675	ASH1L, HAT1, KAT6A	655	6	16792	12.8183
GOTERM_BP_DIRECT	GO:0046599~regulation of centriole replication	3	0.421348	0.0204675	STIL, NPM1, CENPJ	655	6	16792	12.8183
GOTERM_BP_DIRECT	GO:0006999~nuclear pore organization	3	0.421348	0.0204675	NUP98, NUP54, TPR	655	6	16792	12.8183
GOTERM_BP_DIRECT	GO:0007256~activation of JNKK activity	3	0.421348	0.0204675	ERCC6, TNIK, NRK	655	6	16792	12.8183
GOTERM_BP_DIRECT	GO:0006468~protein phosphorylation	28	3.93258	0.0207069	ZAK, NEK2, AKAP13, CASK, FER, PRKG1, LATS1, IRAK3, MAP3K2, LMTK2, CDK14, TAF1, TNIK, SMAD9, ROCK1, TAOK1, ROCK2, TGFBR1, PKN2, RPS6KC1, ATM, CDC25B, HIPK1, CDC42BPA, LRRK2, CIT, EIF2AK2, MYLK	655	456	16792	1.57418
GOTERM_BP_DIRECT	GO:2000145~regulation of cell motility	5	0.702247	0.0222083	EGFR, ROCK1, ROCK2, PKN2, INPP5F	655	28	16792	4.57797
GOTERM_BP_DIRECT	GO:0048015~phosphatidylinositol-mediated signaling	10	1.40449	0.0225099	EGFR, TNRC6C, AGO1, INPP5F, IGF1, RICTOR, OGT, NPR3, KIT, TNRC6A	655	106	16792	2.41855
GOTERM_BP_DIRECT	GO:0060216~definitive hemopoiesis	4	0.561798	0.0225476	KMT2A, HIPK1, TGFBR3, MFAP5	655	16	16792	6.40916
GOTERM_BP_DIRECT	GO:0051571~positive regulation of histone H3-K4 methylation	4	0.561798	0.026604	KMT2A, OGT, BRCA1, CTR9	655	17	16792	6.03215
GOTERM_BP_DIRECT	GO:0051893~regulation of focal adhesion assembly	4	0.561798	0.026604	ROCK1, SLK, MACF1, ROCK2	655	17	16792	6.03215
GOTERM_BP_DIRECT	GO:2000114~regulation of establishment of cell polarity	4	0.561798	0.026604	ROCK1, ROCK2, KIF20B, RICTOR	655	17	16792	6.03215
GOTERM_BP_DIRECT	GO:0051216~cartilage development	7	0.983146	0.0267792	ATP7A, BMP3, SMAD9, SULF1, PRRX1, CREB3L2, ZEB1	655	59	16792	3.04164
GOTERM_BP_DIRECT	GO:0019886~antigen processing and presentation of exogenous peptide antigen via MHC class II	9	1.26404	0.0269159	KIF11, SEC24A, OSBPL1A, DYNC2LI1, KIF15, KIF18A, DYNC2H1, DYNC1H1, HLA-DMA	655	92	16792	2.50793
GOTERM_BP_DIRECT	GO:0010501~RNA secondary structure unwinding	6	0.842697	0.0273964	DDX17, DDX3X, AGO1, DDX21, TDRD12, DDX42	655	44	16792	3.49591
GOTERM_BP_DIRECT	GO:1903608~protein localization to cytoplasmic stress granule	3	0.421348	0.0279226	DDX3X, DCP1A, YBX1	655	7	16792	10.9871
GOTERM_BP_DIRECT	GO:0072711~cellular response to hydroxyurea	3	0.421348	0.0279226	ATRX, BLM, RAD51	655	7	16792	10.9871
GOTERM_BP_DIRECT	GO:1903140~regulation of establishment of endothelial barrier	3	0.421348	0.0279226	ROCK1, ROCK2, PPP1R12A	655	7	16792	10.9871
GOTERM_BP_DIRECT	GO:0015677~copper ion import	3	0.421348	0.0279226	ATP7A, STEAP2, STEAP1	655	7	16792	10.9871
GOTERM_BP_DIRECT	GO:0060059~embryonic retina morphogenesis in camera-type eye	3	0.421348	0.0279226	HIPK1, CDON, LRP6	655	7	16792	10.9871
GOTERM_BP_DIRECT	GO:0035194~posttranscriptional gene silencing by RNA	3	0.421348	0.0279226	TNRC6C, AGO1, TNRC6A	655	7	16792	10.9871
GOTERM_BP_DIRECT	GO:0090267~positive regulation of mitotic cell cycle spindle assembly checkpoint	3	0.421348	0.0279226	MAD2L1, GEN1, TPR	655	7	16792	10.9871
GOTERM_BP_DIRECT	GO:0007131~reciprocal meiotic recombination	5	0.702247	0.027973	MSH2, MND1, ATM, RAD50, RAD51	655	30	16792	4.27277
GOTERM_BP_DIRECT	GO:0000077~DNA damage checkpoint	5	0.702247	0.027973	RAD1, ZAK, BRIP1, ATR, ATM	655	30	16792	4.27277
GOTERM_BP_DIRECT	GO:0006351~transcription, DNA-templated	93	13.0618	0.0302649	ZBTB33, YLPM1, NAA15, BBX, ZNF827, ZNF675, ZEB2, ZEB1, REST, RLIM, ZBTB38, PCGF5, CIPC, DDX17, CASP8AP2, MIER3, MKL2, ALX3, TWIST2, GABPB2, BEND6, POLR1A, PKN2, RRP8, DEPDC1, TRERF1, NRIP1, SUZ12, TRIM37, SS18, ZFP82, KDM2A, NCOA3, HIPK1, TRIM33, BAZ1B, ASCC3, PARP14, ZNF711, VGLL3, LIN54, ATXN1L, JMJD1C, EIF2AK2, COMMD6, ZNF519, ZNF79, LIN9, BDP1, ARHGAP35, TRRAP, ZNF654, ARID2, ZNF652, COMMD10,…	655	1955	16792	1.21954
GOTERM_BP_DIRECT	GO:0019083~viral transcription	10	1.40449	0.0307744	NUP98, NUP160, RPL13, RPL22, RPL26, NUP54, RANBP2, TPR, NUPL2, NUP43	655	112	16792	2.28899
GOTERM_BP_DIRECT	GO:0008104~protein localization	7	0.983146	0.030943	ALS2, CAV1, CEP250, NPM1, DOC2B, AKAP2, DDX42	655	61	16792	2.94191
GOTERM_BP_DIRECT	GO:0071539~protein localization to centrosome	4	0.561798	0.0310229	STIL, NEDD1, KIAA0753, HOOK3	655	18	16792	5.69703
GOTERM_BP_DIRECT	GO:0006939~smooth muscle contraction	4	0.561798	0.0310229	ROCK1, ROCK2, PDE4D, MYLK	655	18	16792	5.69703
GOTERM_BP_DIRECT	GO:0042771~intrinsic apoptotic signaling pathway in response to DNA damage by p53 class mediator	5	0.702247	0.0311587	EP300, HIPK1, MSH2, BRCA2, PMAIP1	655	31	16792	4.13494
GOTERM_BP_DIRECT	GO:0071479~cellular response to ionizing radiation	5	0.702247	0.0311587	RAD1, RAD51AP1, BLM, RAD51, NET1	655	31	16792	4.13494
GOTERM_BP_DIRECT	GO:0016525~negative regulation of angiogenesis	7	0.983146	0.0331748	ROCK1, ROCK2, TNMD, SULF1, PDE3B, AMOT, TCF4	655	62	16792	2.89446
GOTERM_BP_DIRECT	GO:0032212~positive regulation of telomere maintenance via telomerase	5	0.702247	0.0345488	NEK2, TNKS, ATR, ATM, TNKS2	655	32	16792	4.00573
GOTERM_BP_DIRECT	GO:0042787~protein ubiquitination involved in ubiquitin-dependent protein catabolic process	12	1.68539	0.0370517	ANAPC1, TAF1, MAD2L1, CACUL1, NEDD4, KLHL28, UBR5, CBL, RNF24, ANKIB1, TRIM25, CUL4B	655	153	16792	2.01072
GOTERM_BP_DIRECT	GO:0006369~termination of RNA polymerase II transcription	7	0.983146	0.0379447	PCF11, NUDT21, U2AF1, SRRM1, ZC3H11A, THOC2, SETX	655	64	16792	2.80401
GOTERM_BP_DIRECT	GO:0043085~positive regulation of catalytic activity	8	1.1236	0.0382628	ATP7A, CAV1, SH3PXD2A, DCP1A, NPM1, RICTOR, OGT, GTF3C4	655	81	16792	2.53201
GOTERM_BP_DIRECT	GO:0030318~melanocyte differentiation	4	0.561798	0.0409344	MYO5A, KIT, USP13, RAB27A	655	20	16792	5.12733
GOTERM_BP_DIRECT	GO:0036297~interstrand cross-link repair	6	0.842697	0.0411297	FANCM, RAD51AP1, FANCD2, ATR, ERCC4, RAD51	655	49	16792	3.13918
GOTERM_BP_DIRECT	GO:0048286~lung alveolus development	5	0.702247	0.0419466	ATP7A, MAN2A1, MAN1A2, HOPX, ATXN1L	655	34	16792	3.77009
GOTERM_BP_DIRECT	GO:0006919~activation of cysteine-type endopeptidase activity involved in apoptotic process	8	1.1236	0.0428013	TNFRSF10A, CASP8AP2, ROBO1, F3, CASP8, BEX3, PMAIP1, HIP1	655	83	16792	2.471
GOTERM_BP_DIRECT	GO:0006310~DNA recombination	8	1.1236	0.0428013	ATRX, XRCC4, BLM, NCOA6, BRCA1, RAD50, RAD51, SETX	655	83	16792	2.471
GOTERM_BP_DIRECT	GO:0030198~extracellular matrix organization	14	1.96629	0.0433824	EGFL6, ITGA1, ABI3BP, ATP7A, LAMA2, TNFRSF11B, CRISPLD2, ITGAV, ITGA8, FBLN5, VCAN, ATXN1L, LAMB1, MFAP5	655	196	16792	1.83119
GOTERM_BP_DIRECT	GO:0019827~stem cell population maintenance	6	0.842697	0.0442955	NOTCH2, ZCCHC11, RIF1, KIT, SMC1A, CTR9	655	50	16792	3.0764
GOTERM_BP_DIRECT	GO:0031124~mRNA 3'-end processing	6	0.842697	0.0442955	PCF11, NUDT21, U2AF1, SRRM1, ZC3H11A, THOC2	655	50	16792	3.0764
GOTERM_BP_DIRECT	GO:0006473~protein acetylation	3	0.421348	0.045465	EP300, CREBBP, KAT6A	655	9	16792	8.54555
GOTERM_BP_DIRECT	GO:0070102~interleukin-6-mediated signaling pathway	3	0.421348	0.045465	ZCCHC11, FER, CTR9	655	9	16792	8.54555
GOTERM_BP_DIRECT	GO:0010389~regulation of G2/M transition of mitotic cell cycle	3	0.421348	0.045465	KIF14, CCNB3, CENPF	655	9	16792	8.54555
GOTERM_BP_DIRECT	GO:0042921~glucocorticoid receptor signaling pathway	3	0.421348	0.045465	PTGES3, NEDD4, NCOA6	655	9	16792	8.54555
GOTERM_BP_DIRECT	GO:0010224~response to UV-B	3	0.421348	0.045465	HMGN1, ERCC6, MSH2	655	9	16792	8.54555
GOTERM_BP_DIRECT	GO:0043488~regulation of mRNA stability	9	1.26404	0.0477456	XPO1, SET, DCP2, DCP1A, PSMC1, PUM2, PSME4, XRN1, SAMD4A	655	103	16792	2.24009
GOTERM_BP_DIRECT	GO:0007050~cell cycle arrest	11	1.54494	0.0490315	NOTCH2, ZAK, MSH2, TGFBR1, KIF20B, PKD2, ZFHX3, UHMK1, ATM, BARD1, JMY	655	141	16792	2.00002
GOTERM_BP_DIRECT	GO:0000723~telomere maintenance	5	0.702247	0.0501686	PTGES3, SMG1, ERCC4, ATM, RAD50	655	36	16792	3.56064

## Sheet: Cluster4
Category	Term	Count	%	Pvalue (EASE score)	Genes	List Total	Pop Hits	Pop Total	Fold Enrichment
GOTERM_BP_DIRECT	GO:0090263~positive regulation of canonical Wnt signaling pathway	8	4.10256	0.000290642	FGFR2, WNT10B, PSMC3, PSMD2, YAP1, PSMA7, DAPK3, PSMD8	179	120	16792	6.254
GOTERM_BP_DIRECT	GO:0006892~post-Golgi vesicle-mediated transport	4	2.05128	0.00100153	RABIF, ARF1, MYO1B, VAMP2	179	19	16792	19.7495
GOTERM_BP_DIRECT	GO:0006521~regulation of cellular amino acid metabolic process	5	2.5641	0.0020688	ODC1, PSMC3, PSMD2, PSMA7, PSMD8	179	51	16792	9.19706
GOTERM_BP_DIRECT	GO:0098609~cell-cell adhesion	10	5.12821	0.00244967	CTTN, KIF5B, LASP1, MYO1B, TBC1D10A, PDLIM5, PDLIM1, RUVBL1, NOP56, MICALL1	179	271	16792	3.46163
GOTERM_BP_DIRECT	GO:0006457~protein folding	8	4.10256	0.00309886	P3H1, TXNDC5, DNAJA1, PDIA6, GNG2, DNAJB2, PDIA5, PDIA4	179	180	16792	4.16934
GOTERM_BP_DIRECT	GO:0043065~positive regulation of apoptotic process	10	5.12821	0.0047843	FOXL2, WNT10B, ADAMTSL4, DNAJA1, RNPS1, ERCC3, APBB2, ANO6, DAPK3, TRADD	179	300	16792	3.127
GOTERM_BP_DIRECT	GO:0050714~positive regulation of protein secretion	4	2.05128	0.0064681	EZR, ARF1, GOLPH3, ADAM9	179	36	16792	10.4233
GOTERM_BP_DIRECT	GO:0061077~chaperone-mediated protein folding	4	2.05128	0.00698469	P3H1, FKBP9P1, DNAJB2, PDIA4	179	37	16792	10.1416
GOTERM_BP_DIRECT	GO:0006364~rRNA processing	8	4.10256	0.00789656	SENP3, IMP3, UTP6, UTP15, RPS15A, NOP56, PES1, WDR46	179	214	16792	3.50692
GOTERM_BP_DIRECT	GO:0034976~response to endoplasmic reticulum stress	5	2.5641	0.00827056	TXNDC5, UFC1, PDIA6, PDIA5, PDIA4	179	75	16792	6.254
GOTERM_BP_DIRECT	GO:0045454~cell redox homeostasis	5	2.5641	0.00905984	NNT, TXNDC5, PDIA6, PDIA5, PDIA4	179	77	16792	6.09156
GOTERM_BP_DIRECT	GO:0006986~response to unfolded protein	4	2.05128	0.00992958	TMEM129, HSPB7, DNAJA1, DNAJB2	179	42	16792	8.93429
GOTERM_BP_DIRECT	GO:0051642~centrosome localization	3	1.53846	0.0121616	SEMA6A, KIF5B, IFT20	179	16	16792	17.5894
GOTERM_BP_DIRECT	GO:0060071~Wnt signaling pathway, planar cell polarity pathway	5	2.5641	0.0165643	PSMC3, PSMD2, CLTC, PSMA7, PSMD8	179	92	16792	5.09837
GOTERM_BP_DIRECT	GO:0043488~regulation of mRNA stability	5	2.5641	0.0239844	PSMC3, PCBP4, PSMD2, PSMA7, PSMD8	179	103	16792	4.55389
GOTERM_BP_DIRECT	GO:0002223~stimulatory C-type lectin receptor signaling pathway	5	2.5641	0.0255176	PSMC3, FYN, PSMD2, PSMA7, PSMD8	179	105	16792	4.46715
GOTERM_BP_DIRECT	GO:0030433~ER-associated ubiquitin-dependent protein catabolic process	4	2.05128	0.0257861	TMEM129, VCP, PSMC3, DNAJB2	179	60	16792	6.254
GOTERM_BP_DIRECT	GO:0000375~RNA splicing, via transesterification reactions	3	1.53846	0.0285719	DDX23, PRPF8, SF3B3	179	25	16792	11.2572
GOTERM_BP_DIRECT	GO:0002479~antigen processing and presentation of exogenous peptide antigen via MHC class I, TAP-dependent	4	2.05128	0.0292478	PSMC3, PSMD2, PSMA7, PSMD8	179	63	16792	5.95619
GOTERM_BP_DIRECT	GO:0032981~mitochondrial respiratory chain complex I assembly	4	2.05128	0.0292478	NDUFB3, NDUFAF5, NDUFB9, NDUFC2	179	63	16792	5.95619
GOTERM_BP_DIRECT	GO:0001555~oocyte growth	2	1.02564	0.0314668	KMT2D, FOXL2	179	3	16792	62.54
GOTERM_BP_DIRECT	GO:0018126~protein hydroxylation	2	1.02564	0.0314668	OGFOD1, P3H1	179	3	16792	62.54
GOTERM_BP_DIRECT	GO:0008380~RNA splicing	6	3.07692	0.0318697	SUGP2, DDX23, PRPF8, RBM4, RNPS1, SF3B3	179	166	16792	3.39072
GOTERM_BP_DIRECT	GO:0038061~NIK/NF-kappaB signaling	4	2.05128	0.0329429	PSMC3, PSMD2, PSMA7, PSMD8	179	66	16792	5.68546
GOTERM_BP_DIRECT	GO:0042147~retrograde transport, endosome to Golgi	4	2.05128	0.0368695	MAGEL2, TBC1D10A, FAM109B, CLTC	179	69	16792	5.43826
GOTERM_BP_DIRECT	GO:0033209~tumor necrosis factor-mediated signaling pathway	5	2.5641	0.0369064	PSMC3, PSMD2, PSMA7, PSMD8, TRADD	179	118	16792	3.975
GOTERM_BP_DIRECT	GO:0006281~DNA repair	7	3.58974	0.0393547	EYA2, VCP, CDK9, CEP164, RUVBL1, PARP1, ERCC3	179	235	16792	2.79434
GOTERM_BP_DIRECT	GO:0051436~negative regulation of ubiquitin-protein ligase activity involved in mitotic cell cycle	4	2.05128	0.0396146	PSMC3, PSMD2, PSMA7, PSMD8	179	71	16792	5.28507
GOTERM_BP_DIRECT	GO:0006397~mRNA processing	6	3.07692	0.0420959	SUGP2, RBM23, PRPF8, RBM4, TSEN2, SF3B3	179	179	16792	3.14447
GOTERM_BP_DIRECT	GO:0000462~maturation of SSU-rRNA from tricistronic rRNA transcript (SSU-rRNA, 5.8S rRNA, LSU-rRNA)	3	1.53846	0.0450251	UTP6, CCDC59, WDR46	179	32	16792	8.79469
GOTERM_BP_DIRECT	GO:0009306~protein secretion	3	1.53846	0.0450251	GOLPH3, LMF1, PDIA4	179	32	16792	8.79469
GOTERM_BP_DIRECT	GO:0051437~positive regulation of ubiquitin-protein ligase activity involved in regulation of mitotic cell cycle transition	4	2.05128	0.0469169	PSMC3, PSMD2, PSMA7, PSMD8	179	76	16792	4.93737

## Sheet: Cluster5
Category	Term	Count	%	PValue (EASE score)	Genes	List Total	Pop Hits	Pop Total	Fold Enrichment
GOTERM_BP_DIRECT	GO:0035556~intracellular signal transduction	13	6.98925	0.000840437	SH3BP5, PRKCA, AKT1, RASAL1, STK32C, ABR, MAST2, NUAK1, HMOX1, PLCD3, AKAP11, TSSK3, DEDD2	171	403	16792	3.1677
GOTERM_BP_DIRECT	GO:0043065~positive regulation of apoptotic process	11	5.91398	0.000980573	FZD9, AKT1, NGEF, ABR, ADM, HIP1R, HMOX1, CLU, BNIP3, BIN1, SLC9A1	171	300	16792	3.60062
GOTERM_BP_DIRECT	GO:0050680~negative regulation of epithelial cell proliferation	5	2.68817	0.00247235	CDKN1C, MAGED1, IFT122, GDF5, SOX9	171	56	16792	8.76775
GOTERM_BP_DIRECT	GO:0001501~skeletal system development	7	3.76344	0.00271892	CDKN1C, AEBP1, BMP1, WDR5, COL2A1, SOX9, PAPSS2	171	137	16792	5.01746
GOTERM_BP_DIRECT	GO:0071456~cellular response to hypoxia	6	3.22581	0.00291947	SLC8A3, AKT1, STC2, HMOX1, BNIP3, SLC9A1	171	96	16792	6.13743
GOTERM_BP_DIRECT	GO:0071257~cellular response to electrical stimulus	3	1.6129	0.00629127	GNAT1, ADSSL1, SLC9A1	171	12	16792	24.5497
GOTERM_BP_DIRECT	GO:0007049~cell cycle	8	4.30108	0.006668	ERF, TRNP1, PTP4A1, DTYMK, CDK2AP1, PIM3, MCM2, SEPT9	171	217	16792	3.62023
GOTERM_BP_DIRECT	GO:0008219~cell death	4	2.15054	0.00713171	HMOX1, CLU, BNIP3, EMP3	171	39	16792	10.0717
GOTERM_BP_DIRECT	GO:0001666~response to hypoxia	7	3.76344	0.00817251	ADM, PLOD2, CRYAB, HMOX1, BNIP3, DDIT4, ANGPTL4	171	172	16792	3.99646
GOTERM_BP_DIRECT	GO:0018105~peptidyl-serine phosphorylation	6	3.22581	0.00887152	PRKCA, AKT1, STK32C, MAST2, CSNK1G2, DMPK	171	125	16792	4.71354
GOTERM_BP_DIRECT	GO:0030198~extracellular matrix organization	7	3.76344	0.0148601	BSG, POMT1, ITGA7, COL6A1, COL2A1, MFAP2, SOX9	171	196	16792	3.5071
GOTERM_BP_DIRECT	GO:0006468~protein phosphorylation	11	5.91398	0.017868	PRKCA, ST3GAL1, AKT1, MAST2, CSNK1G2, NUAK1, PIM3, PIM2, TSSK3, PIK3R4, DMPK	171	456	16792	2.36883
GOTERM_BP_DIRECT	GO:0001502~cartilage condensation	3	1.6129	0.02061	BMP1, COL2A1, SOX9	171	22	16792	13.3907
GOTERM_BP_DIRECT	GO:0060041~retina development in camera-type eye	4	2.15054	0.0209493	GNAT1, LPCAT1, JMJD6, SOX9	171	58	16792	6.77233
GOTERM_BP_DIRECT	GO:0045742~positive regulation of epidermal growth factor receptor signaling pathway	3	1.6129	0.024303	AKT1, DOK1, HIP1R	171	24	16792	12.2749
GOTERM_BP_DIRECT	GO:0001569~patterning of blood vessels	3	1.6129	0.0324218	NRARP, DLL4, GBX2	171	28	16792	10.5213
GOTERM_BP_DIRECT	GO:0008283~cell proliferation	9	4.83871	0.0330411	GNAT1, AKT1, ARHGEF1, DTYMK, MAPRE2, PIM2, DDX41, BIN1, DDIT4	171	366	16792	2.41473
GOTERM_BP_DIRECT	GO:0051260~protein homooligomerization	6	3.22581	0.0342034	TOR2A, KCNC4, SCUBE3, CRYAB, HMOX1, ANGPTL4	171	177	16792	3.32877
GOTERM_BP_DIRECT	GO:0071260~cellular response to mechanical stimulus	4	2.15054	0.0353066	AKT1, BNIP3, SOX9, SLC9A1	171	71	16792	5.53233
GOTERM_BP_DIRECT	GO:0007165~signal transduction	19	10.2151	0.0467896	GNAT1, ABR, CSNK1G2, COL15A1, RTKN, PLPPR3, PI4KB, SOX9, PXN, CANT1, SH3BP5, AKT1, DOK1, RASAL1, ADM, TOM1L2, DLL4, CEACAM6, MAPRE2	171	1161	16792	1.60704

## Sheet: Cluster6
Category	Term	Count	%	Pvalue (EASE score)	Genes	List Total	Pop Hits	Pop Total	Fold Enrichment
GOTERM_BP_DIRECT	GO:0030198~extracellular matrix organization	19	4.75	2.79315e-07	IBSP, ICAM1, HAPLN1, MATN3, MATN4, SPOCK2, MATN1, ITGB2, NFKB2, VIT, CSGALNACT1, COL9A1, BGN, COL9A3, ITGAX, COL27A1, ACAN, ITGAD, COL10A1	365	196	16792	4.45971
GOTERM_BP_DIRECT	GO:0050853~B cell receptor signaling pathway	10	2.5	2.15279e-06	PTPRC, PTPN6, VAV3, KLHL6, LYN, NCKAP1L, NFAM1, TRDC, SYK, BTK	365	54	16792	8.51953
GOTERM_BP_DIRECT	GO:0006954~inflammatory response	24	6	9.31078e-06	PRKCZ, HYAL1, RARRES2, LIPA, LYN, PTGS2, IL18, SCUBE1, ITGB2, NFKB2, GPER1, NFAM1, IFI16, MMP25, S100A12, SIGLEC1, TNFRSF1B, SEMA7A, NRROS, BCL6, HDAC9, CD14, SYK, SCG2	365	379	16792	2.91328
GOTERM_BP_DIRECT	GO:0045087~innate immune response	25	6.25	2.4133e-05	TNFAIP8L2, SRPK2, CARD9, CR2, FGR, LYN, NCF2, NCF1, NFKB2, IFI16, TRDC, GPER1, FES, LGR4, S100A12, BTK, APOBEC3B, C1QB, LILRA5, CLEC4A, NRROS, CLEC4D, CD300LB, CD14, SYK	365	430	16792	2.67474
GOTERM_BP_DIRECT	GO:0007229~integrin-mediated signaling pathway	11	2.75	5.69163e-05	IBSP, VAV3, ITGAX, FGR, ADAM23, CTGF, SEMA7A, ITGAD, ITGB2, VAV1, SYK	365	99	16792	5.11172
GOTERM_BP_DIRECT	GO:0050900~leukocyte migration	12	3	6.99467e-05	CD48, ICAM1, PTPN6, DOK2, ITGAX, LYN, SELL, MMP9, ITGB2, INPP5D, MERTK, SPN	365	122	16792	4.52513
GOTERM_BP_DIRECT	GO:0035556~intracellular signal transduction	23	5.75	7.29513e-05	FYB, SRPK2, PTPN6, PRKCZ, SPSB1, SGK3, HCLS1, ADCY5, PINK1, NPR1, NFAM1, BTK, RPS6KA1, CTGF, WNK4, PPP1R1A, INPP5D, NIM1K, NEURL2, S100A1, SYK, SCG2, LCP2	365	403	16792	2.62562
GOTERM_BP_DIRECT	GO:0045579~positive regulation of B cell differentiation	5	1.25	0.000183015	NCKAP1L, INPP5D, MMP14, SYK, BTK	365	14	16792	16.4305
GOTERM_BP_DIRECT	GO:0050663~cytokine secretion	4	1	0.000770041	LYN, AGT, LCP2, S100A12	365	9	16792	20.4469
GOTERM_BP_DIRECT	GO:0001501~skeletal system development	11	2.75	0.000811532	MATN3, HAPLN1, LECT1, CLEC3A, MMP9, PTH1R, ACAN, FRZB, EXTL1, BMP8B, COL10A1	365	137	16792	3.69387
GOTERM_BP_DIRECT	GO:0030168~platelet activation	10	2.5	0.000894637	PTPN6, GNA15, VAV3, LYN, PDPN, PIK3R5, MERTK, VAV1, SYK, LCP2	365	115	16792	4.00048
GOTERM_BP_DIRECT	GO:0007166~cell surface receptor signaling pathway	16	4	0.000978999	ADGRA3, PTPRC, PTH1R, NPR1, NPY4R, CD53, TSPAN11, IGSF6, DOK2, AGT, LILRB3, UPK1B, CLEC4A, MERTK, CD14, SPN	365	274	16792	2.68645
GOTERM_BP_DIRECT	GO:0051272~positive regulation of cellular component movement	4	1	0.00108243	LYN, PDPN, ETS1, BCL6	365	10	16792	18.4022
GOTERM_BP_DIRECT	GO:0007155~cell adhesion	22	5.5	0.00109012	PARVG, IBSP, ICAM1, HAPLN1, TNXB, SELL, ADAM23, MFGE8, ITGB2, NEO1, SEMA5A, LPXN, WISP2, ITGAX, CTGF, ACAN, CLEC4A, FBLN7, SUSD5, ITGAD, GPNMB, MFAP4	365	459	16792	2.20506
GOTERM_BP_DIRECT	GO:0030890~positive regulation of B cell proliferation	6	1.5	0.00146269	PTPRC, IRS2, VAV3, NCKAP1L, BCL6, ADA	365	39	16792	7.07777
GOTERM_BP_DIRECT	GO:0035023~regulation of Rho protein signal transduction	8	2	0.00186617	PLEKHG3, VAV3, TIAM1, ARHGEF37, FGD5, FGD6, VAV1, ARHGDIB	365	81	16792	4.54375
GOTERM_BP_DIRECT	GO:0051092~positive regulation of NF-kappaB transcription factor activity	10	2.5	0.00246735	TRAF1, ICAM1, PRKCZ, RAB7B, TNFSF11, AGT, ITGB2, NFKB2, BTK, S100A12	365	133	16792	3.45906
GOTERM_BP_DIRECT	GO:0043087~regulation of GTPase activity	7	1.75	0.0028033	VAV3, RASIP1, IQGAP2, BCL6, FGD5, FGD6, VAV1	365	65	16792	4.95444
GOTERM_BP_DIRECT	GO:0001525~angiogenesis	13	3.25	0.0035277	SRPK2, VAV3, APOD, PTGS2, CTGF, IL18, RASIP1, MFGE8, FZD5, MMP14, RAMP1, SYK, SCG2	365	223	16792	2.68193
GOTERM_BP_DIRECT	GO:0030322~stabilization of membrane potential	4	1	0.00458642	KCNK17, KCNK5, KCNK13, KCNK2	365	16	16792	11.5014
GOTERM_BP_DIRECT	GO:0048010~vascular endothelial growth factor receptor signaling pathway	7	1.75	0.00467456	VAV3, NCF2, NCF1, BAIAP2, NCKAP1L, ABI1, VAV1	365	72	16792	4.47275
GOTERM_BP_DIRECT	GO:0007169~transmembrane receptor protein tyrosine kinase signaling pathway	8	2	0.00485891	DOK2, NRTN, LYN, FGR, ABI1, SYK, BTK, LCP2	365	96	16792	3.83379
GOTERM_BP_DIRECT	GO:0030282~bone mineralization	5	1.25	0.0060275	IBSP, PTGS2, PTH1R, GPNMB, LGR4	365	34	16792	6.76551
GOTERM_BP_DIRECT	GO:0043547~positive regulation of GTPase activity	23	5.75	0.00607424	ICAM1, IRS2, NRTN, VAV3, ARHGEF37, NCKAP1L, PSD4, DOCK8, RASGEF1C, VAV1, ALDH1A1, ARHGAP30, PLEKHG3, DOCK2, WNT4, VPS9D1, RGS2, STARD8, FGD5, SH3BP1, FGD6, ARHGDIB, TBC1D2	365	565	16792	1.87279
GOTERM_BP_DIRECT	GO:0008285~negative regulation of cell proliferation	18	4.5	0.00607518	PTPN6, PODN, LYN, PTGS2, PTH1R, ABI1, GPER1, FRZB, FZD5, FOXO4, HMGA1, FTH1, SFRP5, SSTR2, ETS1, SCIN, BCL6, GPNMB	365	396	16792	2.09116
GOTERM_BP_DIRECT	GO:0038096~Fc-gamma receptor signaling pathway involved in phagocytosis	9	2.25	0.00647986	VAV3, LYN, FGR, BAIAP2, MYO1G, NCKAP1L, ABI1, VAV1, SYK	365	127	16792	3.26023
GOTERM_BP_DIRECT	GO:0030335~positive regulation of cell migration	11	2.75	0.00695059	SEMA5A, IRS2, LYN, FGR, TIAM1, SEMA7A, HAS2, GPER1, MMP14, GPNMB, PLAU	365	184	16792	2.75033
GOTERM_BP_DIRECT	GO:0042127~regulation of cell proliferation	11	2.75	0.00720925	TXNIP, TNFRSF1B, MELTF, SGK3, FGR, AGT, DUSP15, BCL6, FES, PLAU, BTK	365	185	16792	2.73546
GOTERM_BP_DIRECT	GO:0051549~positive regulation of keratinocyte migration	3	0.75	0.00915636	MMP9, HAS2, EPB41L4B	365	7	16792	19.7166
GOTERM_BP_DIRECT	GO:0000302~response to reactive oxygen species	5	1.25	0.00982398	HYAL1, APOD, GPX3, PTPRN, SOD3	365	39	16792	5.89814
GOTERM_BP_DIRECT	GO:0007568~aging	10	2.5	0.00997163	TNFRSF1B, APOD, UCP2, CTGF, AGT, PTH1R, ITGB2, NFKB2, FOXO4, ADA	365	165	16792	2.78821
GOTERM_BP_DIRECT	GO:0006955~immune response	18	4.5	0.0106295	FYB, IL1R2, CR2, IL18, VAV1, FTH1, CD1E, MBP, IGSF6, TNFRSF1B, TNFSF11, ETS1, SEMA7A, NRROS, ITGAD, IFI6, SPN, LCP2	365	421	16792	1.96698
GOTERM_BP_DIRECT	GO:0038083~peptidyl-tyrosine autophosphorylation	5	1.25	0.0107331	LYN, FGR, FES, SYK, BTK	365	40	16792	5.75068
GOTERM_BP_DIRECT	GO:0008360~regulation of cell shape	9	2.25	0.0113566	FMNL1, ICAM1, FGR, PDPN, BAIAP2, ITGB2, FES, FGD5, FGD6	365	140	16792	2.9575
GOTERM_BP_DIRECT	GO:0045576~mast cell activation	3	0.75	0.0120346	CD48, LCP2, S100A12	365	8	16792	17.2521
GOTERM_BP_DIRECT	GO:0002467~germinal center formation	3	0.75	0.0120346	KLHL6, BCL6, NFKB2	365	8	16792	17.2521
GOTERM_BP_DIRECT	GO:0014068~positive regulation of phosphatidylinositol 3-kinase signaling	6	1.5	0.0132973	PTPN6, FGR, AGT, IL18, HCLS1, GPER1	365	65	16792	4.24666
GOTERM_BP_DIRECT	GO:0030593~neutrophil chemotaxis	6	1.5	0.014139	VAV3, NCKAP1L, ITGB2, VAV1, SYK, S100A12	365	66	16792	4.18232
GOTERM_BP_DIRECT	GO:0001819~positive regulation of cytokine production	4	1	0.0145889	CCDC88B, AGT, IFI16, NFAM1	365	24	16792	7.66758
GOTERM_BP_DIRECT	GO:0048870~cell motility	4	1	0.0145889	PHACTR1, PDPN, ETS1, MMP14	365	24	16792	7.66758
GOTERM_BP_DIRECT	GO:0032330~regulation of chondrocyte differentiation	3	0.75	0.015253	MAF, CTGF, SCIN	365	9	16792	15.3352
GOTERM_BP_DIRECT	GO:0034144~negative regulation of toll-like receptor 4 signaling pathway	3	0.75	0.015253	RAB7B, NR1D1, LYN	365	9	16792	15.3352
GOTERM_BP_DIRECT	GO:0070372~regulation of ERK1 and ERK2 cascade	4	1	0.0163171	PTPN6, LYN, TIAM1, SYK	365	25	16792	7.36088
GOTERM_BP_DIRECT	GO:0035335~peptidyl-tyrosine dephosphorylation	7	1.75	0.0206964	PTPN7, PTPRC, PTPN6, MTMR14, DUSP15, PTPN22, PTPRO	365	99	16792	3.25291
GOTERM_BP_DIRECT	GO:0006468~protein phosphorylation	18	4.5	0.0214437	FYB, MOK, SRPK2, PRKCZ, FGR, LYN, SGK3, PDK4, NPR1, PINK1, FES, BTK, RPS6KA1, WNK4, TESK2, NIM1K, MERTK, SYK	365	456	16792	1.81601
GOTERM_BP_DIRECT	GO:0033628~regulation of cell adhesion mediated by integrin	3	0.75	0.022647	LPXN, LYN, PLAU	365	11	16792	12.5469
GOTERM_BP_DIRECT	GO:0019221~cytokine-mediated signaling pathway	8	2	0.0240954	IL1R2, PODN, BGN, TNFSF11, IRF5, IL10RA, PTPRN, CHAD	365	131	16792	2.80949
GOTERM_BP_DIRECT	GO:0032481~positive regulation of type I interferon production	5	1.25	0.0244032	PTPN22, IFI16, NFKB2, CD14, SYK	365	51	16792	4.51034
GOTERM_BP_DIRECT	GO:0071333~cellular response to glucose stimulus	5	1.25	0.0259992	ICAM1, IRS2, UCP2, PPP3CA, GPER1	365	52	16792	4.4236
GOTERM_BP_DIRECT	GO:0002223~stimulatory C-type lectin receptor signaling pathway	7	1.75	0.0267271	PSMB10, CARD9, LYN, CLEC4A, CLEC4D, PSMB9, SYK	365	105	16792	3.06703
GOTERM_BP_DIRECT	GO:0071498~cellular response to fluid shear stress	3	0.75	0.0267921	PTGS2, HAS2, CA2	365	12	16792	11.5014
GOTERM_BP_DIRECT	GO:0050728~negative regulation of inflammatory response	6	1.5	0.0284648	TNFAIP8L2, TNFRSF1B, PTGIS, ETS1, GPER1, ADA	365	79	16792	3.49409
GOTERM_BP_DIRECT	GO:0001503~ossification	6	1.5	0.0298432	IGSF10, IBSP, TNFSF11, CTGF, MMP9, BMP8B	365	80	16792	3.45041
GOTERM_BP_DIRECT	GO:0007165~signal transduction	36	9	0.0304063	TRAF1, INPP1, MOK, PRKCZ, SPOCK2, SORL1, CYTL1, IQGAP2, NMB, CD53, SDC4, CD48, LINGO1, LPXN, WISP2, PPP1R1A, STARD8, CHRNA4, INPP5D, SPN, FYB, IRS2, LYN, PDPN, RASIP1, CD300C, NFAM1, SFRP5, ARHGAP30, DOK2, RPS6KA1, PDE9A, PTCH2, SH3BP1, PLAU, SH3BP2	365	1161	16792	1.42653
GOTERM_BP_DIRECT	GO:0045780~positive regulation of bone resorption	3	0.75	0.0312165	TNFSF11, CA2, SYK	365	13	16792	10.6166
GOTERM_BP_DIRECT	GO:0033630~positive regulation of cell adhesion mediated by integrin	3	0.75	0.0312165	PTPN6, NCKAP1L, SYK	365	13	16792	10.6166
GOTERM_BP_DIRECT	GO:0006693~prostaglandin metabolic process	3	0.75	0.0312165	PTGS2, PDPN, HPGD	365	13	16792	10.6166
GOTERM_BP_DIRECT	GO:0010952~positive regulation of peptidase activity	3	0.75	0.0312165	PINK1, MMP14, PCOLCE2	365	13	16792	10.6166
GOTERM_BP_DIRECT	GO:0031663~lipopolysaccharide-mediated signaling pathway	4	1	0.0315018	LYN, IL18, PTPN22, CD14	365	32	16792	5.75068
GOTERM_BP_DIRECT	GO:0009725~response to hormone	4	1	0.0323511	MMS19, LYN, HCLS1, MMP14	365	42	16792	4.38147
GOTERM_BP_DIRECT	GO:0051897~positive regulation of protein kinase B signaling	6	1.5	0.0357735	SEMA5A, TNFSF11, IL18, HCLS1, PINK1, PIK3R5	365	84	16792	3.28611
GOTERM_BP_DIRECT	GO:0007585~respiratory gaseous exchange	4	1	0.0368288	HNMT, MAFB, CHRNA4, BPGM	365	34	16792	5.41241
GOTERM_BP_DIRECT	GO:0051216~cartilage development	5	1.25	0.038904	CSGALNACT1, HYAL1, LECT1, BMP8B, COL10A1	365	59	16792	3.89877
GOTERM_BP_DIRECT	GO:0006865~amino acid transport	4	1	0.0396543	SLC38A3, PDPN, SLC6A12, SLC43A2	365	35	16792	5.25777
GOTERM_BP_DIRECT	GO:0038095~Fc-epsilon receptor signaling pathway	9	2.25	0.0404542	PSMB10, VAV3, LYN, PPP3CA, VAV1, PSMB9, SYK, BTK, LCP2	365	178	16792	2.32612
GOTERM_BP_DIRECT	GO:0006461~protein complex assembly	7	1.75	0.0405871	TRAF1, LPXN, REPS2, NUPR1, MATN1, NCKAP1L, HMGA1	365	116	16792	2.77619
GOTERM_BP_DIRECT	GO:2000251~positive regulation of actin cytoskeleton reorganization	3	0.75	0.0408476	HCLS1, BAIAP2, FES	365	15	16792	9.2011
GOTERM_BP_DIRECT	GO:0048821~erythrocyte development	3	0.75	0.0408476	NCKAP1L, BCL6, BPGM	365	15	16792	9.2011
GOTERM_BP_DIRECT	GO:0050852~T cell receptor signaling pathway	8	2	0.0425118	PSMB10, FYB, PTPRC, TRAC, PTPN22, INPP5D, PSMB9, LCP2	365	148	16792	2.48678
GOTERM_BP_DIRECT	GO:0002250~adaptive immune response	8	2	0.0425118	LYN, LILRB3, LILRA6, CLEC4A, CLEC4D, CD1E, SYK, BTK	365	148	16792	2.48678
GOTERM_BP_DIRECT	GO:0043407~negative regulation of MAP kinase activity	4	1	0.0425864	PTPN6, RGS2, LYN, SORL1	365	36	16792	5.11172
GOTERM_BP_DIRECT	GO:0048469~cell maturation	4	1	0.0425864	PTH1R, BFSP2, FZD5, BTK	365	36	16792	5.11172
GOTERM_BP_DIRECT	GO:0000902~cell morphogenesis	5	1.25	0.0453732	PSMB10, LIPA, PDPN, BCL6, PTPRO	365	62	16792	3.71012
GOTERM_BP_DIRECT	GO:0042130~negative regulation of T cell proliferation	4	1	0.0456241	PTPN6, SDC4, GPNMB, SPN	365	37	16792	4.97357
GOTERM_BP_DIRECT	GO:0045786~negative regulation of cell cycle	4	1	0.0456241	NUPR1, PTGS2, ETS1, HPGD	365	37	16792	4.97357
GOTERM_BP_DIRECT	GO:0007162~negative regulation of cell adhesion	4	1	0.0456241	SEMA5A, LPXN, SPN, ARHGDIB	365	37	16792	4.97357
GOTERM_BP_DIRECT	GO:2000045~regulation of G1/S transition of mitotic cell cycle	3	0.75	0.0460278	PID1, PTPN6, PDPN	365	16	16792	8.62603
GOTERM_BP_DIRECT	GO:0050727~regulation of inflammatory response	5	1.25	0.047655	PTGS2, LYN, SEMA7A, BCL6, SHPK	365	63	16792	3.65123
GOTERM_BP_DIRECT	GO:0018108~peptidyl-tyrosine phosphorylation	8	2	0.0492926	PTPN6, LYN, FGR, TESK2, ABI1, FES, MERTK, BTK	365	153	16792	2.40552
GOTERM_BP_DIRECT	GO:0007267~cell-cell signaling	11	2.75	0.049917	SEMA5A, HCN2, WISP2, SSTR2, GRAP, CTGF, AGT, IL18, NMB, ITGB2, MERTK	365	254	16792	1.99236

## Sheet: Cluster7
Category	Term	Count	%	Pvalue (EASE score)	Genes	List Total	Pop Hits	Pop Total	Fold Enrichment
GOTERM_BP_DIRECT	GO:0006958~complement activation, classical pathway	12	2.23881	0.000116981	IGHG2, IGLV3-19, IGLV1-51, C3, IGKV2-30, IGLV7-43, C1RL, IGLL1, C1R, CFI, C1S, IGLL5	479	99	16792	4.24926
GOTERM_BP_DIRECT	GO:0009612~response to mechanical stimulus	8	1.49254	0.00137619	BGLAP, SOST, P2RY1, FOSB, IGFBP2, MBD2, JUNB, KALRN	479	59	16792	4.75341
GOTERM_BP_DIRECT	GO:0032870~cellular response to hormone stimulus	7	1.30597	0.0016378	FOS, SOCS2, FOSB, IGFBP2, SIK1, JUNB, SLIT2	479	45	16792	5.45321
GOTERM_BP_DIRECT	GO:0006508~proteolysis	27	5.03731	0.00240676	IGHG2, ADAMTSL2, C3, CPQ, MME, C1R, C1S, CPZ, IGLV3-19, IGKV2-30, FGL2, CFI, DPP4, PLAT, IGLV1-51, PRSS50, MMP16, KLK1, RHBDD3, DNPEP, CTSL, APEH, C1RL, IGLV7-43, YBEY, WFDC2, PRSS46	479	500	16792	1.89304
GOTERM_BP_DIRECT	GO:0006518~peptide metabolic process	4	0.746269	0.00529839	MME, MIPEP, CPZ, DNPEP	479	13	16792	10.7866
GOTERM_BP_DIRECT	GO:0001523~retinoid metabolic process	7	1.30597	0.00762972	RDH12, RDH11, LPL, GPC2, PLB1, APOE, BCO1	479	61	16792	4.02286
GOTERM_BP_DIRECT	GO:0043547~positive regulation of GTPase activity	27	5.03731	0.0113136	ARFGAP1, FGFR1, A2M, PDGFA, ARHGEF28, HPS4, DENND2A, DENND2C, NPRL3, MCF2L, PTGIR, RASGRP3, ANGPT1, CDC42EP3, ERRFI1, ARHGEF10L, GIT1, DENND6B, LAMTOR4, ARHGAP23, DOCK6, CCL14, GFRA1, ARAP1, KALRN, ARHGAP10, RIN3	479	565	16792	1.67526
GOTERM_BP_DIRECT	GO:0006956~complement activation	8	1.49254	0.0119778	IGHG2, IGLV3-19, IGLV1-51, C3, IGKV2-30, IGLV7-43, C1R, C1S	479	87	16792	3.22357
GOTERM_BP_DIRECT	GO:0045657~positive regulation of monocyte differentiation	3	0.559701	0.0154437	ACIN1, IL34, DCSTAMP	479	7	16792	15.0242
GOTERM_BP_DIRECT	GO:0034372~very-low-density lipoprotein particle remodeling	3	0.559701	0.0154437	LPL, APOE, LIPC	479	7	16792	15.0242
GOTERM_BP_DIRECT	GO:0034097~response to cytokine	6	1.1194	0.0158624	FOS, PTGES, OSMR, LIFR, PLA2G5, JUNB	479	52	16792	4.04497
GOTERM_BP_DIRECT	GO:0090090~negative regulation of canonical Wnt signaling pathway	11	2.05224	0.0183961	EGR1, NOTCH1, SOST, NKD2, APOE, FOXO1, SOX17, IGFBP2, GREM1, MAD2L2, ANKRD6	479	163	16792	2.36577
GOTERM_BP_DIRECT	GO:0009629~response to gravity	3	0.559701	0.020207	FOS, BGLAP, STX1A	479	8	16792	13.1461
GOTERM_BP_DIRECT	GO:0001570~vasculogenesis	6	1.1194	0.0212716	PAXIP1, HEY2, ZFPM2, SOX17, JUNB, EPHA2	479	56	16792	3.75604
GOTERM_BP_DIRECT	GO:0060045~positive regulation of cardiac muscle cell proliferation	4	0.746269	0.0236148	FGFR1, NOTCH1, HEY2, ZFPM2	479	22	16792	6.37388
GOTERM_BP_DIRECT	GO:0090023~positive regulation of neutrophil chemotaxis	4	0.746269	0.0236148	CXCL1, C3AR1, CD74, THBS4	479	22	16792	6.37388
GOTERM_BP_DIRECT	GO:0050728~negative regulation of inflammatory response	7	1.30597	0.0250037	ZFP36, TYRO3, APOE, SAA1, AOAH, NLRX1, TNFAIP3	479	79	16792	3.10626
GOTERM_BP_DIRECT	GO:0001525~angiogenesis	13	2.42537	0.0262694	COL18A1, FGFR1, PDGFA, APOLD1, ENPEP, UBP1, PRKD2, SHB, LAMA5, ANGPT1, HS6ST1, SOX17, ANGPT4	479	223	16792	2.04364
GOTERM_BP_DIRECT	GO:0001933~negative regulation of protein phosphorylation	6	1.1194	0.0295558	IMPACT, ZBED3, CTDSP1, ANGPT1, MICAL1, SLIT2	479	61	16792	3.44817
GOTERM_BP_DIRECT	GO:0048870~cell motility	4	0.746269	0.0297702	IER2, CD34, GAS8, EPHA2	479	24	16792	5.84273
GOTERM_BP_DIRECT	GO:0060411~cardiac septum morphogenesis	3	0.559701	0.0312783	NOTCH1, HEY2, BMP5	479	10	16792	10.5169
GOTERM_BP_DIRECT	GO:0032940~secretion by cell	3	0.559701	0.0312783	TYRO3, STX1A, SERPINE2	479	10	16792	10.5169
GOTERM_BP_DIRECT	GO:0003214~cardiac left ventricle morphogenesis	3	0.559701	0.0312783	NOTCH1, CPE, HEY2	479	10	16792	10.5169
GOTERM_BP_DIRECT	GO:0019433~triglyceride catabolic process	4	0.746269	0.0331341	LPL, APOE, FABP4, LIPC	479	25	16792	5.60902
GOTERM_BP_DIRECT	GO:0060326~cell chemotaxis	6	1.1194	0.0374685	CXCL1, C3AR1, CCL14, CXCL14, PLXNB3, EPHA2	479	65	16792	3.23597
GOTERM_BP_DIRECT	GO:0045824~negative regulation of innate immune response	3	0.559701	0.0375204	TYRO3, NLRX1, TNFAIP3	479	11	16792	9.56083
GOTERM_BP_DIRECT	GO:0006886~intracellular protein transport	13	2.42537	0.0382159	RAMP3, STX1A, SGSM1, SNX17, RPH3AL, SCG5, AP4M1, TNPO2, HID1, IFT27, KDELR1, CD74, TSNARE1	479	236	16792	1.93107
GOTERM_BP_DIRECT	GO:0006687~glycosphingolipid metabolic process	5	0.932836	0.038585	ARSB, ST6GALNAC3, PSAP, SMPD1, SMPD3	479	45	16792	3.89515
GOTERM_BP_DIRECT	GO:0006898~receptor-mediated endocytosis	11	2.05224	0.0405084	IGLV3-19, IGLV1-51, APOE, SAA1, SNX17, SUSD2, IGKV2-30, IGLV7-43, JCHAIN, CFI, HBB	479	186	16792	2.07323
GOTERM_BP_DIRECT	GO:0010595~positive regulation of endothelial cell migration	5	0.932836	0.041345	PRKD2, ZNF580, ANGPT1, ANGPT4, ALOX12	479	46	16792	3.81047
GOTERM_BP_DIRECT	GO:0030195~negative regulation of blood coagulation	3	0.559701	0.0441919	SERPINE2, CD34, APOE	479	12	16792	8.76409
GOTERM_BP_DIRECT	GO:0007171~activation of transmembrane receptor protein tyrosine kinase activity	3	0.559701	0.0441919	ANGPT1, GREM1, ANGPT4	479	12	16792	8.76409
GOTERM_BP_DIRECT	GO:0009268~response to pH	3	0.559701	0.0441919	ARSB, HVCN1, CLCN7	479	12	16792	8.76409
GOTERM_BP_DIRECT	GO:0045670~regulation of osteoclast differentiation	3	0.559701	0.0441919	BGLAP, CEBPB, FAM213A	479	12	16792	8.76409
GOTERM_BP_DIRECT	GO:0006954~inflammatory response	18	3.35821	0.0443093	CXCL1, C3AR1, CEBPB, NDST1, C3, LXN, ZNF580, PXK, IL34, EPHA2, FOS, PTGIR, IL17B, CCL14, AOAH, IKBKB, TNFAIP3, SPP1	479	379	16792	1.66495
GOTERM_BP_DIRECT	GO:0060412~ventricular septum morphogenesis	4	0.746269	0.0484581	NOTCH1, HEY2, ZFPM2, ZFPM1	479	29	16792	4.83536
