# Supplementary material for: Transcriptomic analysis of different tissue layers in antler growth Center in Sika Deer (Cervus nippon)
Source: BMC Genomics. 2019 Mar 5;20:173. doi: 10.1186/s12864-019-5560-1 (PMC6402185; doi:10.1186/s12864-019-5560-1)
Supplement: Supplementary file 8 — Table S5. GO BP enrichment of the genes of nine WGCNA modules. (XLSX 508 kb) [file 12864_2019_5560_MOESM8_ESM.xlsx]

## Sheet: floralwhite
GOBPID	Pvalue	OddsRatio	ExpCount	Term	Count	Size	FDR	Symbols
GO:0002682	1.0356e-19	2.40745	82.7026	regulation of immune system process	168	1302	0	ADA;ADAM8;RASGRP1;LILRB2;TNIP1;VAV3;BAIAP2;MERTK;RBCK1;TNFSF13B;HCST;CD300C;MALT1;LILRB4;LILRA1;CDC37;CD300A;VSIG4;SLAMF6;AP1S1;PIK3AP1;CD300LB;OCSTAMP;AP1S3;CSF1;CD300LF;NFAM1;CYBA;DENND1B;ACE;DOCK2;DTX1;GPR183;EFNB3;UNC13D;PTK2B;FCER1G;FCGRT;FGR;SWAP70;FLOT2;FLT3LG;SHPK;FYB;PTPN22;STAP1;CCDC88B;MILR1;GPER1;TRDC;TRAC;SLC25A6;HCK;HCLS1;NCKAP1L;HFE;HLA-B;HLA-DMB;HLA-DOA;HLA-DQB1;HLA-DRB4;ICAM1;CLE…
GO:0002376	1.78583e-19	2.04876	149.144	immune system process	255	2348	0	ADA;SIGLEC14;ADAM8;RASGRP1;IGSF6;LILRB2;TNIP1;ARIH2;VAV3;BAIAP2;MERTK;SEMA4D;RBCK1;TNFSF13B;CTSC;HCST;CD300C;MALT1;LILRB5;LILRB4;RAB35;LILRA1;CDC37;CD300A;VSIG4;CHRNA4;SLAMF6;AP1S1;ADD1;PIK3AP1;CD300LB;RNF19B;OCSTAMP;AP1S3;CSF1;CSF1R;CD300LF;NFAM1;CX3CR1;CYBA;CYBB;ADSS;DENND1B;ACE;DOCK2;DTX1;GPR183;EDNRB;EFNB3;UNC13D;EMP2;EPHB1;ETV2;PTK2B;FCER1G;FCGRT;FGR;SWAP70;FLOT2;FLT3LG;SLC7A8;SHPK;FYB;IFI6;…
GO:0006955	1.46759e-18	2.25084	95.8512	immune response	183	1509	0	ADA;SIGLEC14;ADAM8;RASGRP1;IGSF6;LILRB2;TNIP1;VAV3;BAIAP2;SEMA4D;RBCK1;TNFSF13B;CTSC;HCST;CD300C;MALT1;LILRB5;LILRB4;LILRA1;CDC37;CD300A;VSIG4;SLAMF6;PIK3AP1;CD300LB;RNF19B;CSF1;CSF1R;CD300LF;NFAM1;CX3CR1;CYBA;CYBB;DENND1B;DOCK2;GPR183;UNC13D;EMP2;PTK2B;FCER1G;FCGRT;FGR;SWAP70;FYB;IFI6;PTPN22;STAP1;CCR10;MILR1;GPER1;TRDC;TRAC;SLC25A6;HCK;NCKAP1L;HFE;HLA-B;HLA-DMB;HLA-DOA;HLA-DQB1;HLA-DRB4;ICAM1;C…
GO:0045321	8.94906e-17	2.73634	45.9247	leukocyte activation	107	723	0	ADA;ADAM8;RASGRP1;LILRB2;VAV3;MERTK;TNFSF13B;MALT1;CD300A;VSIG4;CHRNA4;SLAMF6;CSF1;NFAM1;CX3CR1;DOCK2;DTX1;GPR183;EFNB3;UNC13D;EPHB1;PTK2B;FCER1G;FGR;SWAP70;FLOT2;FLT3LG;SHPK;PTPN22;STAP1;CCDC88B;MILR1;GPER1;TRDC;TRAC;NCKAP1L;HFE;HLA-DMB;HLA-DOA;HLA-DQB1;HLA-DRB4;ICAM1;CLEC4D;IL10;IL18;INPP5D;ITGAL;ITGB2;LCP1;LCP2;LGALS3;MEF2C;MFNG;MMP14;IL21R;TLR7;CD244;PIK3CA;WNT4;APBB1IP;PPP3CA;PPP3CB;PI4K2A;P…
GO:0002684	6.80492e-16	2.47269	57.3583	positive regulation of immune system process	122	903	0	ADA;ADAM8;RASGRP1;LILRB2;TNIP1;VAV3;BAIAP2;RBCK1;TNFSF13B;MALT1;CD300A;VSIG4;SLAMF6;PIK3AP1;OCSTAMP;CSF1;NFAM1;CYBA;DENND1B;GPR183;EFNB3;UNC13D;PTK2B;FCER1G;FGR;SWAP70;FLOT2;FLT3LG;FYB;PTPN22;STAP1;CCDC88B;TRDC;TRAC;HCK;HCLS1;NCKAP1L;HLA-DMB;HLA-DQB1;HLA-DRB4;ICAM1;CLEC4D;RAB7B;IL6R;IL10;IL18;INPP5D;IRAK2;IRF7;ITGB2;LCP2;LGALS3;MEF2C;MAP3K1;MMP14;CLEC4A;TLR7;CD244;CFP;PHB;PIK3CA;TLR9;LGR4;PRKCB;L…
GO:0050776	1.72079e-15	2.48575	54.6269	regulation of immune response	117	860	0	ADA;ADAM8;RASGRP1;LILRB2;TNIP1;VAV3;BAIAP2;RBCK1;TNFSF13B;HCST;CD300C;MALT1;LILRA1;CDC37;CD300A;VSIG4;SLAMF6;PIK3AP1;CD300LB;CD300LF;NFAM1;CYBA;DENND1B;UNC13D;FCER1G;FCGRT;FGR;FYB;PTPN22;STAP1;TRDC;TRAC;SLC25A6;HCK;NCKAP1L;HFE;HLA-B;HLA-DMB;HLA-DQB1;HLA-DRB4;ICAM1;CLEC4D;RAB7B;CD300E;IL10;IL18;INPP5D;IRAK2;IRF7;ITGAL;ITGB2;LCP2;LGALS3;MEF2C;MAP3K1;CLEC4A;TLR7;CFP;PHB;PIK3CA;TLR9;PPARG;PPP3CA;PPP3…
GO:0046649	5.14398e-15	2.75054	39.4457	lymphocyte activation	93	621	0	ADA;ADAM8;RASGRP1;LILRB2;VAV3;MERTK;TNFSF13B;MALT1;CD300A;VSIG4;CHRNA4;SLAMF6;NFAM1;DOCK2;DTX1;GPR183;EFNB3;UNC13D;EPHB1;PTK2B;FCER1G;SWAP70;FLOT2;FLT3LG;PTPN22;CCDC88B;TRDC;TRAC;NCKAP1L;HFE;HLA-DMB;HLA-DOA;HLA-DQB1;HLA-DRB4;ICAM1;CLEC4D;IL10;IL18;INPP5D;ITGAL;ITGB2;LCP1;LGALS3;MEF2C;MFNG;MMP14;IL21R;CD244;PIK3CA;WNT4;APBB1IP;PPP3CA;PPP3CB;PRKCB;B2M;PSMB10;PTPRC;RAC2;BCL3;CEACAM1;NOD2;CLEC7A;SPI1…
GO:0001775	7.36613e-14	2.35153	56.1514	cell activation	115	884	0	ADA;ADAM8;RASGRP1;LILRB2;VAV3;MERTK;TNFSF13B;MALT1;CD300A;VSIG4;CHRNA4;SLAMF6;CSF1;NFAM1;CX3CR1;DOCK2;DTX1;GPR183;EFNB3;UNC13D;EPHB1;PTK2B;FCER1G;FGR;SWAP70;FLOT2;FLT3LG;PIK3R5;SHPK;PTPN22;STAP1;GCLC;GNA15;CCDC88B;MILR1;GPER1;TRDC;TRAC;NCKAP1L;HFE;HLA-DMB;HLA-DOA;HLA-DQB1;HLA-DRB4;ICAM1;CLEC4D;IL10;IL18;INPP5D;ITGAL;ITGB2;LCP1;LCP2;LGALS3;ARRB1;MEF2C;MFNG;MMP14;IL21R;TLR7;CD244;PIK3CA;WNT4;APBB1I…
GO:0044093	2.45802e-13	1.91121	114.526	positive regulation of molecular function	191	1803	0	ADAM8;RASGRP1;FAM13A;RASA4;RASGRP2;VAV3;SEMA4D;RBCK1;NOXA1;MALT1;MMP24;JTB;RALBP1;ADCY5;MAP4K1;EGLN3;ADCY7;CD300A;TAGAP;ADD1;DOCK11;CSF1;CSF1R;CSF2RA;NFAM1;RASGEF1B;CYBA;DAXX;DENND1B;ACE;DLG4;DOCK2;AGT;EMP2;DENND6A;ALDH1A1;PTK2B;FGD2;FGR;ATG14;FNBP1;TBC1D9;MAPK8IP3;RGL1;TBC1D1;PIK3R5;PSD4;SH3BP1;SGK3;FXN;ALOX5AP;GAB1;RASGEF1C;NPNT;ARHGAP30;PARM1;CHTOP;STAP1;B3GAT3;GFRA3;GM2A;GNA15;GPER1;GRIN2D;RA…
GO:0044710	5.25647e-13	1.64508	255.222	single-organism metabolic process	355	4018	0	ADA;ADAM8;RASGRP1;RASA4;DHRS9;RAMP2;RAMP1;TCIRG1;TNIP1;B3GNT3;VAV3;ENOX2;NOXA1;NEU3;USP19;ADCY5;MAP4K1;NISCH;CHKA;GALNT6;CA5B;EGLN2;EGLN3;RDH13;ADCY7;CD300A;CHST14;CTRC;PIK3IP1;OMA1;GALNT15;TPP1;PLD4;B4GALNT2;CYP4F22;DUSP15;COL10A1;OSR1;GALM;GLYCTK;CPOX;CPT1A;CSF1R;SESN3;CSF2RA;KDELC2;B3GLCT;PM20D1;CTNS;CYBA;CYBB;MBOAT1;CYP2A13;GRK3;CYP2J2;ADSS;DAXX;ACE;SGMS2;ABHD3;DIO2;DLG4;AGT;GPR183;EDNRB;ABCA…
GO:0002764	8.47442e-13	2.79129	31.1246	immune response-regulating signaling pathway	75	490	0	ADA;ADAM8;LILRB2;TNIP1;VAV3;BAIAP2;RBCK1;MALT1;CD300A;PIK3AP1;NFAM1;CYBA;DENND1B;FCER1G;FCGRT;FGR;FYB;PTPN22;STAP1;TRDC;TRAC;HCK;NCKAP1L;HLA-DQB1;HLA-DRB4;CLEC4D;RAB7B;INPP5D;IRAK2;IRF7;ITGB2;LCP2;LGALS3;MEF2C;MAP3K1;CLEC4A;TLR7;PIK3CA;TLR9;PPP3CA;PPP3CB;PPP3R1;LGR4;PRKCB;LGMN;PSMB7;PSMB9;PSMB10;PTPRC;PTPRJ;RAF1;CEACAM1;NOD2;CLEC7A;SRC;SYK;BTK;TEC;TLR2;C5AR1;VAV1;LAT2;CARD11;RAB29;SKAP2;WASL;KLHL…
GO:0048583	4.4721e-12	1.64203	222.509	regulation of response to stimulus	314	3503	0	ADA;ADAM8;RASGRP1;OPTN;FAM13A;RASA4;RAMP2;RAMP1;LILRB2;TNIP1;VAV3;BAIAP2;SEMA4D;KAT5;HEXIM1;RBCK1;TNFSF13B;CTSC;NEK6;USP19;HCST;CD300C;MALT1;EHMT2;SPIN1;RALBP1;LILRA1;RBPMS;ADCY5;RCAN3;CDC37;MAP4K1;CD300A;VSIG4;PIK3IP1;SLAMF6;FBXO32;TAGAP;AP1S1;PIK3AP1;CD300LB;PODN;DUSP15;AP1S3;CSF1;CSF1R;SESN3;CD300LF;CTNNA1;NFAM1;CX3CR1;CREBRF;CYBA;DAXX;DENND1B;ASXL1;DLG4;DOCK2;AGT;DTX1;GPR183;EDNRB;UNC13D;EMP2…
GO:0007166	5.48747e-12	1.7185	164.834	cell surface receptor signaling pathway	247	2595	0	ADA;FRAT1;IGSF6;LILRB2;TCIRG1;VAV3;BAIAP2;MERTK;SEMA4D;RBCK1;TXNIP;TNFSF13B;PROKR1;MALT1;SPIN1;LILRB5;LILRA1;RBPMS;ADCY5;CDC37;CD300A;CHRNA4;PODN;DUSP15;ADORA3;CSF1;CSF1R;CSF2RA;CTNNA1;NFAM1;CX3CR1;CREBRF;CYBA;CYBB;IQUB;DAXX;DENND1B;ADGRA3;DLG4;AGT;DTX1;EDNRB;AGO4;EFNB3;EIF4EBP1;TMEM17;EMP2;HTRA4;EPHB1;ETV2;PTK2B;FCER1G;FCGRT;FGR;KANK1;CTDNEP1;FRAT2;MAPK8IP2;FYB;IFI6;CNIH2;GAB1;NPNT;CLIP3;PTPN22;…
GO:0050778	1.06142e-11	2.43298	40.7161	positive regulation of immune response	87	641	0	ADA;ADAM8;RASGRP1;TNIP1;VAV3;BAIAP2;RBCK1;TNFSF13B;MALT1;CD300A;VSIG4;SLAMF6;PIK3AP1;NFAM1;CYBA;DENND1B;FCER1G;FGR;FYB;PTPN22;STAP1;TRDC;TRAC;HCK;NCKAP1L;HLA-DMB;HLA-DQB1;HLA-DRB4;CLEC4D;RAB7B;IL18;INPP5D;IRAK2;IRF7;ITGB2;LCP2;LGALS3;MEF2C;MAP3K1;CLEC4A;TLR7;CFP;PHB;PIK3CA;TLR9;LGR4;PRKCB;LGMN;B2M;PSMB7;PSMB9;PSMB10;PTPRC;PTPRJ;RAF1;CEACAM1;NOD2;CLEC7A;SRC;STAT6;SYK;BTK;TEC;TLR2;C1QB;TRAF2;C4BPA;…
GO:0043085	1.1708e-11	1.89889	97.0581	positive regulation of catalytic activity	163	1528	0	ADAM8;RASGRP1;FAM13A;RASA4;RASGRP2;VAV3;SEMA4D;NOXA1;MALT1;MMP24;JTB;RALBP1;ADCY5;MAP4K1;EGLN3;ADCY7;CD300A;TAGAP;DOCK11;CSF1;CSF1R;CSF2RA;RASGEF1B;CYBA;DAXX;DENND1B;ACE;DLG4;DOCK2;AGT;EMP2;DENND6A;ALDH1A1;PTK2B;FGD2;FGR;ATG14;FNBP1;TBC1D9;MAPK8IP3;RGL1;TBC1D1;PIK3R5;PSD4;SH3BP1;FXN;ALOX5AP;GAB1;RASGEF1C;NPNT;ARHGAP30;PARM1;CHTOP;STAP1;B3GAT3;GFRA3;GM2A;GNA15;GPER1;GRIN2D;RANGRF;GRM4;NCKAP1L;HPS1…
GO:0002757	1.36379e-11	2.73489	29.0285	immune response-activating signal transduction	69	457	0	ADA;ADAM8;TNIP1;VAV3;BAIAP2;RBCK1;MALT1;CD300A;PIK3AP1;NFAM1;CYBA;DENND1B;FCER1G;FGR;FYB;PTPN22;STAP1;TRDC;TRAC;HCK;NCKAP1L;HLA-DQB1;HLA-DRB4;CLEC4D;RAB7B;INPP5D;IRAK2;IRF7;ITGB2;LCP2;LGALS3;MEF2C;MAP3K1;CLEC4A;TLR7;PIK3CA;TLR9;LGR4;PRKCB;LGMN;PSMB7;PSMB9;PSMB10;PTPRC;PTPRJ;RAF1;CEACAM1;NOD2;CLEC7A;SRC;SYK;BTK;TEC;TLR2;C5AR1;VAV1;LAT2;CARD11;RAB29;SKAP2;WASL;KLHL6;RPS6KA5;CD14;LPXN;CD36;NR1D1;CD7…
GO:0002253	1.70735e-11	2.61514	32.395	activation of immune response	74	510	0	ADA;ADAM8;TNIP1;VAV3;BAIAP2;RBCK1;MALT1;CD300A;VSIG4;PIK3AP1;NFAM1;CYBA;DENND1B;FCER1G;FGR;FYB;PTPN22;STAP1;TRDC;TRAC;HCK;NCKAP1L;HLA-DQB1;HLA-DRB4;CLEC4D;RAB7B;INPP5D;IRAK2;IRF7;ITGB2;LCP2;LGALS3;MEF2C;MAP3K1;CLEC4A;TLR7;CFP;PHB;PIK3CA;TLR9;LGR4;PRKCB;LGMN;PSMB7;PSMB9;PSMB10;PTPRC;PTPRJ;RAF1;CEACAM1;NOD2;CLEC7A;SRC;SYK;BTK;TEC;TLR2;C1QB;C4BPA;C5AR1;VAV1;LAT2;CARD11;RAB29;SKAP2;WASL;KLHL6;RPS6KA5…
GO:0006952	1.70856e-11	1.90996	92.8022	defense response	157	1461	0	ADA;SIGLEC14;ADAM8;RASGRP1;OPTN;LILRB2;TCIRG1;TNIP1;CD300C;MALT1;LILRB5;LILRA1;CDC37;VSIG4;SLAMF6;AP1S1;PIK3AP1;CD300LB;AP1S3;CSF1;CSF1R;NFAM1;CX3CR1;CYBA;CYBB;DOCK2;AGT;EDNRB;UNC13D;EPHX2;PTK2B;FCER1G;FGR;STAB1;COTL1;MAPK8IP2;SHPK;APOL2;IFI6;PTPN22;CCDC88B;GPER1;TRDC;SLC25A6;HCK;HFE;HLA-B;HLA-DQB1;HLA-DRB4;HYAL1;ICAM1;CLEC4D;RAB7B;IRF8;CD300E;IFIT1;IFIT3;APOD;IGFBP4;LILRA5;IL6R;IL10;IL18;IRAK2;I…
GO:0048584	1.80069e-11	1.79513	122.466	positive regulation of response to stimulus	194	1928	0	ADA;ADAM8;RASGRP1;TNIP1;VAV3;BAIAP2;SEMA4D;HEXIM1;RBCK1;TNFSF13B;CTSC;NEK6;HCST;MALT1;SPIN1;RBPMS;MAP4K1;CD300A;VSIG4;SLAMF6;PIK3AP1;DUSP15;CSF1;CSF1R;CTNNA1;NFAM1;CREBRF;CYBA;DAXX;DENND1B;ASXL1;DLG4;AGT;GPR183;EMP2;PTK2B;FCER1G;FGD2;FGR;ENPP4;SWAP70;MAPK8IP3;KANK1;CTDNEP1;PIK3R5;MAPK8IP2;FYB;GAB1;NPNT;PTPN22;STAP1;GPER1;TRDC;TRAC;BABAM1;GRM4;SLC25A6;TMOD2;NENF;HCK;HCLS1;HTT;NCKAP1L;HFE;HLA-DMB;H…
GO:0050900	1.88192e-11	2.98116	22.9941	leukocyte migration	59	362	0	ADA;ADAM8;VAV3;MERTK;CD300A;CSF1;CX3CR1;GPR183;EDNRB;PTK2B;FCER1G;SWAP70;SLC7A8;STAP1;ANGPT2;HCK;NCKAP1L;ICAM1;APOD;IL6R;IL10;INPP5D;ITGA6;ITGAL;ITGAX;ITGB2;LGALS3;MITF;MMP9;MPP1;CD244;PIK3CA;PTPRO;CXCL16;RAC2;RARRES2;S100A12;CEACAM1;CCL3;GPSM3;SELL;SPN;SRC;SYK;TEK;THBD;C5AR1;VAV1;CXCR4;SCG2;PLA2G7;PDGFD;DOCK8;MADCAM1;TNFSF11;WASL;DOK2;SLC7A7;CD48
GO:0006468	9.10153e-11	1.7811	115.733	protein phosphorylation	183	1822	0	ADAM8;RASGRP1;RASA4;SPEG;TNIP1;MERTK;SEMA4D;HEXIM1;NEK6;HCST;MALT1;JTB;RBPMS;ADCY5;CDC37;MAP4K1;ADCY7;CD300A;PODN;DUSP15;OSR1;GLYCTK;CSF1;CSF1R;CSF2RA;PDIK1L;GRK3;DAXX;ACE;DLG4;AGT;GPR183;EDNRB;EMP2;EPHB1;PTK2B;FGD2;FGR;ICK;ATG14;MAPK8IP3;FLT3LG;PIK3R5;MAPK8IP2;SGK3;FYB;GAB1;NPNT;CLIP3;PTPN22;STAP1;GFRA3;GPER1;GRIN2D;GRM4;GTF2H4;NENF;HCK;HCLS1;NCKAP1L;HFE;HSPA5;HTR2A;HUS1;ICAM1;IGFBP4;IL2RG;IL6R;…
GO:0001934	1.81729e-10	2.11658	55.1351	positive regulation of protein phosphorylation	104	868	0	ADAM8;RASGRP1;SEMA4D;MALT1;JTB;RBPMS;ADCY5;MAP4K1;ADCY7;CD300A;DUSP15;CSF1;CSF1R;DAXX;ACE;AGT;GPR183;EDNRB;EMP2;PTK2B;FGD2;ATG14;MAPK8IP3;FLT3LG;PIK3R5;MAPK8IP2;GAB1;NPNT;CLIP3;PTPN22;STAP1;GPER1;GRM4;NENF;HCLS1;NCKAP1L;HFE;HSPA5;HTR2A;ICAM1;IGFBP4;IL6R;IL18;IRAK2;LCP2;ARRB1;MAP3K1;MAP3K5;MMP9;MINK1;PRKAG2;SNX9;PHB;PIK3CA;SERPINF2;TLR9;PRKAR2B;PRKD1;CYSLTR2;PTPRC;RAF1;RAP2A;RARRES2;S100A12;CCL3;N…
GO:0042327	2.26229e-10	2.08388	57.5488	positive regulation of phosphorylation	107	906	0	ADAM8;RASGRP1;VAV3;SEMA4D;MALT1;JTB;RBPMS;ADCY5;MAP4K1;ADCY7;CD300A;DUSP15;CSF1;CSF1R;DAXX;ACE;AGT;GPR183;EDNRB;EMP2;PTK2B;FGD2;FGR;ATG14;MAPK8IP3;FLT3LG;PIK3R5;MAPK8IP2;GAB1;NPNT;CLIP3;PTPN22;STAP1;GPER1;GRM4;NENF;HCLS1;NCKAP1L;HFE;HSPA5;HTR2A;ICAM1;IGFBP4;IL6R;IL18;ITGA6;IRAK2;LCP2;ARRB1;MAP3K1;MAP3K5;MMP9;MINK1;PRKAG2;SNX9;PHB;PIK3CA;SERPINF2;TLR9;PRKAR2B;PRKD1;CYSLTR2;PTPRC;RAF1;RAP2A;RARRES2…
GO:0033674	2.94317e-10	2.5212	31.0611	positive regulation of kinase activity	69	489	0	ADAM8;RASGRP1;VAV3;MALT1;JTB;ADCY5;MAP4K1;ADCY7;CD300A;CSF1;CSF1R;DAXX;ACE;AGT;EMP2;PTK2B;FGD2;FGR;ATG14;MAPK8IP3;PIK3R5;GAB1;STAP1;GRM4;NCKAP1L;HSPA5;HTR2A;IL18;IRAK2;LCP2;ARRB1;MAP3K1;MAP3K5;PRKAG2;SNX9;PIK3CA;TLR9;PRKAR2B;PTPRC;RAF1;S100A12;NOD2;SRC;SYK;TEK;TIAM1;TPD52L1;TRAF2;C5AR1;CXCR4;FZD5;CARD14;MUL1;DBF4B;PDGFD;SRCIN1;FZD8;AFAP1L2;MADD;TNFSF11;MAP3K14;MAP3K6;UNC119;STRADA;S1PR2;ACVR2B;CD…
GO:0016310	3.1187e-10	1.69466	138.219	phosphorylation	208	2176	0	ADAM8;RASGRP1;RASA4;SPEG;TNIP1;VAV3;MERTK;SEMA4D;HEXIM1;NEK6;HCST;MALT1;JTB;RBPMS;ADCY5;CDC37;MAP4K1;CHKA;ADCY7;CD300A;PIK3IP1;PODN;DUSP15;OSR1;GLYCTK;CSF1;CSF1R;CSF2RA;PDIK1L;GRK3;DAXX;ACE;SGMS2;DLG4;AGT;GPR183;EDNRB;EMP2;ENO3;EPHB1;PTK2B;FGD2;FGR;ICK;ATG14;MAPK8IP3;FLT3LG;PIK3R5;MAPK8IP2;SGK3;SHPK;FXN;FYB;GAB1;NPNT;GALK1;CLIP3;PTPN22;STAP1;GFRA3;TPK1;UQCRQ;GPER1;GRIN2D;GRM4;GTF2H4;NENF;HCK;HCLS…
GO:0050865	4.00785e-10	2.51913	30.6165	regulation of cell activation	68	482	0	ADA;ADAM8;RASGRP1;LILRB2;VAV3;MERTK;TNFSF13B;MALT1;CD300A;VSIG4;NFAM1;DTX1;GPR183;EFNB3;UNC13D;FCER1G;FGR;FLOT2;FLT3LG;SHPK;PTPN22;STAP1;GCLC;CCDC88B;MILR1;GPER1;TRDC;TRAC;NCKAP1L;HFE;HLA-DMB;HLA-DOA;HLA-DQB1;HLA-DRB4;IL10;IL18;INPP5D;LGALS3;MEF2C;MMP14;CD244;PIK3CA;PTPRC;RAC2;RPS6KA1;CEACAM1;NOD2;SPN;SRC;ZFP36L1;STAT6;BST1;SYK;BTK;TEC;THBD;TRAF2;UNG;VAV1;TNFAIP8L2;PLA2G10;CARD11;TNFSF11;IRS2;TNF…
GO:0002768	4.28379e-10	2.80224	22.9306	immune response-regulating cell surface receptor signaling pathway	56	361	0	ADA;LILRB2;VAV3;BAIAP2;RBCK1;MALT1;CD300A;NFAM1;DENND1B;FCER1G;FCGRT;FGR;FYB;PTPN22;STAP1;TRDC;TRAC;HCK;NCKAP1L;HLA-DQB1;HLA-DRB4;CLEC4D;INPP5D;LCP2;LGALS3;MEF2C;MAP3K1;CLEC4A;PIK3CA;PPP3CA;PPP3CB;PPP3R1;PRKCB;PSMB7;PSMB9;PSMB10;PTPRC;PTPRJ;RAF1;CEACAM1;CLEC7A;SRC;SYK;BTK;TEC;C5AR1;VAV1;LAT2;CARD11;RAB29;WASL;KLHL6;RPS6KA5;LPXN;CD40;CD79A
GO:0045860	7.69854e-10	2.5325	29.092	positive regulation of protein kinase activity	65	458	0	ADAM8;RASGRP1;MALT1;JTB;ADCY5;MAP4K1;ADCY7;CD300A;CSF1;CSF1R;DAXX;ACE;AGT;EMP2;PTK2B;FGD2;MAPK8IP3;PIK3R5;GAB1;STAP1;GRM4;NCKAP1L;HSPA5;HTR2A;IL18;IRAK2;LCP2;ARRB1;MAP3K1;MAP3K5;PRKAG2;SNX9;PIK3CA;TLR9;PRKAR2B;PTPRC;RAF1;S100A12;NOD2;SRC;SYK;TIAM1;TPD52L1;TRAF2;C5AR1;CXCR4;FZD5;CARD14;MUL1;DBF4B;PDGFD;SRCIN1;FZD8;AFAP1L2;MADD;TNFSF11;MAP3K14;MAP3K6;UNC119;STRADA;S1PR2;ACVR2B;CD40;CD81;RASSF2
GO:0002694	8.72184e-10	2.54413	28.5203	regulation of leukocyte activation	64	449	0	ADA;ADAM8;RASGRP1;LILRB2;VAV3;MERTK;TNFSF13B;MALT1;CD300A;VSIG4;NFAM1;DTX1;GPR183;EFNB3;UNC13D;FCER1G;FGR;FLOT2;FLT3LG;SHPK;PTPN22;STAP1;CCDC88B;MILR1;GPER1;TRDC;TRAC;NCKAP1L;HFE;HLA-DMB;HLA-DOA;HLA-DQB1;HLA-DRB4;IL10;IL18;INPP5D;LGALS3;MEF2C;MMP14;CD244;PIK3CA;PTPRC;RAC2;CEACAM1;NOD2;SPN;SRC;ZFP36L1;STAT6;BST1;SYK;BTK;TRAF2;UNG;VAV1;TNFAIP8L2;PLA2G10;CARD11;TNFSF11;IRS2;TNFSF13;MAP3K14;CD40;CD81
GO:0070486	1.42481e-09	2.52879	28.2027	leukocyte aggregation	63	444	0	ADA;ADAM8;RASGRP1;LILRB2;SEMA4D;TNFSF13B;MALT1;CD300A;VSIG4;SLAMF6;DOCK2;DTX1;GPR183;EFNB3;FCER1G;FLOT2;PTPN22;CCDC88B;TRAC;HAS2;NCKAP1L;HFE;HLA-DMB;HLA-DOA;HLA-DQB1;HLA-DRB4;ICAM1;CLEC4D;IL10;IL18;ITGAL;LCP1;LGALS3;CD244;PIK3CA;WNT4;APBB1IP;PPP3CA;PPP3CB;B2M;PSMB10;PTPRC;RAC2;BCL3;CEACAM1;NOD2;CLEC7A;SPN;SRC;ZFP36L1;STAT6;SYK;TRAF2;VAV1;FZD5;TNFAIP8L2;DOCK8;FZD8;CARD11;TNFSF11;RAB29;MAP3K14;MAFB
GO:0007159	1.51117e-09	2.46456	30.2354	leukocyte cell-cell adhesion	66	476	0	ADA;ADAM8;RASGRP1;LILRB2;TNIP1;SEMA4D;TNFSF13B;MALT1;CD300A;VSIG4;SLAMF6;DOCK2;DTX1;GPR183;EFNB3;FCER1G;FLOT2;PTPN22;CCDC88B;TRAC;HAS2;NCKAP1L;HFE;HLA-DMB;HLA-DOA;HLA-DQB1;HLA-DRB4;ICAM1;CLEC4D;IL10;IL18;ITGAL;ITGB2;LCP1;LGALS3;CD244;PIK3CA;WNT4;APBB1IP;PPP3CA;PPP3CB;B2M;PSMB10;PTPRC;RAC2;BCL3;CEACAM1;NOD2;CLEC7A;SPN;SRC;ZFP36L1;STAT6;SYK;TRAF2;VAV1;FZD5;TNFAIP8L2;DOCK8;MADCAM1;FZD8;CARD11;TNFSF1…
GO:0051347	2.01832e-09	2.24582	39.3822	positive regulation of transferase activity	79	620	0	ADAM8;RASGRP1;VAV3;MALT1;JTB;ADCY5;MAP4K1;ADCY7;CD300A;CSF1;CSF1R;DAXX;ACE;AGT;EMP2;PTK2B;FGD2;FGR;ATG14;MAPK8IP3;PIK3R5;GAB1;PARM1;STAP1;GRM4;NCKAP1L;HSPA5;HTR2A;IL18;IRAK2;LCP2;ARRB1;MAP3K1;MAP3K5;NVL;PRKAG2;SNX9;PIK3CA;TLR9;PKIB;PRKAR2B;PSMB7;PSMB9;PSMB10;PTPRC;RAF1;RPS2;S100A12;NOD2;SORL1;SRC;SYK;TEK;TIAM1;TPD52L1;TRAF2;C5AR1;CXCR4;FZD5;CARD14;MUL1;DBF4B;PDGFD;SRCIN1;FZD8;AFAP1L2;MADD;TNFSF11…
GO:0065009	2.32616e-09	1.58602	177.601	regulation of molecular function	250	2796	1e-06	ADAM8;RASGRP1;FAM13A;RASA4;RASGRP2;VAV3;SEMA4D;HEXIM1;RBCK1;TXNIP;IQGAP2;NOXA1;MALT1;MMP24;JTB;RALBP1;ADCY5;RCAN3;CDC37;MAP4K1;EGLN3;ADCY7;CD300A;PIK3IP1;TAGAP;ADD1;PODN;OSR1;DOCK11;CSF1;CSF1R;CSF2RA;NFAM1;RASGEF1B;CYBA;SH3RF2;DAXX;DENND1B;ACE;DLG4;DOCK2;AGT;EDNRB;EMP2;DENND6A;ALDH1A1;PTK2B;FGD2;PHACTR1;FGR;ATG14;FNBP1;SSPO;TBC1D9;MAPK8IP3;RGL1;TBC1D1;PIK3R5;MAPK8IP2;PSD4;SH3BP1;SGK3;FXN;ALOX5AP;…
GO:0002250	2.72071e-09	2.66908	23.4388	adaptive immune response	55	369	1e-06	ADA;LILRB2;TNFSF13B;CTSC;MALT1;LILRB5;LILRB4;LILRA1;SLAMF6;RNF19B;DENND1B;GPR183;UNC13D;EMP2;PTK2B;FCER1G;SWAP70;TRDC;HFE;HLA-DQB1;ICAM1;CLEC4D;IL10;IL18;INPP5D;IRF7;MEF2C;CLEC4A;CD244;PPP3CB;PRKCB;B2M;PTPRC;BCL3;CEACAM1;SPN;STAT6;SYK;TAP1;BTK;TEC;C1QB;TRAF2;C4BPA;UNG;LAT2;FZD5;LILRA6;TNFSF13;KLHL6;RNF8;CD1E;CD40;CD48;CD79A
GO:0031347	2.86257e-09	2.20181	41.0972	regulation of defense response	81	647	1e-06	ADA;ADAM8;RASGRP1;TNIP1;MALT1;CDC37;SLAMF6;AP1S1;PIK3AP1;AP1S3;CX3CR1;CYBA;DOCK2;AGT;EDNRB;FCER1G;FGR;SHPK;PTPN22;GPER1;SLC25A6;HCK;CLEC4D;RAB7B;IFIT1;APOD;IL10;IL18;IRAK2;IRF7;ITGB2;MEF2C;MAP3K1;CLEC4A;TLR7;CFP;PHB;TLR9;PPARG;PPM1B;LGR4;LGMN;B2M;PSMB7;PSMB9;PSMB10;PTGIS;PTGS2;RAF1;S100A12;CEACAM1;CCL3;GPSM3;NOD2;CLEC7A;SPN;SRC;SYK;BTK;TEK;TLR2;C4BPA;C5AR1;TYK2;VAV1;IL1R2;PLA2G7;MUL1;TNFAIP8L2;PA…
GO:0010562	3.03253e-09	1.93675	64.7901	positive regulation of phosphorus metabolic process	113	1020	1e-06	ADAM8;RASGRP1;RAMP2;RAMP1;VAV3;SEMA4D;MALT1;JTB;RBPMS;ADCY5;MAP4K1;ADCY7;CD300A;DUSP15;CSF1;CSF1R;DAXX;ACE;AGT;GPR183;EDNRB;EMP2;PTK2B;FGD2;FGR;ATG14;MAPK8IP3;FLT3LG;PIK3R5;MAPK8IP2;GAB1;NPNT;CLIP3;PTPN22;STAP1;GPER1;GRM4;NENF;HCLS1;NCKAP1L;HFE;HSPA5;HTR2A;ICAM1;IGFBP4;IL6R;IL18;ITGA6;IRAK2;LCP2;ARRB1;MEF2C;MAP3K1;MAP3K5;MMP9;NPR1;MINK1;PRKAG2;SNX9;CD244;PHB;PIK3CA;SERPINF2;TLR9;PID1;PRKAR2B;PRKD…
GO:0045937	3.03253e-09	1.93675	64.7901	positive regulation of phosphate metabolic process	113	1020	1e-06	ADAM8;RASGRP1;RAMP2;RAMP1;VAV3;SEMA4D;MALT1;JTB;RBPMS;ADCY5;MAP4K1;ADCY7;CD300A;DUSP15;CSF1;CSF1R;DAXX;ACE;AGT;GPR183;EDNRB;EMP2;PTK2B;FGD2;FGR;ATG14;MAPK8IP3;FLT3LG;PIK3R5;MAPK8IP2;GAB1;NPNT;CLIP3;PTPN22;STAP1;GPER1;GRM4;NENF;HCLS1;NCKAP1L;HFE;HSPA5;HTR2A;ICAM1;IGFBP4;IL6R;IL18;ITGA6;IRAK2;LCP2;ARRB1;MEF2C;MAP3K1;MAP3K5;MMP9;NPR1;MINK1;PRKAG2;SNX9;CD244;PHB;PIK3CA;SERPINF2;TLR9;PID1;PRKAR2B;PRKD…
GO:0009605	3.16218e-09	1.67153	126.785	response to external stimulus	190	1996	1e-06	ADA;ADAM8;OPTN;LILRB2;TNIP1;VAV3;BAIAP2;SEMA4D;TXNIP;MALT1;MMP24;EHMT2;RALBP1;OMA1;AP1S1;PIK3AP1;AP1S3;CSF1;CSF1R;CX3CR1;CYBA;CYBB;ARX;DOCK2;AGT;GPR183;EDNRB;EFNB3;EIF4EBP1;UNC13D;EPHB1;PTK2B;FCER1G;FGR;ATG14;ENPP4;SWAP70;MAPK8IP3;STAB1;COTL1;SIRT5;SHPK;NPNT;KANK2;ABHD12;PTPN22;FBXL3;STAP1;GFRA3;GCLC;GLUL;CCR10;CCDC88B;ANGPT2;GPER1;TRDC;CCDC66;SCARA5;GRIN2D;SLC25A6;NENF;HCK;HTT;NCKAP1L;HFE;HMGA1;…
GO:0006793	4.34298e-09	1.55739	191.067	phosphorus metabolic process	264	3008	1e-06	ADA;ADAM8;RASGRP1;RASA4;RAMP2;RAMP1;SPEG;TCIRG1;TNIP1;VAV3;MERTK;SEMA4D;HEXIM1;NEK6;HCST;MALT1;JTB;RBPMS;ADCY5;CDC37;MAP4K1;CHKA;ADCY7;CD300A;PIK3IP1;PLD4;PODN;DUSP15;OSR1;GLYCTK;CSF1;CSF1R;CSF2RA;PDIK1L;CTNS;SH3RF2;MBOAT1;GRK3;ADSS;DAXX;ACE;SGMS2;DLG4;AGT;GPR183;EDNRB;EMP2;ENO3;EPHB1;EPHX2;CLN8;ALDH1A1;PTK2B;NT5DC1;FGD2;FGR;ICK;ATG14;SWAP70;MAPK8IP3;FLT3LG;CTDNEP1;HAAO;PIK3R5;MAPK8IP2;SGK3;SHPK;…
GO:0042110	4.51958e-09	2.48368	27.6946	T cell activation	61	436	1e-06	ADA;ADAM8;RASGRP1;LILRB2;TNFSF13B;MALT1;CD300A;VSIG4;SLAMF6;DOCK2;DTX1;GPR183;EFNB3;FCER1G;FLOT2;PTPN22;CCDC88B;TRAC;NCKAP1L;HFE;HLA-DMB;HLA-DOA;HLA-DQB1;HLA-DRB4;ICAM1;CLEC4D;IL10;IL18;ITGAL;LCP1;LGALS3;CD244;PIK3CA;WNT4;APBB1IP;PPP3CA;PPP3CB;B2M;PSMB10;PTPRC;RAC2;BCL3;CEACAM1;NOD2;CLEC7A;SPN;SRC;ZFP36L1;STAT6;SYK;TRAF2;VAV1;FZD5;TNFAIP8L2;DOCK8;FZD8;CARD11;TNFSF11;RAB29;MAP3K14;MAFB
GO:0070489	4.51958e-09	2.48368	27.6946	T cell aggregation	61	436	1e-06	ADA;ADAM8;RASGRP1;LILRB2;TNFSF13B;MALT1;CD300A;VSIG4;SLAMF6;DOCK2;DTX1;GPR183;EFNB3;FCER1G;FLOT2;PTPN22;CCDC88B;TRAC;NCKAP1L;HFE;HLA-DMB;HLA-DOA;HLA-DQB1;HLA-DRB4;ICAM1;CLEC4D;IL10;IL18;ITGAL;LCP1;LGALS3;CD244;PIK3CA;WNT4;APBB1IP;PPP3CA;PPP3CB;B2M;PSMB10;PTPRC;RAC2;BCL3;CEACAM1;NOD2;CLEC7A;SPN;SRC;ZFP36L1;STAT6;SYK;TRAF2;VAV1;FZD5;TNFAIP8L2;DOCK8;FZD8;CARD11;TNFSF11;RAB29;MAP3K14;MAFB
GO:0071593	4.93846e-09	2.47691	27.7581	lymphocyte aggregation	61	437	1e-06	ADA;ADAM8;RASGRP1;LILRB2;TNFSF13B;MALT1;CD300A;VSIG4;SLAMF6;DOCK2;DTX1;GPR183;EFNB3;FCER1G;FLOT2;PTPN22;CCDC88B;TRAC;NCKAP1L;HFE;HLA-DMB;HLA-DOA;HLA-DQB1;HLA-DRB4;ICAM1;CLEC4D;IL10;IL18;ITGAL;LCP1;LGALS3;CD244;PIK3CA;WNT4;APBB1IP;PPP3CA;PPP3CB;B2M;PSMB10;PTPRC;RAC2;BCL3;CEACAM1;NOD2;CLEC7A;SPN;SRC;ZFP36L1;STAT6;SYK;TRAF2;VAV1;FZD5;TNFAIP8L2;DOCK8;FZD8;CARD11;TNFSF11;RAB29;MAP3K14;MAFB
GO:0006796	5.61417e-09	1.55297	190.686	phosphate-containing compound metabolic process	263	3002	1e-06	ADA;ADAM8;RASGRP1;RASA4;RAMP2;RAMP1;SPEG;TCIRG1;TNIP1;VAV3;MERTK;SEMA4D;HEXIM1;NEK6;HCST;MALT1;JTB;RBPMS;ADCY5;CDC37;MAP4K1;CHKA;ADCY7;CD300A;PIK3IP1;PLD4;PODN;DUSP15;OSR1;GLYCTK;CSF1;CSF1R;CSF2RA;PDIK1L;CTNS;SH3RF2;MBOAT1;GRK3;ADSS;DAXX;ACE;SGMS2;DLG4;AGT;GPR183;EDNRB;EMP2;ENO3;EPHB1;EPHX2;CLN8;ALDH1A1;PTK2B;NT5DC1;FGD2;FGR;ICK;ATG14;SWAP70;MAPK8IP3;FLT3LG;CTDNEP1;HAAO;PIK3R5;MAPK8IP2;SGK3;SHPK;…
GO:0002252	6.85937e-09	2.13156	43.3204	immune effector process	83	682	1e-06	ADA;RASGRP1;VAV3;BAIAP2;CTSC;MALT1;CD300A;VSIG4;SLAMF6;AP1S1;AP1S3;CX3CR1;DENND1B;ACE;DOCK2;GPR183;UNC13D;EMP2;PTK2B;FCER1G;FGR;SWAP70;MILR1;TRDC;HCK;NCKAP1L;HFE;HLA-DMB;HLA-DQB1;ICAM1;CLEC4D;IFIT1;IFIT3;IL10;IL18;INPP5D;IRF5;IRF7;ITGAL;LCP1;LGALS3;MFNG;TLR7;CD244;CFP;PHB;PIK3CA;APBB1IP;PPM1B;PPP3CB;PI4K2A;B2M;PTPRC;RAC2;BCL3;CEACAM1;CCL3;NOD2;CLEC7A;SPN;SRC;STAT6;SYK;BTK;C1QB;TRAF2;C4BPA;C5AR1;U…
GO:0002366	6.90869e-09	3.26444	13.5932	leukocyte activation involved in immune response	38	214	1e-06	ADA;RASGRP1;CD300A;SLAMF6;CX3CR1;DOCK2;GPR183;UNC13D;PTK2B;FCER1G;FGR;SWAP70;MILR1;HLA-DMB;ICAM1;CLEC4D;IL10;IL18;ITGAL;LCP1;LGALS3;MFNG;CD244;APBB1IP;PI4K2A;RAC2;BCL3;CEACAM1;CCL3;CLEC7A;STAT6;SYK;BTK;UNG;LAT2;TNFSF13;RNF8;CD40
GO:0002263	9.00167e-09	3.22734	13.7202	cell activation involved in immune response	38	216	1e-06	ADA;RASGRP1;CD300A;SLAMF6;CX3CR1;DOCK2;GPR183;UNC13D;PTK2B;FCER1G;FGR;SWAP70;MILR1;HLA-DMB;ICAM1;CLEC4D;IL10;IL18;ITGAL;LCP1;LGALS3;MFNG;CD244;APBB1IP;PI4K2A;RAC2;BCL3;CEACAM1;CCL3;CLEC7A;STAT6;SYK;BTK;UNG;LAT2;TNFSF13;RNF8;CD40
GO:0051249	1.33615e-08	2.50803	25.1538	regulation of lymphocyte activation	56	396	2e-06	ADA;ADAM8;RASGRP1;LILRB2;VAV3;MERTK;TNFSF13B;MALT1;CD300A;VSIG4;NFAM1;DTX1;GPR183;EFNB3;FLOT2;FLT3LG;PTPN22;CCDC88B;TRDC;TRAC;NCKAP1L;HFE;HLA-DMB;HLA-DOA;HLA-DQB1;HLA-DRB4;IL10;IL18;INPP5D;LGALS3;MEF2C;MMP14;CD244;PIK3CA;PTPRC;RAC2;CEACAM1;NOD2;SPN;SRC;ZFP36L1;STAT6;BST1;SYK;BTK;TRAF2;UNG;VAV1;TNFAIP8L2;CARD11;TNFSF11;IRS2;TNFSF13;MAP3K14;CD40;CD81
GO:0050867	2.06183e-08	2.72115	19.6276	positive regulation of cell activation	47	309	3e-06	ADA;ADAM8;RASGRP1;LILRB2;VAV3;TNFSF13B;MALT1;GPR183;EFNB3;FCER1G;FGR;FLOT2;FLT3LG;STAP1;CCDC88B;TRDC;TRAC;NCKAP1L;HLA-DMB;HLA-DQB1;HLA-DRB4;IL10;IL18;INPP5D;MEF2C;MMP14;CD244;PIK3CA;PTPRC;RPS6KA1;NOD2;SPN;SRC;STAT6;BST1;SYK;BTK;TRAF2;UNG;VAV1;CARD11;TNFSF11;IRS2;TNFSF13;MAP3K14;CD40;CD81
GO:0002429	2.06204e-08	2.65671	20.898	immune response-activating cell surface receptor signaling pathway	49	329	3e-06	ADA;VAV3;BAIAP2;RBCK1;MALT1;CD300A;NFAM1;DENND1B;FCER1G;FGR;FYB;PTPN22;STAP1;TRDC;TRAC;HCK;NCKAP1L;HLA-DQB1;HLA-DRB4;CLEC4D;INPP5D;LCP2;LGALS3;MEF2C;CLEC4A;PIK3CA;PRKCB;PSMB7;PSMB9;PSMB10;PTPRC;PTPRJ;RAF1;CEACAM1;CLEC7A;SRC;SYK;BTK;TEC;C5AR1;VAV1;LAT2;CARD11;RAB29;WASL;KLHL6;RPS6KA5;LPXN;CD79A
GO:0002696	2.26625e-08	2.74586	19.0559	positive regulation of leukocyte activation	46	300	3e-06	ADA;ADAM8;RASGRP1;LILRB2;VAV3;TNFSF13B;MALT1;GPR183;EFNB3;FCER1G;FGR;FLOT2;FLT3LG;STAP1;CCDC88B;TRDC;TRAC;NCKAP1L;HLA-DMB;HLA-DQB1;HLA-DRB4;IL10;IL18;INPP5D;MEF2C;MMP14;CD244;PIK3CA;PTPRC;NOD2;SPN;SRC;STAT6;BST1;SYK;BTK;TRAF2;UNG;VAV1;CARD11;TNFSF11;IRS2;TNFSF13;MAP3K14;CD40;CD81
GO:0032101	2.49548e-08	2.07134	43.8286	regulation of response to external stimulus	82	690	4e-06	ADA;ADAM8;TNIP1;SEMA4D;AP1S1;PIK3AP1;AP1S3;CSF1;CX3CR1;CYBA;DOCK2;AGT;GPR183;EDNRB;PTK2B;FCER1G;ENPP4;SWAP70;SHPK;KANK2;STAP1;ANGPT2;GPER1;SCARA5;NENF;HCK;NCKAP1L;IFIT1;APOD;IL6R;IL10;IL18;ASIC2;MPP1;TLR7;CFP;PHB;SERPINF2;PLXNA1;TLR9;WNT4;PPARG;PPM1B;PRKD1;B2M;PTGIS;PTGS2;PTPRO;RAC2;RARRES2;S100A12;CEACAM1;CCL3;GPSM3;NOD2;SPN;STX3;SYK;BTK;TEC;TEK;THBD;TIAM1;TLR2;C4BPA;C5AR1;USF1;IL1R2;CXCR4;SCG2;…
GO:0043549	2.90072e-08	2.00875	48.402	regulation of kinase activity	88	762	4e-06	ADAM8;RASGRP1;VAV3;HEXIM1;MALT1;JTB;ADCY5;CDC37;MAP4K1;ADCY7;CD300A;PIK3IP1;PODN;CSF1;CSF1R;DAXX;ACE;AGT;EMP2;PTK2B;FGD2;FGR;ATG14;MAPK8IP3;PIK3R5;GAB1;PTPN22;STAP1;GRM4;NCKAP1L;HSPA5;HTR2A;IL18;IRAK2;LCP2;ARRB1;MAP3K1;MAP3K5;MEN1;PRKAG2;SNX9;PIK3CA;TLR9;PPP1R1A;PKIB;PRKAR2B;PTPRC;PTPRJ;RAC2;RAF1;RBL2;RGS2;S100A12;BGN;CEACAM1;NOD2;SORL1;SRC;SYK;TEK;TIAM1;TPD52L1;TRAF2;TSC2;C5AR1;CXCR4;FZD5;CARD14…
GO:0098602	2.90072e-08	2.00875	48.402	single organism cell adhesion	88	762	4e-06	ADA;ADAM8;RASGRP1;LILRB2;TNIP1;MERTK;SEMA4D;TNFSF13B;MALT1;MMP24;CD300A;VSIG4;SLAMF6;B4GALNT2;CTNNA1;DOCK2;DSP;DTX1;GPR183;EFNB3;UNC13D;DENND6A;FCER1G;SWAP70;KANK1;FLOT2;NPNT;PTPN22;CCDC88B;TRAC;HAS2;NCKAP1L;HFE;HLA-DMB;HLA-DOA;HLA-DQB1;HLA-DRB4;ICAM1;CLEC4D;IL10;IL18;ITGA6;ITGAD;ITGAL;ITGAX;ITGB2;LCP1;LGALS3;EPCAM;MINK1;CD244;PIK3CA;SERPINF2;WNT4;APBB1IP;PPP3CA;PPP3CB;B2M;PSMB10;PTPRC;RAC2;BCL3;…
GO:0035556	3.46335e-08	1.55016	164.389	intracellular signal transduction	229	2588	5e-06	ADA;ADAM8;RASGRP1;OPTN;FAM13A;RASA4;RASGRP2;TNIP1;VAV3;MERTK;SEMA4D;KAT5;HEXIM1;RBCK1;NEK6;HCST;MALT1;EHMT2;RALBP1;RAB35;ADCY5;RCAN3;MAP4K1;NISCH;ADCY7;CD300A;PIK3IP1;TAGAP;PIK3AP1;PODN;DUSP15;DOCK11;NEURL2;CSF1;CSF1R;SESN3;CSF2RA;NFAM1;RASGEF1B;DAXX;DLG4;DOCK2;AGT;GPR183;EDNRB;AGO4;EIF4EBP1;ZNF385C;EPHB1;PTK2B;FGD2;FGR;RHOBTB3;ICK;MAPK8IP3;RGL1;KANK1;PIK3R5;MAPK8IP2;PSD4;SGK3;FYB;GAB1;RASGEF1C;N…
GO:0002521	5.04111e-08	2.31993	28.8379	leukocyte differentiation	60	454	7e-06	ADA;ADAM8;RASGRP1;LILRB2;MERTK;MALT1;LILRB4;SLAMF6;OCSTAMP;CSF1;CSF1R;NFAM1;DOCK2;DTX1;GPR183;PTK2B;FCER1G;FLT3LG;PTPN22;HCLS1;NCKAP1L;HLA-DOA;CLEC4D;IL10;IL18;INPP5D;IRF7;MEF2C;MFNG;MITF;MMP9;MMP14;WNT4;PPARG;PPP3CB;B2M;CTNNBIP1;PTPRC;BCL3;CEACAM1;CCL3;SPI1;SPN;SRC;ZFP36L1;STAT6;SYK;BTK;TPD52;VAV1;CA2;FZD5;FZD8;CARD11;L3MBTL3;TNFSF11;CBFB;CD79A;RASSF2;MAFB
GO:0001932	5.45283e-08	1.75544	80.1618	regulation of protein phosphorylation	128	1262	7e-06	ADAM8;RASGRP1;TNIP1;SEMA4D;HEXIM1;MALT1;JTB;RBPMS;ADCY5;CDC37;MAP4K1;ADCY7;CD300A;PODN;DUSP15;CSF1;CSF1R;DAXX;ACE;AGT;GPR183;EDNRB;EMP2;EPHB1;PTK2B;FGD2;FGR;ATG14;MAPK8IP3;FLT3LG;PIK3R5;MAPK8IP2;GAB1;NPNT;CLIP3;PTPN22;STAP1;GPER1;GRM4;NENF;HCLS1;NCKAP1L;HFE;HSPA5;HTR2A;HUS1;ICAM1;IGFBP4;IL6R;IL18;IRAK2;ITGB2;LCP2;ARRB1;MAP3K1;MAP3K5;MEN1;MMP9;MINK1;PARD6A;TLR7;PRKAG2;SNX9;PHB;PIK3CA;SERPINF2;TLR9…
GO:0006950	5.55703e-08	1.47692	225.939	response to stress	297	3557	7e-06	ADA;SIGLEC14;ADAM8;RASGRP1;OPTN;DDX39A;RAMP2;LILRB2;TCIRG1;TNIP1;VAV3;MERTK;KAT5;TXNIP;NEK6;USP19;CD300C;MALT1;EHMT2;LILRB5;LILRA1;RBPMS;CDC37;MAP4K1;POLI;EGLN2;EGLN3;VSIG4;CHRNA4;SLAMF6;OMA1;AP1S1;ADD1;PIK3AP1;TPP1;CD300LB;DUSP15;AP1S3;OSR1;DOCK11;CSF1;CSF1R;SESN3;CCDC155;CTNNA1;NFAM1;DTX3L;CX3CR1;CREBRF;CYBA;CYBB;DAXX;DOCK2;AGT;DSP;EDNRB;SCAMP5;EIF4EBP1;CENPX;UNC13D;ENO3;EPHB1;EPHX2;PTK2B;FCER1…
GO:0042325	5.75969e-08	1.72828	85.8786	regulation of phosphorylation	135	1352	7e-06	ADAM8;RASGRP1;TNIP1;VAV3;SEMA4D;HEXIM1;MALT1;JTB;RBPMS;ADCY5;CDC37;MAP4K1;ADCY7;CD300A;PIK3IP1;PODN;DUSP15;CSF1;CSF1R;DAXX;ACE;AGT;GPR183;EDNRB;EMP2;EPHB1;PTK2B;FGD2;FGR;ATG14;MAPK8IP3;FLT3LG;PIK3R5;MAPK8IP2;GAB1;NPNT;CLIP3;PTPN22;STAP1;GPER1;GRM4;NENF;HCLS1;NCKAP1L;HFE;HSPA5;HTR2A;HUS1;ICAM1;IGFBP4;IL6R;IL18;ITGA6;IRAK2;ITGB2;LCP2;ARRB1;MCM7;MAP3K1;MAP3K5;MEN1;MMP9;MINK1;PARD6A;TLR7;PRKAG2;SNX9;…
GO:0045087	6.4984e-08	1.94453	51.5145	innate immune response	91	811	8e-06	SIGLEC14;ADAM8;RASGRP1;TNIP1;MALT1;CDC37;VSIG4;SLAMF6;PIK3AP1;CD300LB;CSF1;CSF1R;CYBA;CYBB;UNC13D;PTK2B;FCER1G;FGR;IFI6;PTPN22;GPER1;TRDC;HCK;HLA-B;HLA-DQB1;HLA-DRB4;ICAM1;CLEC4D;RAB7B;IRF8;CD300E;IFIT1;IFIT3;LILRA5;IRAK2;IRF5;IRF7;ITGB2;LCN2;LGALS3;MATK;MAP3K1;MAP3K5;CIITA;NCF2;CLEC4A;TLR7;NUB1;CD244;CFP;TLR9;PPARG;TRIM62;LGR4;PRKD1;LGMN;B2M;PSMB7;PSMB9;PSMB10;CXCL16;RAF1;S100A12;CEACAM1;CCL3;NO…
GO:0050871	8.0597e-08	4.76568	5.52621	positive regulation of B cell activation	21	87	1e-05	ADA;VAV3;TNFSF13B;GPR183;TRDC;NCKAP1L;INPP5D;MEF2C;MMP14;PTPRC;NOD2;STAT6;BST1;SYK;BTK;UNG;CARD11;IRS2;TNFSF13;CD40;CD81
GO:0031401	9.59319e-08	1.78782	70.5704	positive regulation of protein modification process	115	1111	1.2e-05	ADAM8;RASGRP1;RAMP1;SEMA4D;KAT5;MALT1;JTB;RBPMS;ADCY5;MAP4K1;ADCY7;CD300A;JDP2;DUSP15;CSF1;CSF1R;DAXX;ACE;AGT;GPR183;EDNRB;CENPX;EMP2;PTK2B;FGD2;ATG14;MAPK8IP3;FLT3LG;PIK3R5;MAPK8IP2;GAB1;NPNT;CLIP3;CHTOP;PTPN22;STAP1;GPER1;GRM4;NENF;HCLS1;NCKAP1L;HFE;HSPA5;HTR2A;ICAM1;IGFBP4;IL6R;IL18;IRAK2;LCP2;ARRB1;MAP3K1;MAP3K5;MMP9;MINK1;PRKAG2;SNX9;PHB;PIK3CA;SERPINF2;TLR9;PRKAR2B;PRKD1;PSMB7;PSMB9;PSMB10;…
GO:0050790	1.09226e-07	1.55229	146.603	regulation of catalytic activity	206	2308	1.3e-05	ADAM8;RASGRP1;FAM13A;RASA4;RASGRP2;VAV3;SEMA4D;HEXIM1;TXNIP;IQGAP2;NOXA1;MALT1;MMP24;JTB;RALBP1;ADCY5;RCAN3;CDC37;MAP4K1;EGLN3;ADCY7;CD300A;PIK3IP1;TAGAP;PODN;DOCK11;CSF1;CSF1R;CSF2RA;RASGEF1B;CYBA;SH3RF2;DAXX;DENND1B;ACE;DLG4;DOCK2;AGT;EDNRB;EMP2;DENND6A;ALDH1A1;PTK2B;FGD2;PHACTR1;FGR;ATG14;FNBP1;SSPO;TBC1D9;MAPK8IP3;RGL1;TBC1D1;PIK3R5;PSD4;SH3BP1;FXN;ALOX5AP;IFI6;GAB1;RASGEF1C;NPNT;ARHGAP30;PAR…
GO:0051251	1.14632e-07	2.71419	17.5314	positive regulation of lymphocyte activation	42	276	1.3e-05	ADA;ADAM8;RASGRP1;LILRB2;VAV3;TNFSF13B;MALT1;GPR183;EFNB3;FLOT2;FLT3LG;CCDC88B;TRDC;TRAC;NCKAP1L;HLA-DMB;HLA-DQB1;HLA-DRB4;IL18;INPP5D;MEF2C;MMP14;CD244;PIK3CA;PTPRC;NOD2;SPN;SRC;STAT6;BST1;SYK;BTK;TRAF2;UNG;VAV1;CARD11;TNFSF11;IRS2;TNFSF13;MAP3K14;CD40;CD81
GO:0042113	1.15948e-07	2.88284	15.0542	B cell activation	38	237	1.3e-05	ADA;VAV3;TNFSF13B;MALT1;CD300A;CHRNA4;NFAM1;GPR183;PTK2B;SWAP70;TRDC;NCKAP1L;IL10;INPP5D;MEF2C;MFNG;MMP14;PRKCB;PTPRC;BCL3;NOD2;ZFP36L1;STAT6;BST1;SYK;BTK;TPD52;UNG;LAT2;CARD11;IRS2;TNFSF13;SKAP2;RNF8;MS4A1;CD40;CD79A;CD81
GO:0080134	1.17456e-07	1.73851	78.8279	regulation of response to stress	125	1241	1.3e-05	ADA;ADAM8;RASGRP1;TNIP1;NEK6;USP19;MALT1;CDC37;MAP4K1;SLAMF6;AP1S1;PIK3AP1;DUSP15;AP1S3;SESN3;CX3CR1;CYBA;DAXX;DOCK2;AGT;EDNRB;EPHB1;PTK2B;FCER1G;FGD2;FGR;ENPP4;MAPK8IP3;KANK1;NUP210;MAPK8IP2;SHPK;GAB1;PTPN22;GPER1;SCARA5;BABAM1;SLC25A6;HCK;HMGA1;HSPA5;CLEC4D;RAB7B;IFIT1;APOD;IL10;IL18;IRAK2;IRF7;ITGB2;KCNK2;ASIC2;MEF2C;MAP3K1;MAP3K5;MEN1;MINK1;CLEC4A;TLR7;CFP;PHB;SERPINF2;TLR9;WNT4;PPARG;PPM1B;P…
GO:0051247	1.47171e-07	1.67398	92.9928	positive regulation of protein metabolic process	142	1464	1.6e-05	ADAM8;RASGRP1;RAMP1;ARIH2;SEMA4D;KAT5;CTSC;MALT1;JTB;RBPMS;ADCY5;MAP4K1;EGLN2;EGLN3;ADCY7;CD300A;OSBPL7;JDP2;RNF19B;DUSP15;CSF1;CSF1R;CYBB;DAXX;ACE;AGT;GPR183;EDNRB;CENPX;EMP2;PTK2B;FGD2;ATG14;MAPK8IP3;FLT3LG;PIK3R5;MAPK8IP2;GAB1;NPNT;ARIH1;CLIP3;CHTOP;PTPN22;STAP1;PABPC1;GCLC;GPER1;MYLIP;GRM4;NENF;HCLS1;NCKAP1L;HFE;HSPA5;HTR2A;ICAM1;IGFBP4;IL6R;IL18;IRAK2;LCP2;ARRB1;MAP3K1;MAP3K5;MMP9;MMP14;NRDC…
GO:0050864	1.54806e-07	3.86747	7.7494	regulation of B cell activation	25	122	1.7e-05	ADA;VAV3;TNFSF13B;CD300A;NFAM1;GPR183;TRDC;NCKAP1L;IL10;INPP5D;MEF2C;MMP14;PTPRC;NOD2;ZFP36L1;STAT6;BST1;SYK;BTK;UNG;CARD11;IRS2;TNFSF13;CD40;CD81
GO:0045859	1.57846e-07	1.97954	44.9719	regulation of protein kinase activity	81	708	1.7e-05	ADAM8;RASGRP1;HEXIM1;MALT1;JTB;ADCY5;CDC37;MAP4K1;ADCY7;CD300A;PODN;CSF1;CSF1R;DAXX;ACE;AGT;EMP2;PTK2B;FGD2;FGR;MAPK8IP3;PIK3R5;GAB1;PTPN22;STAP1;GRM4;NCKAP1L;HSPA5;HTR2A;IL18;IRAK2;LCP2;ARRB1;MAP3K1;MAP3K5;MEN1;PRKAG2;SNX9;PIK3CA;TLR9;PPP1R1A;PKIB;PRKAR2B;PTPRC;PTPRJ;RAC2;RAF1;RGS2;S100A12;BGN;CEACAM1;NOD2;SORL1;SRC;SYK;TIAM1;TPD52L1;TRAF2;TSC2;C5AR1;CXCR4;FZD5;CARD14;MUL1;DBF4B;PDGFD;SRCIN1;FZD…
GO:0016337	1.77821e-07	1.97298	45.099	single organismal cell-cell adhesion	81	710	1.9e-05	ADA;ADAM8;RASGRP1;LILRB2;TNIP1;SEMA4D;TNFSF13B;MALT1;MMP24;CD300A;VSIG4;SLAMF6;B4GALNT2;CTNNA1;DOCK2;DSP;DTX1;GPR183;EFNB3;DENND6A;FCER1G;SWAP70;FLOT2;NPNT;PTPN22;CCDC88B;TRAC;HAS2;NCKAP1L;HFE;HLA-DMB;HLA-DOA;HLA-DQB1;HLA-DRB4;ICAM1;CLEC4D;IL10;IL18;ITGA6;ITGAD;ITGAL;ITGAX;ITGB2;LCP1;LGALS3;EPCAM;MINK1;CD244;PIK3CA;SERPINF2;WNT4;APBB1IP;PPP3CA;PPP3CB;B2M;PSMB10;PTPRC;RAC2;BCL3;CEACAM1;NOD2;CLEC7A…
GO:0043410	1.86839e-07	2.22149	29.9178	positive regulation of MAPK cascade	60	471	1.9e-05	ADAM8;RASGRP1;MAP4K1;DUSP15;CSF1R;DAXX;GPR183;PTK2B;FGD2;MAPK8IP3;PIK3R5;MAPK8IP2;GAB1;NPNT;PTPN22;GPER1;GRM4;NENF;HTR2A;ICAM1;IGFBP4;IRAK2;ARRB1;MAP3K1;MAP3K5;MINK1;PHB;SERPINF2;TLR9;CYSLTR2;RAF1;S100A12;CCL3;NOD2;GAREM1;NDRG4;SRC;SYK;TEK;TIAM1;TIMP2;TPD52L1;TRAF2;C5AR1;CXCR4;FZD5;MUL1;PDGFD;FZD8;SEMA7A;MADD;TNFSF11;NRP1;MAP3K14;MAP3K6;S1PR2;CD36;CD40;CD81;RASSF2
GO:0034097	1.87453e-07	1.92123	49.6724	response to cytokine	87	782	1.9e-05	RBCK1;TNFSF13B;CDC37;PODN;OCSTAMP;CSF1;CSF1R;CSF2RA;CX3CR1;CREBRF;CYBA;PTK2B;SHPK;IFI6;GAB1;NPNT;CLIP3;STAP1;GCLC;CCR10;GPER1;HAS2;HCK;HCLS1;HLA-B;HLA-DQB1;HLA-DRB4;HNMT;HSPA5;HYAL1;ICAM1;IRF8;IFIT1;IFIT3;IL2RG;IL6R;IL10RA;IL15RA;IL18;IRAK2;IRF5;IRF7;MAP3K5;CIITA;MTHFR;IL21R;NUB1;PHB;PPARG;PID1;TRIM62;PPP3CB;B2M;PSMB7;PSMB9;PSMB10;PTGIS;PTGS2;PTPRC;PTPRN;CXCL16;BGN;CEACAM1;CCL3;SRC;ZFP36L1;STAT6;…
GO:0050851	2.09048e-07	2.90294	14.1649	antigen receptor-mediated signaling pathway	36	223	2.1e-05	ADA;VAV3;RBCK1;MALT1;CD300A;NFAM1;DENND1B;FYB;PTPN22;STAP1;TRDC;TRAC;NCKAP1L;HLA-DQB1;HLA-DRB4;INPP5D;LCP2;LGALS3;MEF2C;PIK3CA;PRKCB;PSMB7;PSMB9;PSMB10;PTPRC;PTPRJ;CEACAM1;SYK;BTK;TEC;LAT2;CARD11;RAB29;KLHL6;LPXN;CD79A
GO:0007169	2.19805e-07	2.0075	41.6054	transmembrane receptor protein tyrosine kinase signaling pathway	76	655	2.2e-05	TCIRG1;VAV3;BAIAP2;TXNIP;CDC37;CSF1;CSF1R;CYBA;CYBB;AGT;EFNB3;EIF4EBP1;EPHB1;PTK2B;FGR;KANK1;GAB1;STAP1;ANGPT2;GPER1;SH3KBP1;HCK;NCKAP1L;APOD;IGFBP4;LCP2;MATK;MMP9;MYO1E;NCF2;NCF4;NRTN;ATP6V0A4;CRIM1;PDK2;PDK4;ATP6V1A;PIK3CA;ATP6V0A1;WNT4;PID1;PRKCB;PRKD1;LGMN;PTPN12;PTPRA;PTPRJ;RAF1;SORT1;CEACAM1;HHIP;GAREM1;NDRG4;NCF1;SRC;BTC;SYK;BTK;TEC;TEK;TIAM1;TSC2;TYK2;VAV1;SH3TC2;RHBDF2;PDGFD;AFAP1L2;IRS2…
GO:0070661	2.32227e-07	2.70907	16.7057	leukocyte proliferation	40	263	2.3e-05	ADA;LILRB2;VAV3;TNFSF13B;MALT1;CD300A;VSIG4;SLAMF6;OCSTAMP;CSF1;ACE;DOCK2;GPR183;FLT3LG;PTPN22;CCDC88B;NCKAP1L;HLA-DMB;IL10;IL18;INPP5D;LGALS3;MEF2C;CD244;WNT4;PPP3CB;PSMB10;PTPRC;RAC2;SPN;BST1;SYK;DOCK8;CARD11;TNFSF11;IRS2;MS4A1;CD40;CD79A;CD81
GO:0006954	2.43108e-07	2.01153	40.9702	inflammatory response	75	645	2.4e-05	ADA;ADAM8;RASGRP1;TNIP1;PIK3AP1;CSF1;CSF1R;NFAM1;CX3CR1;CYBA;CYBB;AGT;EDNRB;UNC13D;EPHX2;FCER1G;STAB1;SHPK;APOL2;GPER1;HCK;HFE;HYAL1;ICAM1;APOD;IGFBP4;IL6R;IL10;IL18;IRAK2;ITGAL;ITGB2;LIPA;LY75;TLR7;CFP;PHB;IL17D;SERPINF2;TLR9;PPARG;PRKD1;CTNNBIP1;PTGIS;PTGS2;RARRES2;HRH4;S100A12;CCL3;GPSM3;NOD2;MMP25;CLEC7A;SIGLEC1;SPN;SYK;BTK;TEK;TLR2;C4BPA;C5AR1;IL1R2;CXCR4;SCG2;PLA2G7;TNFAIP8L2;AFAP1L2;SEMA7A…
GO:0097529	2.59849e-07	3.42015	9.59147	myeloid leukocyte migration	28	151	2.5e-05	ADAM8;VAV3;CD300A;CSF1;CX3CR1;EDNRB;PTK2B;FCER1G;SWAP70;STAP1;NCKAP1L;IL6R;ITGB2;LGALS3;MITF;MPP1;PTPRO;RAC2;RARRES2;S100A12;CCL3;SYK;C5AR1;VAV1;SCG2;PLA2G7;PDGFD;TNFSF11
GO:0030155	2.61967e-07	2.02766	39.5728	regulation of cell adhesion	73	623	2.5e-05	ADA;ADAM8;RASGRP1;LILRB2;VAV3;SEMA4D;TNFSF13B;MALT1;CD300A;VSIG4;B4GALNT2;CSF1;DTX1;EFNB3;UNC13D;EMP2;DENND6A;PTK2B;SWAP70;KANK1;FLOT2;NPNT;PTPN22;CCDC88B;ANGPT2;TRAC;HAS2;NCKAP1L;HFE;HLA-DMB;HLA-DOA;HLA-DQB1;HLA-DRB4;HYAL1;ICAM1;APOD;IL10;IL18;ITGA6;ARHGAP6;LGALS3;ARHGDIB;EPCAM;MEN1;MMP14;MINK1;WDPCP;CD244;VIT;SERPINI1;PIK3CA;SERPINF2;WNT4;APBB1IP;PTPRC;PTPRJ;PTPRO;RAC2;CEACAM1;NOD2;SPN;SRC;STX3…
GO:0040011	2.91644e-07	1.64803	94.8984	locomotion	143	1494	2.8e-05	ADA;ADAM8;VAV3;MERTK;SEMA4D;RALBP1;NISCH;CD300A;PODN;TMEM18;CSF1;CSF1R;CTNNA1;CX3CR1;ACE;ARX;DOCK2;AGT;GPR183;EDNRB;EFNB3;EMP2;EPHB1;PTK2B;FCER1G;PHACTR1;FGR;SWAP70;MAPK8IP3;KANK1;SLC7A8;CAPN7;LRRC6;SGK3;GAB1;STAP1;GFRA3;CCR10;ANGPT2;GPER1;SH3KBP1;HAS2;HCK;NCKAP1L;HSPA5;HYAL1;ICAM1;APOD;IL6R;IL10;INPP5D;ITGA6;ITGAL;ITGAX;ITGB2;LCP1;LGALS3;ARHGDIB;EPCAM;MATK;MATN2;MEF2C;MITF;MMP9;MMP14;MPP1;RERE;N…
GO:0007165	2.98214e-07	1.38912	357.171	signal transduction	433	5623	2.8e-05	ADA;FRAT1;ADAM8;RASGRP1;OPTN;FAM13A;RASA4;RASGRP2;IGSF6;RAMP2;RAMP1;LILRB2;TCIRG1;TNIP1;OLFM1;VAV3;BAIAP2;MERTK;SEMA4D;KAT5;HEXIM1;RBCK1;TXNIP;TNFSF13B;CTSC;NEK6;IQGAP2;HCST;CD300C;PROKR1;MALT1;EHMT2;SPIN1;RALBP1;LILRB5;LILRB4;RAB35;LILRA1;RBPMS;ADCY5;RCAN3;CDC37;MAP4K1;NISCH;CHKA;EGLN2;ADCY7;CD300A;CHRNA4;PIK3IP1;TAGAP;ADD1;PIK3AP1;TPP1;PODN;DUSP15;OSR1;DOCK11;ADORA3;NEURL2;CSF1;CSF1R;SESN3;CSF2…
GO:0050853	3.14808e-07	5.40332	4.06526	B cell receptor signaling pathway	17	64	2.9e-05	VAV3;CD300A;NFAM1;PTPN22;STAP1;TRDC;NCKAP1L;MEF2C;PRKCB;PTPRC;SYK;BTK;TEC;LAT2;KLHL6;LPXN;CD79A
GO:0051338	3.54272e-07	1.82372	58.1205	regulation of transferase activity	97	915	3.2e-05	ADAM8;RASGRP1;VAV3;HEXIM1;MALT1;JTB;ADCY5;CDC37;MAP4K1;ADCY7;CD300A;PIK3IP1;PODN;CSF1;CSF1R;DAXX;ACE;AGT;EMP2;PTK2B;FGD2;FGR;ATG14;MAPK8IP3;PIK3R5;GAB1;PARM1;PTPN22;STAP1;GRM4;NCKAP1L;HSPA5;HTR2A;IL18;IRAK2;LCP2;ARRB1;MAP3K1;MAP3K5;MEN1;NVL;PRKAG2;SNX9;PIK3CA;TLR9;PPARG;PPP1R1A;PKIB;PRKAR2B;PSMB7;PSMB9;PSMB10;PTPRC;PTPRJ;RAC2;RAF1;RBL2;RGS2;RPS2;S100A12;BGN;CEACAM1;NOD2;SORL1;SRC;SYK;TEK;TIAM1;TP…
GO:0016477	3.57826e-07	1.71891	75.5884	cell migration	119	1190	3.2e-05	ADA;ADAM8;VAV3;MERTK;SEMA4D;NISCH;CD300A;PODN;TMEM18;CSF1;CSF1R;CX3CR1;ACE;ARX;AGT;GPR183;EDNRB;EMP2;EPHB1;PTK2B;FCER1G;FGR;SWAP70;KANK1;SLC7A8;CAPN7;SGK3;GAB1;STAP1;GFRA3;ANGPT2;GPER1;SH3KBP1;HAS2;HCK;NCKAP1L;HSPA5;HYAL1;ICAM1;APOD;IL6R;IL10;INPP5D;ITGA6;ITGAL;ITGAX;ITGB2;LCP1;LGALS3;ARHGDIB;MATK;MATN2;MEF2C;MITF;MMP9;MMP14;MPP1;RERE;NRDC;NRTN;MINK1;WDPCP;BIN2;GTSE1;CD244;PIK3CA;PLXNA1;WNT4;PRKD…
GO:0002697	4.33406e-07	2.50109	19.6911	regulation of immune effector process	44	310	3.8e-05	RASGRP1;MALT1;CD300A;SLAMF6;AP1S1;AP1S3;DOCK2;UNC13D;FCER1G;FGR;HCK;HFE;HLA-DMB;IFIT1;IL10;IL18;LGALS3;CD244;CFP;PHB;PPM1B;PPP3CB;B2M;PTPRC;RAC2;CEACAM1;NOD2;SPN;STAT6;SYK;BTK;TRAF2;C4BPA;C5AR1;UNG;VAV1;FZD5;MUL1;SEMA7A;TNFSF13;AP1M1;CD36;CD40;TRIL
GO:0070887	4.36567e-07	1.49572	164.262	cellular response to chemical stimulus	223	2586	3.8e-05	ADAM8;RASA4;RASGRP2;RAMP2;LILRB2;TCIRG1;VAV3;BAIAP2;KAT5;RBCK1;TNFSF13B;USP19;RAB35;ADCY5;CDC37;EGLN2;EGLN3;ADCY7;OSBPL7;FBXO32;ADD1;TPP1;PODN;OCSTAMP;DUSP15;OSR1;CPT1A;CSF1;CSF1R;SESN3;CSF2RA;CTNNA1;CX3CR1;CREBRF;CYBA;CYBB;CYP2A13;CYP2J2;DAXX;AGT;GPR183;EDNRB;AGO4;EIF4EBP1;HTRA4;EPHB1;EPHX1;EPHX2;ETV2;PTK2B;FCER1G;SWAP70;KANK1;SHPK;FXN;ALOX5AP;IFI6;GAB1;NPNT;KANK2;CLIP3;PTPN22;STAP1;GCLC;GNA15;G…
GO:0002520	4.53056e-07	1.88301	49.9265	immune system development	86	786	3.9e-05	ADA;ADAM8;RASGRP1;LILRB2;ARIH2;MERTK;MALT1;LILRB4;SLAMF6;ADD1;OCSTAMP;CSF1;CSF1R;NFAM1;ACE;DOCK2;DTX1;GPR183;ETV2;PTK2B;FCER1G;SWAP70;FLT3LG;COL24A1;BCL6B;PTPN22;SLC40A1;HCLS1;NCKAP1L;HLA-DOA;CLEC4D;RAB7B;IRF8;IL10;IL18;INPP5D;IRF7;MEF2C;MEIS1;MFNG;MITF;MMP9;MMP14;MYO1E;WNT4;RBM47;PPARG;PPP3CB;B2M;CTNNBIP1;PTPRC;RAF1;BCL3;CEACAM1;CCL3;VPS33A;SPI1;BPGM;SPN;SRC;ZFP36L1;STAT6;SYK;BTK;TEK;THRA;TPD52;…
GO:0007229	4.67585e-07	4.40044	5.58973	integrin-mediated signaling pathway	20	88	4e-05	VAV3;CTNNA1;EMP2;PTK2B;FCER1G;FGR;HCK;ITGA6;ITGAD;ITGAL;ITGAX;ITGB2;PRKD1;CEACAM1;SRC;SYK;TEC;VAV1;MADCAM1;SEMA7A
GO:0043406	4.72839e-07	2.89279	13.4027	positive regulation of MAP kinase activity	34	211	4e-05	ADAM8;RASGRP1;MAP4K1;DAXX;PTK2B;FGD2;MAPK8IP3;PIK3R5;GAB1;GRM4;HTR2A;IRAK2;ARRB1;MAP3K5;TLR9;S100A12;NOD2;SRC;SYK;TIAM1;TPD52L1;TRAF2;C5AR1;CXCR4;FZD5;MUL1;PDGFD;FZD8;MADD;TNFSF11;MAP3K6;S1PR2;CD40;CD81
GO:0048518	5.34701e-07	1.38769	323.569	positive regulation of biological process	396	5094	4.5e-05	ADA;PDCD6IP;ADAM8;RASGRP1;RAMP2;RAMP1;LILRB2;TCIRG1;TNIP1;ARIH2;OLFM1;VAV3;BAIAP2;MERTK;SEMA4D;KAT5;HEXIM1;RBCK1;TXNIP;TNFSF13B;GMEB1;CTSC;NEK6;IQGAP2;WASF3;USP19;HCST;MALT1;JTB;SPIN1;RBPMS;ADCY5;MAP4K1;EGLN2;EGLN3;ADCY7;CD300A;VSIG4;SLAMF6;OSBPL7;OSBPL11;PIK3AP1;SPIC;JDP2;RNF19B;OCSTAMP;DUSP15;TAF8;OSR1;CPT1A;CSF1;CSF1R;CTNNA1;NFAM1;CX3CR1;CREBRF;CYBA;CYBB;DAXX;DBP;DENND1B;ACE;ARX;ASXL1;DLG4;DOC…
GO:0032270	5.51456e-07	1.65466	87.6571	positive regulation of cellular protein metabolic process	133	1380	4.6e-05	ADAM8;RASGRP1;RAMP1;ARIH2;SEMA4D;KAT5;CTSC;MALT1;JTB;RBPMS;ADCY5;MAP4K1;EGLN3;ADCY7;CD300A;OSBPL7;JDP2;RNF19B;DUSP15;CSF1;CSF1R;DAXX;ACE;AGT;GPR183;EDNRB;CENPX;EMP2;PTK2B;FGD2;ATG14;MAPK8IP3;FLT3LG;PIK3R5;MAPK8IP2;GAB1;NPNT;ARIH1;CLIP3;CHTOP;PTPN22;STAP1;PABPC1;GCLC;GPER1;GRM4;NENF;HCLS1;NCKAP1L;HFE;HSPA5;HTR2A;ICAM1;IGFBP4;IL6R;IL18;IRAK2;LCP2;ARRB1;MAP3K1;MAP3K5;MMP9;MMP14;NRDC;MINK1;PRKAG2;SNX…
GO:0030888	6.36264e-07	5.88891	3.36654	regulation of B cell proliferation	15	53	5.2e-05	ADA;VAV3;TNFSF13B;CD300A;GPR183;NCKAP1L;IL10;INPP5D;MEF2C;PTPRC;BST1;CARD11;IRS2;CD40;CD81
GO:0006464	6.90633e-07	1.42092	237.437	cellular protein modification process	303	3738	5.5e-05	ADAM8;RASGRP1;RASA4;RAMP1;SPEG;TNIP1;B3GNT3;ARIH2;MERTK;UBE2E3;SEMA4D;KAT5;HEXIM1;RBCK1;MGEA5;NEK6;SRCAP;USP19;HCST;MALT1;JTB;EHMT2;RBPMS;ADCY5;CDC37;MAP4K1;GALNT6;EGLN2;EGLN3;ADCY7;CD300A;RNF13;FBXO32;TADA1;GALNT15;JDP2;B4GALNT2;PODN;RNF19B;DUSP15;OSR1;GLYCTK;NEURL2;CSF1;CSF1R;CSF2RA;B3GLCT;PDIK1L;DTX3L;SH3RF2;GRK3;DAXX;ACE;ASXL1;DLG4;AGT;DSP;DTX1;GPR183;EDNRB;PHC1;CENPX;EMP2;EPHB1;PTK2B;FOLH1B;…
GO:0036211	6.90633e-07	1.42092	237.437	protein modification process	303	3738	5.5e-05	ADAM8;RASGRP1;RASA4;RAMP1;SPEG;TNIP1;B3GNT3;ARIH2;MERTK;UBE2E3;SEMA4D;KAT5;HEXIM1;RBCK1;MGEA5;NEK6;SRCAP;USP19;HCST;MALT1;JTB;EHMT2;RBPMS;ADCY5;CDC37;MAP4K1;GALNT6;EGLN2;EGLN3;ADCY7;CD300A;RNF13;FBXO32;TADA1;GALNT15;JDP2;B4GALNT2;PODN;RNF19B;DUSP15;OSR1;GLYCTK;NEURL2;CSF1;CSF1R;CSF2RA;B3GLCT;PDIK1L;DTX3L;SH3RF2;GRK3;DAXX;ACE;ASXL1;DLG4;AGT;DSP;DTX1;GPR183;EDNRB;PHC1;CENPX;EMP2;EPHB1;PTK2B;FOLH1B;…
GO:0002443	7.04167e-07	2.47976	19.3735	leukocyte mediated immunity	43	305	5.6e-05	RASGRP1;CTSC;MALT1;CD300A;SLAMF6;DENND1B;ACE;UNC13D;EMP2;FCER1G;FGR;SWAP70;MILR1;TRDC;HFE;HLA-DQB1;ICAM1;IL10;INPP5D;IRF7;PPP3CB;PI4K2A;B2M;PTPRC;RAC2;BCL3;CEACAM1;CCL3;NOD2;SPN;STAT6;SYK;BTK;C1QB;TRAF2;C4BPA;UNG;VAV1;LAT2;FZD5;TNFSF13;RNF8;CD40
GO:0048870	7.2094e-07	1.66367	83.1473	cell motility	127	1309	5.6e-05	ADA;ADAM8;VAV3;MERTK;SEMA4D;NISCH;CD300A;PODN;TMEM18;CSF1;CSF1R;CTNNA1;CX3CR1;ACE;ARX;AGT;GPR183;EDNRB;EMP2;EPHB1;PTK2B;FCER1G;PHACTR1;FGR;SWAP70;KANK1;SLC7A8;CAPN7;LRRC6;SGK3;GAB1;STAP1;GFRA3;ANGPT2;GPER1;SH3KBP1;HAS2;HCK;NCKAP1L;HSPA5;HYAL1;ICAM1;APOD;IL6R;IL10;INPP5D;ITGA6;ITGAL;ITGAX;ITGB2;LCP1;LGALS3;ARHGDIB;EPCAM;MATK;MATN2;MEF2C;MITF;MMP9;MMP14;MPP1;RERE;NRDC;NRTN;MINK1;WDPCP;BIN2;GTSE1;CD…
GO:0051674	7.2094e-07	1.66367	83.1473	localization of cell	127	1309	5.6e-05	ADA;ADAM8;VAV3;MERTK;SEMA4D;NISCH;CD300A;PODN;TMEM18;CSF1;CSF1R;CTNNA1;CX3CR1;ACE;ARX;AGT;GPR183;EDNRB;EMP2;EPHB1;PTK2B;FCER1G;PHACTR1;FGR;SWAP70;KANK1;SLC7A8;CAPN7;LRRC6;SGK3;GAB1;STAP1;GFRA3;ANGPT2;GPER1;SH3KBP1;HAS2;HCK;NCKAP1L;HSPA5;HYAL1;ICAM1;APOD;IL6R;IL10;INPP5D;ITGA6;ITGAL;ITGAX;ITGB2;LCP1;LGALS3;ARHGDIB;EPCAM;MATK;MATN2;MEF2C;MITF;MMP9;MMP14;MPP1;RERE;NRDC;NRTN;MINK1;WDPCP;BIN2;GTSE1;CD…
GO:0007154	7.44e-07	1.36771	386.771	cell communication	461	6089	5.7e-05	ADA;FRAT1;ADAM8;RASGRP1;OPTN;FAM13A;RASA4;RASGRP2;IGSF6;RAMP2;RAMP1;LILRB2;TCIRG1;TNIP1;OLFM1;VAV3;BAIAP2;MERTK;SEMA4D;KAT5;HEXIM1;RBCK1;TXNIP;TNFSF13B;CTSC;NEK6;IQGAP2;HCST;CD300C;PROKR1;MALT1;EHMT2;SPIN1;RALBP1;LILRB5;LILRB4;RAB35;LILRA1;RBPMS;ADCY5;RCAN3;CDC37;MAP4K1;NISCH;CHKA;EGLN2;ADCY7;CD300A;CHRNA4;PIK3IP1;TAGAP;ADD1;PIK3AP1;TPP1;PODN;DUSP15;OSR1;CPT1A;DOCK11;ADORA3;NEURL2;CSF1;CSF1R;SESN…
GO:0032879	7.88177e-07	1.49949	151.431	regulation of localization	207	2384	6e-05	ADA;PDCD6IP;ADAM8;RASGRP1;LILRB2;ARIH2;MERTK;SEMA4D;RBCK1;RBPMS;ADCY5;NISCH;PACSIN2;CD300A;CHRNA4;OSBPL11;CLCN3;PODN;OSR1;SLC31A2;CPT1A;TMEM37;CSF1;CSF1R;CTNNA1;CX3CR1;CYBA;CYBB;ACE;DLG4;DOCK2;AGT;DSP;GPR183;EDNRB;SCAMP5;ABCA2;UNC13D;EMP2;PTK2B;FCER1G;FGR;CEP131;SWAP70;TBC1D9;KANK1;TBC1D1;NUP210;CAPN7;MAPK8IP2;SGK3;CNIH2;GAB1;CLIP3;PTPN22;STAP1;B3GAT3;KCNG2;GLUL;ANGPT2;GPER1;RANGRF;SLC25A6;HAS2;H…
GO:0044700	8.35142e-07	1.36594	385.183	single organism signaling	459	6064	6.3e-05	ADA;FRAT1;ADAM8;RASGRP1;OPTN;FAM13A;RASA4;RASGRP2;IGSF6;RAMP2;RAMP1;LILRB2;TCIRG1;TNIP1;OLFM1;VAV3;BAIAP2;MERTK;SEMA4D;KAT5;HEXIM1;RBCK1;TXNIP;TNFSF13B;CTSC;NEK6;IQGAP2;HCST;CD300C;PROKR1;MALT1;EHMT2;SPIN1;RALBP1;LILRB5;LILRB4;RAB35;LILRA1;RBPMS;ADCY5;RCAN3;CDC37;MAP4K1;NISCH;CHKA;EGLN2;ADCY7;CD300A;CHRNA4;PIK3IP1;TAGAP;ADD1;PIK3AP1;TPP1;PODN;DUSP15;OSR1;CPT1A;DOCK11;ADORA3;NEURL2;CSF1;CSF1R;SESN…
GO:0050854	8.43556e-07	6.91768	2.60431	regulation of antigen receptor-mediated signaling pathway	13	41	6.3e-05	ADA;MALT1;CD300A;NFAM1;PTPN22;STAP1;LGALS3;PRKCB;PTPRC;PTPRJ;CEACAM1;RAB29;LPXN
GO:0046328	8.88284e-07	3.18511	10.1631	regulation of JNK cascade	28	160	6.6e-05	RASGRP1;MAP4K1;DUSP15;DAXX;EPHB1;PTK2B;FGD2;MAPK8IP3;MAPK8IP2;GAB1;PTPN22;MAP3K5;MEN1;MINK1;SERPINF2;TLR9;RAP2A;NOD2;SYK;TIAM1;TPD52L1;TRAF2;FZD5;MUL1;FZD8;TNFSF11;MAP3K6;RASSF2
GO:0023052	9.68202e-07	1.36329	385.628	signaling	459	6071	7.1e-05	ADA;FRAT1;ADAM8;RASGRP1;OPTN;FAM13A;RASA4;RASGRP2;IGSF6;RAMP2;RAMP1;LILRB2;TCIRG1;TNIP1;OLFM1;VAV3;BAIAP2;MERTK;SEMA4D;KAT5;HEXIM1;RBCK1;TXNIP;TNFSF13B;CTSC;NEK6;IQGAP2;HCST;CD300C;PROKR1;MALT1;EHMT2;SPIN1;RALBP1;LILRB5;LILRB4;RAB35;LILRA1;RBPMS;ADCY5;RCAN3;CDC37;MAP4K1;NISCH;CHKA;EGLN2;ADCY7;CD300A;CHRNA4;PIK3IP1;TAGAP;ADD1;PIK3AP1;TPP1;PODN;DUSP15;OSR1;CPT1A;DOCK11;ADORA3;NEURL2;CSF1;CSF1R;SESN…
GO:0023014	1.01706e-06	1.79682	56.342	signal transduction by protein phosphorylation	93	887	7.3e-05	ADAM8;RASGRP1;RASA4;TNIP1;MAP4K1;CD300A;DUSP15;OSR1;CSF1R;CSF2RA;DAXX;DLG4;AGT;GPR183;EPHB1;PTK2B;FGD2;MAPK8IP3;PIK3R5;MAPK8IP2;GAB1;NPNT;PTPN22;GFRA3;GPER1;GRIN2D;GRM4;NENF;HTR2A;ICAM1;IGFBP4;IL2RG;IL18;IRAK2;ARRB1;MEF2A;MEF2C;MAP3K1;MAP3K5;MEN1;NRTN;MINK1;PHB;SERPINF2;TLR9;PSMB7;PSMB9;PSMB10;CYSLTR2;PTPRA;PTPRJ;RAF1;RAP2A;HRH4;RGS2;S100A12;CEACAM1;CCL3;NOD2;GAREM1;NDRG4;SORL1;SRC;ZFP36L1;BTC;SY…
GO:0030097	1.02824e-06	1.90039	44.7814	hemopoiesis	78	705	7.3e-05	ADA;ADAM8;RASGRP1;LILRB2;ARIH2;MERTK;MALT1;LILRB4;SLAMF6;ADD1;OCSTAMP;CSF1;CSF1R;NFAM1;ACE;DOCK2;DTX1;GPR183;ETV2;PTK2B;FCER1G;FLT3LG;COL24A1;BCL6B;PTPN22;HCLS1;NCKAP1L;HLA-DOA;CLEC4D;RAB7B;IRF8;IL10;IL18;INPP5D;IRF7;MEF2C;MEIS1;MFNG;MITF;MMP9;MMP14;MYO1E;WNT4;RBM47;PPARG;PPP3CB;B2M;CTNNBIP1;PTPRC;BCL3;CEACAM1;CCL3;VPS33A;SPI1;BPGM;SPN;SRC;ZFP36L1;STAT6;SYK;BTK;TEK;THRA;TPD52;VAV1;CA2;FZD5;FZD8;S…
GO:0046330	1.04126e-06	3.66525	7.4318	positive regulation of JNK cascade	23	117	7.3e-05	RASGRP1;MAP4K1;DUSP15;DAXX;PTK2B;FGD2;MAPK8IP3;GAB1;MAP3K5;MINK1;SERPINF2;TLR9;NOD2;SYK;TIAM1;TPD52L1;TRAF2;FZD5;MUL1;FZD8;TNFSF11;MAP3K6;RASSF2
GO:0002460	1.05497e-06	2.68477	15.1177	adaptive immune response based on somatic recombination of immune receptors built from immunoglobulin superfamily domains	36	238	7.3e-05	ADA;TNFSF13B;CTSC;MALT1;SLAMF6;DENND1B;UNC13D;EMP2;FCER1G;SWAP70;TRDC;HFE;HLA-DQB1;ICAM1;IL10;IL18;INPP5D;IRF7;MEF2C;PPP3CB;B2M;PTPRC;BCL3;CEACAM1;SPN;STAT6;BTK;C1QB;TRAF2;C4BPA;UNG;FZD5;TNFSF13;KLHL6;RNF8;CD40
GO:0032943	1.05542e-06	2.64269	15.7529	mononuclear cell proliferation	37	248	7.3e-05	ADA;LILRB2;VAV3;TNFSF13B;MALT1;CD300A;VSIG4;SLAMF6;CSF1;ACE;DOCK2;GPR183;PTPN22;CCDC88B;NCKAP1L;HLA-DMB;IL10;IL18;INPP5D;LGALS3;MEF2C;CD244;WNT4;PPP3CB;PSMB10;PTPRC;RAC2;SPN;BST1;SYK;DOCK8;CARD11;IRS2;MS4A1;CD40;CD79A;CD81
GO:0000165	1.06323e-06	1.81267	54.0552	MAPK cascade	90	851	7.3e-05	ADAM8;RASGRP1;RASA4;TNIP1;MAP4K1;CD300A;DUSP15;CSF1R;CSF2RA;DAXX;DLG4;AGT;GPR183;EPHB1;PTK2B;FGD2;MAPK8IP3;PIK3R5;MAPK8IP2;GAB1;NPNT;PTPN22;GFRA3;GPER1;GRIN2D;GRM4;NENF;HTR2A;ICAM1;IGFBP4;IL2RG;IL18;IRAK2;ARRB1;MEF2A;MEF2C;MAP3K1;MAP3K5;MEN1;NRTN;MINK1;PHB;SERPINF2;TLR9;PSMB7;PSMB9;PSMB10;CYSLTR2;PTPRA;PTPRJ;RAF1;RAP2A;HRH4;RGS2;S100A12;CEACAM1;CCL3;NOD2;GAREM1;NDRG4;SORL1;SRC;ZFP36L1;BTC;SYK;TEK…
GO:0030100	1.14005e-06	2.93098	12.0687	regulation of endocytosis	31	190	7.8e-05	MERTK;PACSIN2;CD300A;CYBA;DLG4;DOCK2;SCAMP5;FCER1G;FGR;CLIP3;STAP1;HCK;NCKAP1L;HFE;LGALS3;ARRB1;CALY;PPARG;PPT1;PRKD1;B2M;SRC;SYK;C4BPA;TSC2;WASL;LRSAM1;UNC119;CD14;PICK1;CD36
GO:0001816	1.20364e-06	1.96433	38.9376	cytokine production	70	613	8.1e-05	ADAM8;RASGRP1;LILRB2;GPNMB;KAT5;MALT1;VSIG4;SLAMF6;CSF1R;NFAM1;CYBA;CYBB;DENND1B;AGT;SCAMP5;FCER1G;FGR;PTPN22;CCDC88B;NCKAP1L;HFE;RAB7B;IRF8;APOD;IL6R;IL10;IL18;INPP5D;IRF5;IRF7;LCP2;LIPA;ARRB1;MAF;TLR7;CD244;SERPINF2;TLR9;PPM1B;LGR4;B2M;PTGS2;BCL3;S100A12;CEACAM1;CCL3;GPSM3;NOD2;SPN;SRC;STAT6;SYK;BTK;TLR2;TRAF2;C5AR1;IL1R2;FZD5;MUL1;CARD11;AFAP1L2;SEMA7A;NFATC2IP;LRRFIP1;RPS6KA5;CD14;CD36;CD40;I…
GO:0071216	1.26152e-06	3.0459	10.9254	cellular response to biotic stimulus	29	172	8.5e-05	LILRB2;TXNIP;CX3CR1;EDNRB;SHPK;PTPN22;STAP1;HCK;HSPA5;ICAM1;IRF8;IL10;IL18;IRAK2;MEF2C;B2M;CCDC47;CXCL16;CCL3;CLEC7A;SRC;SYK;BTK;TLR2;FZD5;CD14;CD36;NR1D1;CD40
GO:0060326	1.29199e-06	2.6581	15.2447	cell chemotaxis	36	240	8.6e-05	ADAM8;VAV3;CSF1;CX3CR1;GPR183;EDNRB;EPHB1;PTK2B;FCER1G;SWAP70;STAP1;NCKAP1L;IL6R;IL10;ITGB2;LGALS3;MPP1;BIN2;PRKD1;PTPRO;CXCL16;RAC2;RARRES2;S100A12;CCL3;GPSM3;SYK;TIAM1;C5AR1;VAV1;CXCR4;SCG2;PLA2G7;PDGFD;TNFSF11;NRP1
GO:1901701	1.42933e-06	1.78027	56.7866	cellular response to oxygen-containing compound	93	894	9.4e-05	LILRB2;TCIRG1;BAIAP2;KAT5;ADCY5;ADCY7;OSBPL7;FBXO32;OSR1;CPT1A;SESN3;CTNNA1;CX3CR1;CYBA;CYBB;AGT;EDNRB;EIF4EBP1;PTK2B;KANK1;SHPK;FXN;GAB1;KANK2;PTPN22;STAP1;GCLC;GNA15;GOT1;GPER1;HCK;ICAM1;IRF8;IL10;IL18;IRAK2;ARRB1;MEF2C;MAP3K5;MEN1;ATP6V0A4;PDK2;PDK4;ATP6V1A;PIK3CA;ATP6V0A1;POR;PPARG;PID1;PPP3CA;PPP3CB;PRKAR2B;PRKCB;B2M;AGTRAP;TMEM27;PTGS2;PTPRA;PTPRN;CXCL16;RAF1;RARRES2;HRH4;HCN2;CEACAM1;CCL3;…
GO:0071345	1.50692e-06	1.89509	43.7015	cellular response to cytokine stimulus	76	688	9.8e-05	RBCK1;TNFSF13B;CDC37;PODN;OCSTAMP;CSF1;CSF1R;CSF2RA;CX3CR1;CREBRF;CYBA;PTK2B;SHPK;IFI6;GAB1;NPNT;CLIP3;STAP1;CCR10;GPER1;HAS2;HCK;HCLS1;HLA-B;HLA-DQB1;HLA-DRB4;HSPA5;HYAL1;ICAM1;IRF8;IFIT1;IFIT3;IL2RG;IL6R;IL10RA;IL15RA;IL18;IRAK2;IRF5;IRF7;MAP3K5;CIITA;IL21R;PHB;PPARG;PID1;TRIM62;B2M;PSMB7;PSMB9;PSMB10;PTGIS;PTPRC;PTPRN;BGN;CEACAM1;CCL3;ZFP36L1;STAT6;SYK;TRAF1;TRAF2;TYK2;IL1R2;CXCR4;CARD14;MUL1;…
GO:0030595	1.52653e-06	2.94594	11.6241	leukocyte chemotaxis	30	183	9.9e-05	ADAM8;VAV3;CSF1;CX3CR1;GPR183;EDNRB;PTK2B;FCER1G;SWAP70;STAP1;NCKAP1L;IL6R;IL10;ITGB2;LGALS3;MPP1;PTPRO;CXCL16;RAC2;RARRES2;S100A12;CCL3;GPSM3;SYK;C5AR1;VAV1;CXCR4;SCG2;PLA2G7;TNFSF11
GO:1902533	1.63143e-06	1.78531	55.3892	positive regulation of intracellular signal transduction	91	872	0.000105	ADA;ADAM8;RASGRP1;SEMA4D;HEXIM1;RBCK1;NEK6;HCST;MALT1;MAP4K1;CD300A;PIK3AP1;DUSP15;CSF1;CSF1R;DAXX;AGT;GPR183;PTK2B;FGD2;FGR;MAPK8IP3;PIK3R5;MAPK8IP2;GAB1;NPNT;PTPN22;GPER1;GRM4;NENF;HCLS1;HTT;HTR2A;ICAM1;IGFBP4;IL6R;IL10;IL18;IRAK2;ARRB1;MAP3K1;MAP3K5;MINK1;TLR7;PHB;PLAGL2;SERPINF2;TLR9;TRIM62;PRKCB;PRKD1;MEIS3;CYSLTR2;PTGS2;PTPRJ;RAF1;S100A12;CCL3;RRAGC;NOD2;GAREM1;NDRG4;SRC;SYK;TCF7L2;TEK;TIAM…
GO:0050896	1.64647e-06	1.34736	513.302	response to stimulus	587	8081	0.000105	ADA;SIGLEC14;FRAT1;ADAM8;RASGRP1;OPTN;FAM13A;RASA4;DDX39A;RASGRP2;IGSF6;RAMP2;RAMP1;LILRB2;TCIRG1;TNIP1;OLFM1;VAV3;BAIAP2;MERTK;SEMA4D;KAT5;HEXIM1;RBCK1;TXNIP;TNFSF13B;CTSC;NEK6;IQGAP2;USP19;HCST;CD300C;PROKR1;MALT1;MMP24;EHMT2;SPIN1;RALBP1;LILRB5;LILRB4;RAB35;LILRA1;RBPMS;ADCY5;RCAN3;CDC37;MAP4K1;NISCH;CHKA;POLI;EGLN2;EGLN3;RDH13;ADCY7;CD300A;VSIG4;CHRNA4;PIK3IP1;SLAMF6;OSBPL7;FBXO32;OMA1;TAGAP;…
GO:0048522	1.67315e-06	1.37787	290.92	positive regulation of cellular process	358	4580	0.000105	ADA;PDCD6IP;ADAM8;RASGRP1;RAMP2;RAMP1;LILRB2;TCIRG1;TNIP1;ARIH2;OLFM1;VAV3;BAIAP2;MERTK;SEMA4D;KAT5;HEXIM1;RBCK1;TXNIP;TNFSF13B;GMEB1;CTSC;NEK6;IQGAP2;WASF3;USP19;HCST;MALT1;JTB;SPIN1;RBPMS;ADCY5;MAP4K1;EGLN3;ADCY7;CD300A;OSBPL7;PIK3AP1;SPIC;JDP2;RNF19B;OCSTAMP;DUSP15;TAF8;OSR1;CPT1A;CSF1;CSF1R;CTNNA1;NFAM1;CX3CR1;CREBRF;CYBA;CYBB;DAXX;DBP;ACE;ASXL1;DLG4;DOCK2;AGT;GPR183;EDNRB;SCAMP5;EFNB3;EIF4EB…
GO:0043507	1.69226e-06	4.97443	4.06526	positive regulation of JUN kinase activity	16	64	0.000105	MAP4K1;DAXX;PTK2B;FGD2;MAPK8IP3;GAB1;MAP3K5;TLR9;SYK;TIAM1;TRAF2;FZD5;MUL1;FZD8;TNFSF11;MAP3K6
GO:0023056	1.70153e-06	1.59526	95.343	positive regulation of signaling	140	1501	0.000105	ADA;ADAM8;RASGRP1;VAV3;SEMA4D;HEXIM1;RBCK1;CTSC;NEK6;HCST;MALT1;SPIN1;RBPMS;MAP4K1;CD300A;PIK3AP1;DUSP15;CSF1;CSF1R;CTNNA1;NFAM1;CX3CR1;CREBRF;CYBA;DAXX;ASXL1;DLG4;AGT;GPR183;EMP2;PTK2B;FGD2;FGR;MAPK8IP3;KANK1;CTDNEP1;PIK3R5;MAPK8IP2;GAB1;NPNT;PTPN22;STAP1;GLUL;GPER1;GRM4;TMOD2;NENF;HCLS1;HTT;HFE;HTR2A;ICAM1;IGFBP4;IL6R;IL10;IL18;IRAK2;IRF7;RNF207;ARHGAP6;ARRB1;MAP3K1;MAP3K5;MEN1;MFNG;MMP9;NMB;MI…
GO:0030890	1.7023e-06	7.14636	2.35023	positive regulation of B cell proliferation	12	37	0.000105	ADA;VAV3;TNFSF13B;GPR183;NCKAP1L;MEF2C;PTPRC;BST1;CARD11;IRS2;CD40;CD81
GO:0030098	1.92705e-06	2.40107	19.437	lymphocyte differentiation	42	306	0.000118	ADA;ADAM8;RASGRP1;LILRB2;MERTK;MALT1;SLAMF6;NFAM1;DOCK2;DTX1;GPR183;PTK2B;FCER1G;FLT3LG;PTPN22;NCKAP1L;HLA-DOA;CLEC4D;IL10;IL18;INPP5D;MFNG;MMP14;WNT4;PPP3CB;B2M;PTPRC;BCL3;SPI1;SPN;ZFP36L1;STAT6;SYK;BTK;TPD52;VAV1;FZD5;FZD8;CARD11;CBFB;CD79A;MAFB
GO:0010604	2.04565e-06	1.44794	175.695	positive regulation of macromolecule metabolic process	232	2766	0.000124	ADAM8;RASGRP1;RAMP2;RAMP1;TNIP1;ARIH2;OLFM1;SEMA4D;KAT5;GMEB1;CTSC;MALT1;JTB;RBPMS;ADCY5;MAP4K1;EGLN2;EGLN3;ADCY7;CD300A;OSBPL7;SPIC;JDP2;RNF19B;DUSP15;TAF8;OSR1;CSF1;CSF1R;CYBB;DAXX;DBP;ACE;ARX;ASXL1;AGT;GPR183;EDNRB;CENPX;EMP2;EPHX2;ETV2;PTK2B;FGD2;ATG14;MAPK8IP3;FLT3LG;PIK3R5;MAPK8IP2;GAB1;NPNT;ARIH1;PARM1;HINFP;CLIP3;SS18L1;CHTOP;PTPN22;STAP1;PABPC1;GCLC;GPER1;BABAM1;MYLIP;GRM4;NENF;SLC40A1;H…
GO:0040012	2.06249e-06	1.84552	47.1316	regulation of locomotion	80	742	0.000124	ADA;ADAM8;SEMA4D;NISCH;CD300A;PODN;CSF1;CSF1R;CTNNA1;CX3CR1;ACE;AGT;GPR183;EMP2;PTK2B;FGR;SWAP70;KANK1;CAPN7;SGK3;GAB1;STAP1;ANGPT2;GPER1;HAS2;NCKAP1L;HSPA5;HYAL1;ICAM1;APOD;IL6R;ITGA6;LGALS3;ARHGDIB;EPCAM;MMP9;MMP14;MPP1;MINK1;WDPCP;GTSE1;PLXNA1;WNT4;PRKD1;PTGS2;SHTN1;PTPRC;PTPRJ;PTPRO;CXCL16;RAC2;RAF1;RAP2A;RARRES2;CEACAM1;CCL3;GPSM3;NDRG4;SORL1;SRC;STX3;BTC;TEK;TIAM1;C5AR1;CXCR4;SCG2;PLA2G7;PD…
GO:0010647	2.13388e-06	1.58981	94.8984	positive regulation of cell communication	139	1494	0.000127	ADA;ADAM8;RASGRP1;VAV3;SEMA4D;HEXIM1;RBCK1;CTSC;NEK6;HCST;MALT1;SPIN1;RBPMS;MAP4K1;CD300A;PIK3AP1;DUSP15;CSF1;CSF1R;CTNNA1;NFAM1;CX3CR1;CREBRF;CYBA;DAXX;ASXL1;DLG4;AGT;GPR183;EMP2;PTK2B;FGD2;FGR;MAPK8IP3;KANK1;CTDNEP1;PIK3R5;MAPK8IP2;GAB1;NPNT;PTPN22;STAP1;GLUL;GPER1;GRM4;TMOD2;NENF;HCLS1;HTT;HFE;HTR2A;ICAM1;IGFBP4;IL6R;IL10;IL18;IRAK2;IRF7;RNF207;ARHGAP6;ARRB1;MAP3K1;MAP3K5;MEN1;MFNG;MMP9;NMB;MI…
GO:0045088	2.1436e-06	2.28677	22.2319	regulation of innate immune response	46	350	0.000127	ADAM8;RASGRP1;TNIP1;MALT1;CDC37;SLAMF6;PIK3AP1;CYBA;FCER1G;FGR;PTPN22;HCK;CLEC4D;RAB7B;IRAK2;IRF7;ITGB2;MAP3K1;CLEC4A;TLR7;TLR9;PPARG;LGR4;LGMN;PSMB7;PSMB9;PSMB10;RAF1;CEACAM1;NOD2;CLEC7A;SRC;SYK;BTK;TLR2;TYK2;VAV1;MUL1;PARP9;CARD11;PIAS1;RPS6KA5;CD14;CD36;NR1D1;TRIL
GO:0002703	2.28562e-06	3.16971	9.46443	regulation of leukocyte mediated immunity	26	149	0.000132	RASGRP1;MALT1;CD300A;SLAMF6;UNC13D;FCER1G;FGR;HFE;IL10;PPP3CB;B2M;PTPRC;RAC2;CEACAM1;NOD2;SPN;STAT6;SYK;BTK;TRAF2;C4BPA;UNG;VAV1;FZD5;TNFSF13;CD40
GO:0031325	2.28609e-06	1.44608	175.06	positive regulation of cellular metabolic process	231	2756	0.000132	ADAM8;RASGRP1;RAMP2;RAMP1;TNIP1;ARIH2;VAV3;SEMA4D;KAT5;GMEB1;CTSC;MALT1;JTB;RBPMS;ADCY5;MAP4K1;EGLN3;ADCY7;CD300A;OSBPL7;SPIC;JDP2;RNF19B;DUSP15;TAF8;OSR1;CPT1A;CSF1;CSF1R;CYBA;CYBB;DAXX;DBP;ACE;ASXL1;AGT;GPR183;EDNRB;CENPX;EMP2;ETV2;PTK2B;FGD2;FGR;ATG14;MAPK8IP3;FLT3LG;CTDNEP1;PIK3R5;MAPK8IP2;GAB1;NPNT;ARIH1;PARM1;HINFP;CLIP3;SS18L1;CHTOP;PTPN22;STAP1;PABPC1;GCLC;GPER1;BABAM1;GRM4;NENF;SLC40A1;H…
GO:0051092	2.29075e-06	3.36037	8.32108	positive regulation of NF-kappaB transcription factor activity	24	131	0.000132	ADAM8;RBCK1;MALT1;AGT;ICAM1;RAB7B;IRAK2;ITGB2;TLR9;TRIM62;PRKCB;PRKD1;S100A12;NOD2;BTK;TLR2;TRAF1;TRAF2;CARD14;CARD11;TNFSF11;LRRFIP1;RPS6KA5;CD40
GO:0048534	2.41097e-06	1.83683	47.3222	hematopoietic or lymphoid organ development	80	745	0.000138	ADA;ADAM8;RASGRP1;LILRB2;ARIH2;MERTK;MALT1;LILRB4;SLAMF6;ADD1;OCSTAMP;CSF1;CSF1R;NFAM1;ACE;DOCK2;DTX1;GPR183;ETV2;PTK2B;FCER1G;FLT3LG;COL24A1;BCL6B;PTPN22;SLC40A1;HCLS1;NCKAP1L;HLA-DOA;CLEC4D;RAB7B;IRF8;IL10;IL18;INPP5D;IRF7;MEF2C;MEIS1;MFNG;MITF;MMP9;MMP14;MYO1E;WNT4;RBM47;PPARG;PPP3CB;B2M;CTNNBIP1;PTPRC;RAF1;BCL3;CEACAM1;CCL3;VPS33A;SPI1;BPGM;SPN;SRC;ZFP36L1;STAT6;SYK;BTK;TEK;THRA;TPD52;VAV1;CA…
GO:0051270	2.49231e-06	1.82073	48.9101	regulation of cellular component movement	82	770	0.00014	ADA;ADAM8;SEMA4D;NISCH;CD300A;PODN;CSF1;CSF1R;CTNNA1;CX3CR1;ACE;AGT;DSP;GPR183;EMP2;PTK2B;FGR;SWAP70;KANK1;CAPN7;SGK3;CNIH2;GAB1;STAP1;ANGPT2;GPER1;HAS2;NCKAP1L;HSPA5;HYAL1;ICAM1;APOD;IL6R;ITGA6;RNF207;STMN1;LGALS3;ARHGDIB;EPCAM;MMP9;MMP14;MPP1;MINK1;WDPCP;GTSE1;PLXNA1;WNT4;PRKD1;PTGS2;SHTN1;PTPRC;PTPRJ;PTPRO;CXCL16;RAC2;RAF1;RAP2A;RARRES2;CEACAM1;CCL3;GPSM3;NDRG4;SORL1;SRC;BTC;TEK;TIAM1;C5AR1;CX…
GO:0051049	2.49355e-06	1.54634	109.571	regulation of transport	156	1725	0.00014	ADA;PDCD6IP;ADAM8;RASGRP1;LILRB2;ARIH2;MERTK;RBCK1;RBPMS;ADCY5;PACSIN2;CD300A;CHRNA4;CLCN3;OSR1;SLC31A2;CPT1A;TMEM37;CSF1R;CYBA;CYBB;DLG4;DOCK2;AGT;EDNRB;SCAMP5;ABCA2;UNC13D;PTK2B;FCER1G;FGR;CEP131;TBC1D9;KANK1;TBC1D1;NUP210;MAPK8IP2;SGK3;CNIH2;CLIP3;PTPN22;STAP1;B3GAT3;KCNG2;GLUL;GPER1;RANGRF;SLC25A6;HCK;HCLS1;HTT;NCKAP1L;HFE;HNMT;HTR2A;ICAM1;APOD;IL10;IL18;ITGAX;RAB15;RNF207;LCP1;LGALS3;ASIC2;A…
GO:0043412	2.79611e-06	1.38452	253.126	macromolecule modification	316	3985	0.000156	ADAM8;RASGRP1;RASA4;RAMP1;SPEG;TNIP1;B3GNT3;ARIH2;MERTK;UBE2E3;SEMA4D;KAT5;HEXIM1;RBCK1;MGEA5;NEK6;SRCAP;USP19;HCST;MALT1;JTB;EHMT2;SPIN1;TDRKH;RBPMS;ADCY5;CDC37;MAP4K1;GALNT6;EGLN2;EGLN3;ADCY7;CD300A;RNF13;FBXO32;TADA1;GALNT15;JDP2;B4GALNT2;PODN;RNF19B;DUSP15;OSR1;GLYCTK;NEURL2;CSF1;CSF1R;CSF2RA;B3GLCT;PDIK1L;DTX3L;SH3RF2;GRK3;DAXX;ACE;ASXL1;DLG4;AGT;DSP;DTX1;GPR183;EDNRB;PHC1;METTL15;CENPX;EMP2…
GO:0001817	2.81889e-06	1.9727	35.3805	regulation of cytokine production	64	557	0.000156	ADAM8;RASGRP1;LILRB2;GPNMB;KAT5;MALT1;VSIG4;SLAMF6;CSF1R;NFAM1;CYBA;CYBB;AGT;SCAMP5;FCER1G;FGR;PTPN22;CCDC88B;NCKAP1L;HFE;RAB7B;IRF8;APOD;IL6R;IL10;IL18;INPP5D;IRF5;IRF7;ARRB1;TLR7;CD244;SERPINF2;TLR9;PPM1B;LGR4;B2M;PTGS2;BCL3;CEACAM1;CCL3;GPSM3;NOD2;SPN;SRC;STAT6;SYK;BTK;TLR2;TRAF2;C5AR1;IL1R2;FZD5;MUL1;CARD11;AFAP1L2;SEMA7A;LRRFIP1;RPS6KA5;CD14;CD36;CD40;ISG15;TRIL
GO:0008219	2.92768e-06	1.51903	120.179	cell death	168	1892	0.000161	ADA;PDCD6IP;ADAM8;OPTN;RAMP2;VAV3;MERTK;SEMA4D;RBCK1;TXNIP;CTSC;NEK6;PROKR1;MALT1;JTB;NISCH;EGLN2;EGLN3;OSR1;CSF1R;PM20D1;CTNNA1;CX3CR1;DAXX;DNASE1L3;AGT;EDNRB;AGO4;ZNF385C;EMP2;EPHB1;PTK2B;FCER1G;FGD2;FLT3LG;SIRT5;CASP14;SGK3;FXN;IFI6;KANK2;CLIP3;GCLC;RASSF3;GPER1;GRM4;SLC25A6;SH3KBP1;SLC40A1;HCK;HCLS1;HTT;NCKAP1L;HSPA5;HTR2A;ICAM1;IFIT3;AMIGO2;IL6R;IL10;INPP5D;ITGA6;IRF5;IRF7;ITGB2;KCNK2;LCN2;L…
GO:2000145	3.02901e-06	1.84649	45.2895	regulation of cell motility	77	713	0.000166	ADA;ADAM8;SEMA4D;NISCH;CD300A;PODN;CSF1;CSF1R;CTNNA1;CX3CR1;ACE;AGT;GPR183;EMP2;PTK2B;FGR;SWAP70;KANK1;CAPN7;SGK3;GAB1;STAP1;ANGPT2;GPER1;HAS2;NCKAP1L;HSPA5;HYAL1;ICAM1;APOD;IL6R;ITGA6;LGALS3;ARHGDIB;EPCAM;MMP9;MMP14;MPP1;MINK1;WDPCP;GTSE1;PLXNA1;WNT4;PRKD1;PTGS2;SHTN1;PTPRC;PTPRJ;CXCL16;RAC2;RAF1;RAP2A;RARRES2;CEACAM1;CCL3;GPSM3;NDRG4;SORL1;SRC;BTC;TEK;TIAM1;C5AR1;CXCR4;PLA2G7;PDGFD;SRCIN1;MADCA…
GO:0051716	3.05491e-06	1.33782	429.139	cellular response to stimulus	500	6756	0.000166	ADA;FRAT1;ADAM8;RASGRP1;OPTN;FAM13A;RASA4;DDX39A;RASGRP2;IGSF6;RAMP2;RAMP1;LILRB2;TCIRG1;TNIP1;OLFM1;VAV3;BAIAP2;MERTK;SEMA4D;KAT5;HEXIM1;RBCK1;TXNIP;TNFSF13B;CTSC;NEK6;IQGAP2;USP19;HCST;CD300C;PROKR1;MALT1;EHMT2;SPIN1;RALBP1;LILRB5;LILRB4;RAB35;LILRA1;RBPMS;ADCY5;RCAN3;CDC37;MAP4K1;NISCH;CHKA;POLI;EGLN2;EGLN3;ADCY7;CD300A;CHRNA4;PIK3IP1;OSBPL7;FBXO32;TAGAP;ADD1;PIK3AP1;TPP1;PODN;OCSTAMP;DUSP15;O…
GO:0002758	3.15914e-06	2.58174	15.1812	innate immune response-activating signal transduction	35	239	0.00017	ADAM8;TNIP1;MALT1;PIK3AP1;CYBA;FCER1G;PTPN22;HCK;CLEC4D;RAB7B;IRAK2;IRF7;ITGB2;MAP3K1;CLEC4A;TLR7;TLR9;LGR4;LGMN;PSMB7;PSMB9;PSMB10;RAF1;NOD2;CLEC7A;SRC;SYK;BTK;TLR2;CARD11;RPS6KA5;CD14;CD36;NR1D1;TRIL
GO:0043547	3.20695e-06	1.90255	40.0174	positive regulation of GTPase activity	70	630	0.000171	RASGRP1;FAM13A;RASA4;RASGRP2;VAV3;SEMA4D;RALBP1;TAGAP;DOCK11;CSF2RA;RASGEF1B;DENND1B;DLG4;DOCK2;DENND6A;ALDH1A1;PTK2B;FGD2;FNBP1;TBC1D9;RGL1;TBC1D1;PSD4;SH3BP1;RASGEF1C;ARHGAP30;GFRA3;GRIN2D;RANGRF;NCKAP1L;HPS1;ICAM1;IL2RG;ITGA6;ARHGAP6;ARHGDIB;ARRB1;AFDN;NRTN;ITSN2;SNX9;WNT4;FNBP1L;TBC1D2;FGD6;ARHGAP15;PSD;ARHGAP31;PTPRA;RAB3IL1;RALGDS;RGS2;CCL3;BTC;TEK;TIAM1;TSC2;VAV1;DENND1C;DENND2D;DOCK8;ARHG…
GO:0009893	3.32119e-06	1.42546	187.637	positive regulation of metabolic process	244	2954	0.000176	ADAM8;RASGRP1;RAMP2;RAMP1;TNIP1;ARIH2;OLFM1;VAV3;SEMA4D;KAT5;GMEB1;CTSC;MALT1;JTB;RBPMS;ADCY5;MAP4K1;EGLN2;EGLN3;ADCY7;CD300A;OSBPL7;SPIC;JDP2;RNF19B;DUSP15;TAF8;OSR1;CPT1A;CSF1;CSF1R;CYBA;CYBB;DAXX;DBP;ACE;ARX;ASXL1;AGT;GPR183;EDNRB;CENPX;EMP2;EPHX2;ETV2;PTK2B;FGD2;FGR;ATG14;MAPK8IP3;FLT3LG;CTDNEP1;PIK3R5;MAPK8IP2;FXN;GAB1;NPNT;ARIH1;PARM1;HINFP;CLIP3;SS18L1;CHTOP;PTPN22;STAP1;PABPC1;GCLC;GPER1;…
GO:0002274	3.35397e-06	3.09364	9.65499	myeloid leukocyte activation	26	152	0.000177	RASGRP1;CD300A;CSF1;CX3CR1;DOCK2;UNC13D;FCER1G;FGR;FLT3LG;SHPK;STAP1;MILR1;IL10;LCP2;TLR7;CD244;PI4K2A;RAC2;S100A12;CCL3;SPI1;SYK;BTK;TLR2;LAT2;PLA2G10
GO:0032147	3.53432e-06	2.39279	18.5477	activation of protein kinase activity	40	292	0.000185	ADAM8;MALT1;ADCY5;MAP4K1;ADCY7;CD300A;DAXX;AGT;EMP2;PTK2B;MAPK8IP3;GAB1;GRM4;NCKAP1L;IL18;IRAK2;ARRB1;MAP3K1;MAP3K5;PRKAG2;PIK3CA;PRKAR2B;RAF1;NOD2;SRC;SYK;TRAF2;C5AR1;CXCR4;CARD14;MUL1;DBF4B;MADD;TNFSF11;MAP3K14;MAP3K6;STRADA;S1PR2;ACVR2B;CD81
GO:0009966	3.59238e-06	1.44313	168.073	regulation of signal transduction	222	2646	0.000187	ADA;ADAM8;RASGRP1;OPTN;FAM13A;RASA4;RAMP2;RAMP1;TNIP1;VAV3;SEMA4D;KAT5;HEXIM1;RBCK1;CTSC;NEK6;HCST;MALT1;EHMT2;SPIN1;RALBP1;RBPMS;RCAN3;CDC37;MAP4K1;CD300A;PIK3IP1;TAGAP;PIK3AP1;PODN;DUSP15;CSF1;CSF1R;SESN3;CTNNA1;NFAM1;CX3CR1;CREBRF;CYBA;DAXX;ASXL1;DLG4;AGT;DTX1;GPR183;EMP2;HTRA4;EPHB1;PTK2B;FGD2;FGR;MAPK8IP3;KANK1;CTDNEP1;PIK3R5;MAPK8IP2;PSD4;FXN;IFI6;CNIH2;GAB1;NPNT;ARHGAP30;KANK2;CLIP3;PTPN22…
GO:0019220	3.97451e-06	1.5561	100.234	regulation of phosphate metabolic process	144	1578	0.000205	ADAM8;RASGRP1;RAMP2;RAMP1;TNIP1;VAV3;SEMA4D;HEXIM1;MALT1;JTB;RBPMS;ADCY5;CDC37;MAP4K1;ADCY7;CD300A;PIK3IP1;PODN;DUSP15;CSF1;CSF1R;SH3RF2;DAXX;ACE;AGT;GPR183;EDNRB;EMP2;EPHB1;PTK2B;FGD2;FGR;ATG14;SWAP70;MAPK8IP3;FLT3LG;PIK3R5;MAPK8IP2;GAB1;NPNT;CLIP3;PTPN22;STAP1;GPER1;GRM4;NENF;HCLS1;HTT;NCKAP1L;HFE;HSPA5;HTR2A;HUS1;ICAM1;IGFBP4;IL6R;IL18;ITGA6;IRAK2;ITGB2;LCP2;ARRB1;MCM7;MEF2C;MAP3K1;MAP3K5;MEN1…
GO:0051174	4.11341e-06	1.55491	100.298	regulation of phosphorus metabolic process	144	1579	0.000211	ADAM8;RASGRP1;RAMP2;RAMP1;TNIP1;VAV3;SEMA4D;HEXIM1;MALT1;JTB;RBPMS;ADCY5;CDC37;MAP4K1;ADCY7;CD300A;PIK3IP1;PODN;DUSP15;CSF1;CSF1R;SH3RF2;DAXX;ACE;AGT;GPR183;EDNRB;EMP2;EPHB1;PTK2B;FGD2;FGR;ATG14;SWAP70;MAPK8IP3;FLT3LG;PIK3R5;MAPK8IP2;GAB1;NPNT;CLIP3;PTPN22;STAP1;GPER1;GRM4;NENF;HCLS1;HTT;NCKAP1L;HFE;HSPA5;HTR2A;HUS1;ICAM1;IGFBP4;IL6R;IL18;ITGA6;IRAK2;ITGB2;LCP2;ARRB1;MCM7;MEF2C;MAP3K1;MAP3K5;MEN1…
GO:0006928	4.23828e-06	1.52899	110.588	movement of cell or subcellular component	156	1741	0.000216	ADA;ADAM8;RASGRP1;DNAL4;VAV3;MERTK;SEMA4D;NISCH;CD300A;PODN;TMEM18;CSF1;CSF1R;KIF18B;CTNNA1;CX3CR1;ACE;ARX;AGT;DSP;GPR183;EDNRB;EFNB3;EMP2;EPHB1;PTK2B;FCER1G;PHACTR1;FGR;ICK;CEP131;SWAP70;MAPK8IP3;KANK1;SLC7A8;CAPN7;LRRC6;SGK3;CNIH2;GAB1;TTLL1;STAP1;CABYR;GFRA3;ANGPT2;GPER1;MYLIP;SH3KBP1;HAS2;HCK;HTT;NCKAP1L;HSPA5;HYAL1;ICAM1;APOD;IL6R;IL10;INPP5D;ITGA6;ITGAL;ITGAX;ITGB2;KIF3C;RNF207;STMN1;LCP1;L…
GO:0009967	4.59956e-06	1.59084	87.022	positive regulation of signal transduction	128	1370	0.000232	ADA;ADAM8;RASGRP1;VAV3;SEMA4D;HEXIM1;RBCK1;CTSC;NEK6;HCST;MALT1;SPIN1;RBPMS;MAP4K1;CD300A;PIK3AP1;DUSP15;CSF1;CSF1R;CTNNA1;NFAM1;CREBRF;CYBA;DAXX;ASXL1;DLG4;AGT;GPR183;EMP2;PTK2B;FGD2;FGR;MAPK8IP3;KANK1;CTDNEP1;PIK3R5;MAPK8IP2;GAB1;NPNT;PTPN22;STAP1;GPER1;GRM4;TMOD2;NENF;HCLS1;HTT;HFE;HTR2A;ICAM1;IGFBP4;IL6R;IL10;IL18;IRAK2;IRF7;ARHGAP6;ARRB1;MAP3K1;MAP3K5;MEN1;MFNG;MMP9;MINK1;ITSN2;TLR7;WWOX;PHB…
GO:0010033	4.74688e-06	1.43025	174.107	response to organic substance	228	2741	0.000238	ADA;RAMP2;LILRB2;TCIRG1;BAIAP2;KAT5;RBCK1;TXNIP;TNFSF13B;CTSC;USP19;MALT1;RAB35;ADCY5;CDC37;CHKA;EGLN2;ADCY7;CHRNA4;OSBPL7;FBXO32;ADD1;TPP1;PODN;OCSTAMP;DUSP15;OSR1;CPOX;CPT1A;CSF1;CSF1R;SESN3;CSF2RA;CTNNA1;CX3CR1;CREBRF;CYBA;CYBB;ADSS;DAXX;ASXL1;AGT;EDNRB;AGO4;EIF4EBP1;ABCA2;HTRA4;EPHX1;ETV2;PTK2B;FCER1G;KANK1;SHPK;IFI6;GAB1;NPNT;KANK2;CLIP3;PTPN22;STAP1;GCLC;GLUL;GNA15;GOT1;CCR10;TMEM145;ANGPT2…
GO:0051240	4.91668e-06	1.58555	87.9747	positive regulation of multicellular organismal process	129	1385	0.000245	ADA;ADAM8;RASGRP1;RAMP2;LILRB2;OLFM1;BAIAP2;SEMA4D;WASF3;MALT1;SLAMF6;OCSTAMP;OSR1;CSF1;CSF1R;NFAM1;CX3CR1;CYBA;CYBB;ARX;AGT;EDNRB;SCAMP5;EPHB1;EPHX2;PTK2B;FCER1G;FGR;ENPP4;MAPK8IP3;FLT3LG;CAPN7;NPNT;SS18L1;PTPN22;CCDC88B;ANGPT2;GPER1;HAS2;HCLS1;NCKAP1L;HTR2A;HYAL1;ICAM1;RAB7B;IRF8;AMIGO2;IL6R;IL10;IL18;INPP5D;IRF5;IRF7;ITGB2;RNF207;ASIC2;NCMAP;MEF2A;MEF2C;MMP9;MMP14;NPR1;ITSN2;TLR7;TRPV2;CD244;S…
GO:0019221	4.94278e-06	1.95636	34.4912	cytokine-mediated signaling pathway	62	543	0.000245	RBCK1;TNFSF13B;CDC37;PODN;CSF1;CSF1R;CSF2RA;CX3CR1;CREBRF;PTK2B;IFI6;GAB1;CLIP3;STAP1;CCR10;HCK;HLA-B;HLA-DQB1;HLA-DRB4;ICAM1;IRF8;IFIT1;IFIT3;IL2RG;IL6R;IL10RA;IL15RA;IL18;IRAK2;IRF5;IRF7;CIITA;IL21R;PPARG;TRIM62;B2M;PSMB7;PSMB9;PSMB10;PTPRC;PTPRN;BGN;CEACAM1;CCL3;STAT6;SYK;TRAF1;TRAF2;TYK2;IL1R2;CXCR4;CARD14;MUL1;PIAS1;MADD;TNFSF11;TNFSF13;MAP3K14;RPS6KA5;LRRC4B;CD40;ISG15
GO:0023051	4.97478e-06	1.4147	189.543	regulation of signaling	245	2984	0.000245	ADA;ADAM8;RASGRP1;OPTN;FAM13A;RASA4;RAMP2;RAMP1;TNIP1;VAV3;BAIAP2;SEMA4D;KAT5;HEXIM1;RBCK1;CTSC;NEK6;HCST;MALT1;EHMT2;SPIN1;RALBP1;RBPMS;ADCY5;RCAN3;CDC37;MAP4K1;NISCH;CD300A;PIK3IP1;TAGAP;PIK3AP1;PODN;DUSP15;CPT1A;CSF1;CSF1R;SESN3;CTNNA1;NFAM1;CX3CR1;CREBRF;CYBA;TMEM65;DAXX;ASXL1;DLG4;AGT;DTX1;GPR183;EMP2;HTRA4;EPHB1;PTK2B;FGD2;FGR;MAPK8IP3;KANK1;CTDNEP1;PIK3R5;MAPK8IP2;PSD4;FXN;IFI6;CNIH2;GAB1;…
GO:0071322	5.13298e-06	3.39353	7.55884	cellular response to carbohydrate stimulus	22	119	0.000251	ADCY5;CYBA;GCLC;GPER1;ICAM1;ARRB1;MEF2C;MEN1;PIK3CA;PPP3CA;PPP3CB;PRKCB;TMEM27;PTPRN;RAF1;CLEC7A;SLC2A5;ZFP36L1;TIAM1;UCP2;IRS2;NR1D1
GO:0032874	5.16772e-06	3.18071	8.7022	positive regulation of stress-activated MAPK cascade	24	137	0.000251	RASGRP1;MAP4K1;DUSP15;DAXX;PTK2B;FGD2;MAPK8IP3;MAPK8IP2;GAB1;MAP3K5;MINK1;SERPINF2;TLR9;NOD2;SYK;TIAM1;TPD52L1;TRAF2;FZD5;MUL1;FZD8;TNFSF11;MAP3K6;RASSF2
GO:0043405	5.19942e-06	2.29488	20.1993	regulation of MAP kinase activity	42	318	0.000251	ADAM8;RASGRP1;MAP4K1;CD300A;DAXX;PTK2B;FGD2;MAPK8IP3;PIK3R5;GAB1;PTPN22;GRM4;HTR2A;IRAK2;ARRB1;MAP3K1;MAP3K5;TLR9;PTPRJ;RAF1;RGS2;S100A12;NOD2;SORL1;SRC;SYK;TIAM1;TPD52L1;TRAF2;C5AR1;CXCR4;FZD5;MUL1;PDGFD;FZD8;MADD;TNFSF11;MAP3K14;MAP3K6;S1PR2;CD40;CD81
GO:0030334	5.53214e-06	1.85094	42.1771	regulation of cell migration	72	664	0.000265	ADA;ADAM8;SEMA4D;NISCH;CD300A;PODN;CSF1;CSF1R;CX3CR1;ACE;AGT;GPR183;EMP2;PTK2B;FGR;SWAP70;KANK1;CAPN7;SGK3;GAB1;STAP1;ANGPT2;GPER1;HAS2;NCKAP1L;HSPA5;HYAL1;ICAM1;APOD;IL6R;ITGA6;LGALS3;ARHGDIB;MMP9;MMP14;MPP1;MINK1;WDPCP;GTSE1;PLXNA1;WNT4;PRKD1;PTGS2;SHTN1;PTPRC;PTPRJ;CXCL16;RAC2;RAP2A;RARRES2;CEACAM1;CCL3;GPSM3;NDRG4;SORL1;SRC;TEK;TIAM1;C5AR1;CXCR4;PLA2G7;PDGFD;SRCIN1;MADCAM1;STK24;SEMA7A;ATOH8;…
GO:0031349	5.64134e-06	2.13437	25.1538	positive regulation of defense response	49	396	0.000269	ADAM8;RASGRP1;TNIP1;MALT1;SLAMF6;PIK3AP1;CYBA;AGT;FCER1G;PTPN22;SLC25A6;HCK;CLEC4D;RAB7B;IL18;IRAK2;IRF7;ITGB2;MEF2C;MAP3K1;CLEC4A;TLR7;TLR9;LGR4;LGMN;PSMB7;PSMB9;PSMB10;PTGS2;RAF1;S100A12;CCL3;GPSM3;NOD2;CLEC7A;SRC;SYK;BTK;TLR2;VAV1;PLA2G7;CARD11;TNFSF11;LRSAM1;RPS6KA5;CD14;CD36;NR1D1;TRIL
GO:0010646	5.78453e-06	1.41412	186.303	regulation of cell communication	241	2933	0.000274	ADA;ADAM8;RASGRP1;OPTN;FAM13A;RASA4;RAMP2;RAMP1;TNIP1;VAV3;BAIAP2;SEMA4D;KAT5;HEXIM1;RBCK1;CTSC;NEK6;HCST;MALT1;EHMT2;SPIN1;RALBP1;RBPMS;ADCY5;RCAN3;CDC37;MAP4K1;NISCH;CD300A;PIK3IP1;TAGAP;PIK3AP1;PODN;DUSP15;CPT1A;CSF1;CSF1R;SESN3;CTNNA1;NFAM1;CX3CR1;CREBRF;CYBA;DAXX;ASXL1;DLG4;AGT;DTX1;GPR183;EMP2;HTRA4;EPHB1;PTK2B;FGD2;FGR;MAPK8IP3;KANK1;CTDNEP1;PIK3R5;MAPK8IP2;PSD4;FXN;IFI6;CNIH2;GAB1;NPNT;AR…
GO:0070304	5.88566e-06	3.15261	8.76571	positive regulation of stress-activated protein kinase signaling cascade	24	138	0.000277	RASGRP1;MAP4K1;DUSP15;DAXX;PTK2B;FGD2;MAPK8IP3;MAPK8IP2;GAB1;MAP3K5;MINK1;SERPINF2;TLR9;NOD2;SYK;TIAM1;TPD52L1;TRAF2;FZD5;MUL1;FZD8;TNFSF11;MAP3K6;RASSF2
GO:0002218	6.1023e-06	2.49496	15.6258	activation of innate immune response	35	246	0.000283	ADAM8;TNIP1;MALT1;PIK3AP1;CYBA;FCER1G;PTPN22;HCK;CLEC4D;RAB7B;IRAK2;IRF7;ITGB2;MAP3K1;CLEC4A;TLR7;TLR9;LGR4;LGMN;PSMB7;PSMB9;PSMB10;RAF1;NOD2;CLEC7A;SRC;SYK;BTK;TLR2;CARD11;RPS6KA5;CD14;CD36;NR1D1;TRIL
GO:0046651	6.1023e-06	2.49496	15.6258	lymphocyte proliferation	35	246	0.000283	ADA;LILRB2;VAV3;TNFSF13B;MALT1;CD300A;VSIG4;SLAMF6;DOCK2;GPR183;PTPN22;CCDC88B;NCKAP1L;HLA-DMB;IL10;IL18;INPP5D;LGALS3;MEF2C;CD244;WNT4;PPP3CB;PSMB10;PTPRC;RAC2;SPN;BST1;SYK;DOCK8;CARD11;IRS2;MS4A1;CD40;CD79A;CD81
GO:0022407	6.18329e-06	2.16426	23.8199	regulation of cell-cell adhesion	47	375	0.000285	ADA;ADAM8;RASGRP1;LILRB2;TNFSF13B;MALT1;CD300A;VSIG4;B4GALNT2;DTX1;EFNB3;DENND6A;SWAP70;FLOT2;PTPN22;CCDC88B;TRAC;HAS2;NCKAP1L;HFE;HLA-DMB;HLA-DOA;HLA-DQB1;HLA-DRB4;IL10;IL18;ITGA6;LGALS3;EPCAM;MINK1;CD244;PIK3CA;SERPINF2;WNT4;PTPRC;RAC2;CEACAM1;NOD2;SPN;SRC;SYK;TRAF2;VAV1;TNFAIP8L2;CARD11;TNFSF11;MAP3K14
GO:0001819	6.64385e-06	2.15754	23.8834	positive regulation of cytokine production	47	376	0.000305	ADAM8;RASGRP1;LILRB2;MALT1;SLAMF6;CSF1R;NFAM1;CYBA;CYBB;AGT;SCAMP5;FCER1G;FGR;PTPN22;CCDC88B;RAB7B;IRF8;IL6R;IL10;IL18;IRF5;IRF7;TLR7;CD244;SERPINF2;TLR9;B2M;PTGS2;BCL3;CCL3;GPSM3;NOD2;SPN;SRC;STAT6;SYK;TLR2;TRAF2;C5AR1;FZD5;CARD11;AFAP1L2;SEMA7A;LRRFIP1;CD14;CD36;CD40
GO:0043408	6.85973e-06	1.84606	41.6689	regulation of MAPK cascade	71	656	0.000312	ADAM8;RASGRP1;TNIP1;MAP4K1;CD300A;DUSP15;CSF1R;DAXX;GPR183;EPHB1;PTK2B;FGD2;MAPK8IP3;PIK3R5;MAPK8IP2;GAB1;NPNT;PTPN22;GPER1;GRM4;NENF;HTR2A;ICAM1;IGFBP4;IRAK2;ARRB1;MAP3K1;MAP3K5;MEN1;MINK1;PHB;SERPINF2;TLR9;CYSLTR2;PTPRJ;RAF1;RAP2A;HRH4;RGS2;S100A12;CEACAM1;CCL3;NOD2;GAREM1;NDRG4;SORL1;SRC;SYK;TEK;TIAM1;TIMP2;TIMP3;TPD52L1;TRAF2;C5AR1;CXCR4;FZD5;MUL1;PDGFD;FZD8;SEMA7A;MADD;TNFSF11;NRP1;MAP3K14;M…
GO:0031399	8.36134e-06	1.52592	103.347	regulation of protein modification process	146	1627	0.000379	ADAM8;RASGRP1;RAMP1;TNIP1;SEMA4D;KAT5;HEXIM1;MALT1;JTB;RBPMS;ADCY5;CDC37;MAP4K1;ADCY7;CD300A;JDP2;PODN;DUSP15;CSF1;CSF1R;DAXX;ACE;AGT;GPR183;EDNRB;CENPX;EMP2;EPHB1;PTK2B;FGD2;FGR;ATG14;SWAP70;MAPK8IP3;FLT3LG;PIK3R5;MAPK8IP2;GAB1;NPNT;CLIP3;CHTOP;PTPN22;STAP1;GCLC;GPER1;GRM4;NENF;HCLS1;HTT;NCKAP1L;HFE;HSPA5;HTR2A;HUS1;ICAM1;IGFBP4;IL6R;IL18;IRAK2;ITGB2;LCP2;ARRB1;MAP3K1;MAP3K5;MEN1;MMP9;MTHFR;MINK…
GO:0007254	8.68548e-06	2.71928	12.0052	JNK cascade	29	189	0.000391	RASGRP1;MAP4K1;DUSP15;DAXX;EPHB1;PTK2B;FGD2;MAPK8IP3;MAPK8IP2;GAB1;PTPN22;IRAK2;MAP3K5;MEN1;MINK1;SERPINF2;TLR9;RAP2A;NOD2;SYK;TIAM1;TPD52L1;TRAF2;FZD5;MUL1;FZD8;TNFSF11;MAP3K6;RASSF2
GO:0006897	9.02525e-06	1.85477	39.6998	endocytosis	68	625	0.000404	RAMP2;RAMP1;VAV3;BAIAP2;MERTK;RALBP1;PACSIN2;CD300A;AP1S1;LDLRAD3;CYBA;GRK3;DLG4;DOCK2;SCAMP5;UNC13D;FCER1G;FGR;FNBP1;FCHO1;STAB1;CLIP3;STAP1;TRDC;SCARA5;SH3KBP1;HCK;NCKAP1L;HFE;IRF8;ITGAL;ITGB2;LGALS3;LY75;ARRB1;ACHE;MYO1E;ITSN2;CALY;BIN2;SNX9;GULP1;PIK3CA;PPARG;FNBP1L;PPT1;PRKD1;APOBR;B2M;CXCL16;SORT1;CEACAM1;CLEC7A;SIGLEC1;SORL1;SRC;SYK;C4BPA;TSC2;VAV1;WASL;LRSAM1;UNC119;CD14;CD163;PICK1;CD36;…
GO:0002285	9.32179e-06	2.97178	9.59147	lymphocyte activation involved in immune response	25	151	0.000414	ADA;SLAMF6;GPR183;UNC13D;PTK2B;FCER1G;SWAP70;HLA-DMB;ICAM1;CLEC4D;IL10;IL18;ITGAL;LCP1;LGALS3;MFNG;CD244;APBB1IP;BCL3;CEACAM1;STAT6;UNG;TNFSF13;RNF8;CD40
GO:0009743	9.69048e-06	2.64843	12.7039	response to carbohydrate	30	200	0.000428	TXNIP;ADCY5;CYBA;PTK2B;GCLC;GLUL;ANGPT2;GPER1;ICAM1;ARRB1;MEF2C;MEN1;PIK3CA;PPP3CA;PPP3CB;PRKCB;TMEM27;PTGS2;PTPRN;RAF1;CLEC7A;SLC2A5;ZFP36L1;TCF7L2;TIAM1;UCP2;NR0B2;IRS2;ACVR2B;NR1D1
GO:0002819	1.02385e-05	3.22614	7.87644	regulation of adaptive immune response	22	124	0.000449	ADA;TNFSF13B;MALT1;FCER1G;HFE;IL10;IRF7;MEF2C;PPP3CB;B2M;PTPRC;CEACAM1;SPN;STAT6;BTK;TRAF2;C4BPA;UNG;FZD5;TNFSF13;CD40;CD48
GO:0045785	1.02828e-05	2.13607	23.5658	positive regulation of cell adhesion	46	371	0.000449	ADA;ADAM8;RASGRP1;LILRB2;VAV3;TNFSF13B;MALT1;CSF1;EFNB3;UNC13D;EMP2;DENND6A;PTK2B;FLOT2;NPNT;CCDC88B;TRAC;HAS2;NCKAP1L;HLA-DMB;HLA-DQB1;HLA-DRB4;HYAL1;IL10;IL18;ITGA6;CD244;VIT;PIK3CA;SERPINF2;WNT4;APBB1IP;PTPRC;PTPRJ;NOD2;SPN;SRC;STX3;SYK;TEK;TRAF2;VAV1;CARD11;TNFSF11;MAP3K14;CD36
GO:0043506	1.05174e-05	3.96373	5.14509	regulation of JUN kinase activity	17	81	0.000457	MAP4K1;DAXX;PTK2B;FGD2;MAPK8IP3;GAB1;PTPN22;MAP3K5;TLR9;SYK;TIAM1;TRAF2;FZD5;MUL1;FZD8;TNFSF11;MAP3K6
GO:0051345	1.25025e-05	1.6886	57.4218	positive regulation of hydrolase activity	90	904	0.00054	RASGRP1;FAM13A;RASA4;RASGRP2;VAV3;SEMA4D;RALBP1;EGLN3;CD300A;TAGAP;DOCK11;CSF2RA;RASGEF1B;DENND1B;DLG4;DOCK2;AGT;DENND6A;ALDH1A1;PTK2B;FGD2;FNBP1;TBC1D9;RGL1;TBC1D1;PSD4;SH3BP1;RASGEF1C;NPNT;ARHGAP30;CHTOP;GFRA3;GM2A;GNA15;GPER1;GRIN2D;RANGRF;NCKAP1L;HPS1;HSPA5;HTR2A;ICAM1;IL2RG;ITGA6;ARHGAP6;ARHGDIB;ARRB1;MEF2C;MAP3K5;AFDN;MMP14;NRTN;ITSN2;SNX9;WNT4;PPARG;FNBP1L;TBC1D2;FGD6;ARHGAP15;PRKD1;PSD;AR…
GO:0002699	1.32582e-05	2.9021	9.78203	positive regulation of immune effector process	25	154	0.000569	RASGRP1;MALT1;CD300A;SLAMF6;UNC13D;FCER1G;FGR;HLA-DMB;IL18;CD244;PHB;B2M;RAC2;NOD2;STAT6;SYK;BTK;TRAF2;UNG;VAV1;FZD5;SEMA7A;TNFSF13;CD36;CD40
GO:0042991	1.38926e-05	3.68087	5.78029	transcription factor import into nucleus	18	91	0.000593	RBCK1;HCLS1;IL10;IL18;NFKBIE;TLR7;TLR9;PPM1B;PPP3CA;PPP3CB;PPP3R1;IPO9;PTGS2;BCL3;SYK;THRA;TLR2;CD36
GO:0045089	1.47729e-05	2.28715	18.2937	positive regulation of innate immune response	38	288	0.000626	ADAM8;RASGRP1;TNIP1;MALT1;SLAMF6;PIK3AP1;CYBA;FCER1G;PTPN22;HCK;CLEC4D;RAB7B;IRAK2;IRF7;ITGB2;MAP3K1;CLEC4A;TLR7;TLR9;LGR4;LGMN;PSMB7;PSMB9;PSMB10;RAF1;NOD2;CLEC7A;SRC;SYK;BTK;TLR2;VAV1;CARD11;RPS6KA5;CD14;CD36;NR1D1;TRIL
GO:0009746	1.58469e-05	2.73383	11.1159	response to hexose	27	175	0.000667	TXNIP;ADCY5;CYBA;PTK2B;GCLC;GLUL;ANGPT2;GPER1;ICAM1;ARRB1;MEF2C;MEN1;PIK3CA;PPP3CA;PPP3CB;TMEM27;PTGS2;PTPRN;RAF1;SLC2A5;TCF7L2;TIAM1;UCP2;NR0B2;IRS2;ACVR2B;NR1D1
GO:0050863	1.59947e-05	2.27789	18.3572	regulation of T cell activation	38	289	0.000667	ADA;ADAM8;RASGRP1;LILRB2;TNFSF13B;MALT1;CD300A;VSIG4;DTX1;EFNB3;FLOT2;PTPN22;CCDC88B;TRAC;NCKAP1L;HFE;HLA-DMB;HLA-DOA;HLA-DQB1;HLA-DRB4;IL10;IL18;LGALS3;CD244;PIK3CA;PTPRC;RAC2;CEACAM1;NOD2;SPN;SRC;SYK;TRAF2;VAV1;TNFAIP8L2;CARD11;TNFSF11;MAP3K14
GO:0070663	1.60249e-05	2.61997	12.3863	regulation of leukocyte proliferation	29	195	0.000667	ADA;LILRB2;VAV3;TNFSF13B;CD300A;VSIG4;OCSTAMP;CSF1;GPR183;FLT3LG;PTPN22;CCDC88B;NCKAP1L;HLA-DMB;IL10;IL18;INPP5D;LGALS3;MEF2C;CD244;PTPRC;RAC2;SPN;BST1;SYK;CARD11;IRS2;CD40;CD81
GO:0032868	1.60841e-05	2.44159	14.9906	response to insulin	33	236	0.000667	TCIRG1;BAIAP2;SESN3;AGT;EIF4EBP1;KANK1;GAB1;GCLC;GOT1;IL10;ATP6V0A4;INSIG2;PDK2;PDK4;ATP6V1A;PIK3CA;ATP6V0A1;PPARG;PID1;PRKCB;PTPRA;PTPRN;RARRES2;SORT1;CEACAM1;SRSF6;SRC;ZFP36L1;TLR2;TSC2;UCP2;USF1;IRS2
GO:0071902	1.87207e-05	2.25958	18.4842	positive regulation of protein serine/threonine kinase activity	38	291	0.000772	ADAM8;RASGRP1;MALT1;MAP4K1;CSF1R;DAXX;PTK2B;FGD2;MAPK8IP3;PIK3R5;GAB1;GRM4;HTR2A;IRAK2;ARRB1;MAP3K5;TLR9;S100A12;NOD2;SRC;SYK;TIAM1;TPD52L1;TRAF2;C5AR1;CXCR4;FZD5;CARD14;MUL1;PDGFD;FZD8;MADD;TNFSF11;MAP3K6;STRADA;S1PR2;CD40;CD81
GO:0048246	1.89719e-05	7.86353	1.65151	macrophage chemotaxis	9	26	0.000778	CSF1;CX3CR1;EDNRB;PTK2B;STAP1;LGALS3;RARRES2;CCL3;C5AR1
GO:0002449	1.91885e-05	2.41746	15.1177	lymphocyte mediated immunity	33	238	0.000782	RASGRP1;CTSC;MALT1;SLAMF6;DENND1B;UNC13D;EMP2;FCER1G;SWAP70;TRDC;HFE;HLA-DQB1;ICAM1;IL10;INPP5D;IRF7;PPP3CB;B2M;PTPRC;BCL3;CEACAM1;SPN;STAT6;BTK;C1QB;TRAF2;C4BPA;UNG;VAV1;FZD5;TNFSF13;RNF8;CD40
GO:1903037	2.04033e-05	2.22301	19.2465	regulation of leukocyte cell-cell adhesion	39	303	0.000827	ADA;ADAM8;RASGRP1;LILRB2;TNFSF13B;MALT1;CD300A;VSIG4;DTX1;EFNB3;FLOT2;PTPN22;CCDC88B;TRAC;HAS2;NCKAP1L;HFE;HLA-DMB;HLA-DOA;HLA-DQB1;HLA-DRB4;IL10;IL18;LGALS3;CD244;PIK3CA;PTPRC;RAC2;CEACAM1;NOD2;SPN;SRC;SYK;TRAF2;VAV1;TNFAIP8L2;CARD11;TNFSF11;MAP3K14
GO:0032103	2.24595e-05	2.32709	16.5786	positive regulation of response to external stimulus	35	261	0.000902	ADAM8;TNIP1;CSF1;CYBA;AGT;PTK2B;FCER1G;SWAP70;NCKAP1L;IL6R;IL18;TLR7;SERPINF2;TLR9;PRKD1;PTGS2;RAC2;RARRES2;S100A12;CCL3;GPSM3;NOD2;STX3;BTK;THBD;TIAM1;TLR2;C5AR1;USF1;SCG2;PLA2G7;PDGFD;TNFSF11;NRP1;LRSAM1
GO:0006935	2.24958e-05	1.8803	33.9195	chemotaxis	59	534	0.000902	ADAM8;VAV3;SEMA4D;RALBP1;CSF1;CSF1R;CX3CR1;ARX;DOCK2;GPR183;EDNRB;EFNB3;EPHB1;PTK2B;FCER1G;SWAP70;MAPK8IP3;STAP1;GFRA3;CCR10;ANGPT2;NCKAP1L;IL6R;IL10;ITGB2;LGALS3;MATN2;MPP1;NFIB;BIN2;PLXNA1;PRKD1;PTPRA;PTPRJ;PTPRO;CXCL16;RAC2;RARRES2;S100A12;CCL3;GPSM3;ECSCR;SLIT1;SPN;STX3;SYK;TIAM1;TSC2;C5AR1;VAV1;CXCR4;SCG2;PLA2G7;PDGFD;PLA2G10;TNFSF11;NRP1;RPS6KA5;FEZ2
GO:0051239	2.29028e-05	1.40278	163.627	regulation of multicellular organismal process	212	2576	0.000914	ADA;PQBP1;ADAM8;RASGRP1;RAMP2;LILRB2;OLFM1;GPNMB;BAIAP2;SEMA4D;KAT5;WASF3;USP19;MALT1;LILRB4;LECT1;VSIG4;SLAMF6;FBXO32;OCSTAMP;OSR1;CSF1;CSF1R;CTNNA1;NFAM1;CX3CR1;CYBA;CYBB;CYP2J2;TMEM65;ACE;ARX;AGT;DSP;DTX1;GPR183;EDNRB;SCAMP5;EMP2;EPHB1;EPHX2;ETV2;PTK2B;FCER1G;FGR;ENPP4;MAPK8IP3;STAB1;KANK1;FLT3LG;CAPN7;FXN;NPNT;BCL6B;SS18L1;PTPN22;STAP1;KCNG2;CCDC88B;ANGPT2;GPER1;SCARA5;GRIN2D;RANGRF;MYLIP;HAS…
GO:0002706	2.31577e-05	3.24748	7.1142	regulation of lymphocyte mediated immunity	20	112	0.000919	RASGRP1;MALT1;SLAMF6;FCER1G;HFE;IL10;PPP3CB;B2M;PTPRC;CEACAM1;SPN;STAT6;BTK;TRAF2;C4BPA;UNG;VAV1;FZD5;TNFSF13;CD40
GO:0044699	2.36591e-05	1.39236	820.293	single-organism process	873	12914	0.000933	ADA;ZBTB42;PDCD6IP;FRAT1;PQBP1;ADAM8;RASGRP1;DNAL4;OPTN;CLEC3A;FAM13A;RASA4;DHRS9;RASGRP2;IGSF6;RAMP2;RAMP1;LILRB2;SPEG;TCIRG1;TNIP1;B3GNT3;ARIH2;OLFM1;VAV3;GPNMB;BAIAP2;MERTK;ENOX2;SEMA4D;KAT5;TACC2;HEXIM1;RBCK1;TXNIP;TNFSF13B;CCT6B;TCFL5;CTSC;NEK6;IQGAP2;WASF3;NOXA1;NEU3;USP19;HCST;CD300C;PROKR1;MALT1;MMP24;JTB;EHMT2;SPIN1;RALBP1;LILRB5;LILRB4;RAB35;TDRKH;LILRA1;RBPMS;LECT1;ADCY5;RCAN3;CDC37;AD…
GO:0042330	2.37699e-05	1.87622	33.983	taxis	59	535	0.000933	ADAM8;VAV3;SEMA4D;RALBP1;CSF1;CSF1R;CX3CR1;ARX;DOCK2;GPR183;EDNRB;EFNB3;EPHB1;PTK2B;FCER1G;SWAP70;MAPK8IP3;STAP1;GFRA3;CCR10;ANGPT2;NCKAP1L;IL6R;IL10;ITGB2;LGALS3;MATN2;MPP1;NFIB;BIN2;PLXNA1;PRKD1;PTPRA;PTPRJ;PTPRO;CXCL16;RAC2;RARRES2;S100A12;CCL3;GPSM3;ECSCR;SLIT1;SPN;STX3;SYK;TIAM1;TSC2;C5AR1;VAV1;CXCR4;SCG2;PLA2G7;PDGFD;PLA2G10;TNFSF11;NRP1;RPS6KA5;FEZ2
GO:0034284	2.40158e-05	2.6612	11.37	response to monosaccharide	27	179	0.000937	TXNIP;ADCY5;CYBA;PTK2B;GCLC;GLUL;ANGPT2;GPER1;ICAM1;ARRB1;MEF2C;MEN1;PIK3CA;PPP3CA;PPP3CB;TMEM27;PTGS2;PTPRN;RAF1;SLC2A5;TCF7L2;TIAM1;UCP2;NR0B2;IRS2;ACVR2B;NR1D1
GO:0042100	2.41276e-05	3.67532	5.46269	B cell proliferation	17	86	0.000937	ADA;VAV3;TNFSF13B;CD300A;GPR183;NCKAP1L;IL10;INPP5D;MEF2C;PTPRC;BST1;CARD11;IRS2;MS4A1;CD40;CD79A;CD81
GO:0050793	2.46301e-05	1.42683	141.458	regulation of developmental process	187	2227	0.000952	ADA;PQBP1;ADAM8;RASGRP1;RAMP2;LILRB2;OLFM1;BAIAP2;SEMA4D;TNFSF13B;TCFL5;NEK6;WASF3;USP19;LILRB4;LECT1;OMA1;JDP2;OCSTAMP;TAF8;OSR1;CSF1;CSF1R;CTNNA1;NFAM1;CX3CR1;CYBB;ACE;ARX;ASXL1;AGT;DTX1;GPR183;EDNRB;AGO4;UNC13D;EMP2;EPHB1;ETV2;PTK2B;FGD2;FGR;MAPK8IP3;STAB1;KANK1;FLOT2;FLT3LG;FXN;NPNT;BCL6B;SS18L1;STAP1;ANGPT2;GPER1;SH3KBP1;HAS2;HCK;HCLS1;HTT;NCKAP1L;HLA-DOA;HMGA1;HTR2A;HYAL1;ICAM1;RAB7B;AMIGO2…
GO:0070665	2.50671e-05	3.0176	8.32108	positive regulation of leukocyte proliferation	22	131	0.000959	ADA;LILRB2;VAV3;TNFSF13B;OCSTAMP;CSF1;GPR183;FLT3LG;CCDC88B;NCKAP1L;HLA-DMB;IL18;MEF2C;CD244;PTPRC;SPN;BST1;SYK;CARD11;IRS2;CD40;CD81
GO:0022610	2.50823e-05	1.48353	107.285	biological adhesion	148	1689	0.000959	ADA;SIGLEC14;ADAM8;RASGRP1;LILRB2;TNIP1;VAV3;GPNMB;BAIAP2;MERTK;SEMA4D;TNFSF13B;MALT1;MMP24;PACSIN2;CD300A;VSIG4;SLAMF6;ADD1;B4GALNT2;CSF1;CTNNA1;CX3CR1;ACAN;DOCK2;DSP;DTX1;GPR183;EFNB3;CADM4;UNC13D;EMP2;DENND6A;EPHB1;PTK2B;FCER1G;SWAP70;SSPO;STAB1;FLNB;KANK1;FLOT2;CLDN15;NPNT;PTPN22;CCDC88B;ANGPT2;TRAC;HAS2;HCK;NCKAP1L;HFE;HLA-DMB;HLA-DOA;HLA-DQB1;HLA-DRB4;HSPA5;HYAL1;IBSP;ICAM1;CLEC4D;APOD;AMIG…
GO:0002822	2.6486e-05	3.21235	7.17772	regulation of adaptive immune response based on somatic recombination of immune receptors built from immunoglobulin superfamily domains	20	113	0.001007	ADA;TNFSF13B;MALT1;FCER1G;HFE;IL10;MEF2C;PPP3CB;B2M;PTPRC;CEACAM1;SPN;STAT6;BTK;TRAF2;C4BPA;UNG;FZD5;TNFSF13;CD40
GO:0071310	2.7947e-05	1.43146	135.551	cellular response to organic substance	180	2134	0.001058	RAMP2;LILRB2;TCIRG1;BAIAP2;KAT5;RBCK1;TNFSF13B;RAB35;ADCY5;CDC37;EGLN2;ADCY7;OSBPL7;FBXO32;ADD1;TPP1;PODN;OCSTAMP;DUSP15;OSR1;CPT1A;CSF1;CSF1R;SESN3;CSF2RA;CTNNA1;CX3CR1;CREBRF;CYBA;CYBB;DAXX;AGT;EDNRB;AGO4;EIF4EBP1;HTRA4;ETV2;PTK2B;FCER1G;KANK1;SHPK;IFI6;GAB1;NPNT;KANK2;CLIP3;PTPN22;STAP1;GCLC;GOT1;CCR10;ANGPT2;GPER1;HAS2;HCK;HCLS1;HFE;HLA-B;HLA-DQB1;HLA-DRB4;HPGD;HSPA5;HYAL1;IBSP;ICAM1;IRF8;IFI…
GO:0043087	2.93129e-05	1.75548	43.511	regulation of GTPase activity	71	685	0.001104	RASGRP1;FAM13A;RASA4;RASGRP2;VAV3;SEMA4D;IQGAP2;RALBP1;TAGAP;DOCK11;CSF2RA;RASGEF1B;DENND1B;DLG4;DOCK2;DENND6A;ALDH1A1;PTK2B;FGD2;FNBP1;TBC1D9;RGL1;TBC1D1;PSD4;SH3BP1;RASGEF1C;ARHGAP30;GFRA3;GRIN2D;RANGRF;NCKAP1L;HPS1;ICAM1;IL2RG;ITGA6;ARHGAP6;ARHGDIB;ARRB1;AFDN;NRTN;ITSN2;SNX9;WNT4;FNBP1L;TBC1D2;FGD6;ARHGAP15;PSD;ARHGAP31;PTPRA;RAB3IL1;RALGDS;RGS2;CCL3;BTC;TEK;TIAM1;TSC2;VAV1;DENND1C;DENND2D;DOC…
GO:1901700	3.01844e-05	1.52068	89.6263	response to oxygen-containing compound	127	1411	0.001131	ADA;RAMP2;LILRB2;TCIRG1;BAIAP2;KAT5;TXNIP;ADCY5;ADCY7;OSBPL7;FBXO32;OSR1;CPT1A;SESN3;CTNNA1;CX3CR1;CYBA;CYBB;ASXL1;AGT;EDNRB;EIF4EBP1;PTK2B;KANK1;SHPK;FXN;GAB1;KANK2;PTPN22;STAP1;GCLC;GLUL;GNA15;GOT1;ANGPT2;GPER1;GPX3;HCK;HNMT;HTR2A;HYAL1;ICAM1;IRF8;APOD;IL10;IL10RA;IL18;IRAK2;IRF5;LOXL1;ARRB1;MEF2C;MAP3K5;MEN1;MGST2;MMP19;MTHFR;ATP6V0A4;PAM;INSIG2;PDK2;PDK4;ATP6V1A;PIK3CA;ATP6V0A1;POR;PPARG;PID1…
GO:0006915	3.15199e-05	1.46675	112.112	apoptotic process	153	1765	0.001171	ADA;PDCD6IP;ADAM8;RAMP2;VAV3;MERTK;SEMA4D;RBCK1;TXNIP;CTSC;NEK6;PROKR1;MALT1;JTB;NISCH;EGLN2;EGLN3;OSR1;CSF1R;CTNNA1;CX3CR1;DAXX;DNASE1L3;AGT;EDNRB;AGO4;ZNF385C;PTK2B;FCER1G;FGD2;FLT3LG;SIRT5;CASP14;SGK3;FXN;IFI6;KANK2;CLIP3;GCLC;RASSF3;GPER1;GRM4;SLC25A6;SH3KBP1;SLC40A1;HCK;HCLS1;HTT;NCKAP1L;HSPA5;ICAM1;IFIT3;AMIGO2;IL6R;IL10;INPP5D;ITGA6;IRF5;IRF7;ITGB2;LCN2;LGALS3;ASIC2;EPCAM;ARRB1;MEF2A;MEF2C…
GO:0007155	3.15667e-05	1.47721	106.904	cell adhesion	147	1683	0.001171	ADA;SIGLEC14;ADAM8;RASGRP1;LILRB2;TNIP1;VAV3;GPNMB;BAIAP2;MERTK;SEMA4D;TNFSF13B;MALT1;MMP24;PACSIN2;CD300A;VSIG4;SLAMF6;ADD1;B4GALNT2;CSF1;CTNNA1;CX3CR1;ACAN;DOCK2;DSP;DTX1;GPR183;EFNB3;CADM4;UNC13D;EMP2;DENND6A;EPHB1;PTK2B;FCER1G;SWAP70;SSPO;STAB1;FLNB;KANK1;FLOT2;CLDN15;NPNT;PTPN22;CCDC88B;ANGPT2;TRAC;HAS2;HCK;NCKAP1L;HFE;HLA-DMB;HLA-DOA;HLA-DQB1;HLA-DRB4;HSPA5;HYAL1;IBSP;ICAM1;CLEC4D;APOD;AMIG…
GO:0002755	3.30112e-05	6.19201	2.15967	MyD88-dependent toll-like receptor signaling pathway	10	34	0.001218	TNIP1;IRAK2;IRF7;MAP3K1;TLR7;TLR9;BTK;TLR2;CD14;CD36
GO:0071900	3.51677e-05	1.92928	29.1555	regulation of protein serine/threonine kinase activity	52	459	0.001291	ADAM8;RASGRP1;HEXIM1;MALT1;CDC37;MAP4K1;CD300A;CSF1R;DAXX;PTK2B;FGD2;MAPK8IP3;PIK3R5;GAB1;PTPN22;GRM4;HTR2A;IRAK2;ARRB1;MAP3K1;MAP3K5;MEN1;PRKAG2;TLR9;PKIB;PRKAR2B;PTPRJ;RAF1;RGS2;S100A12;NOD2;SORL1;SRC;SYK;TIAM1;TPD52L1;TRAF2;C5AR1;CXCR4;FZD5;CARD14;MUL1;PDGFD;FZD8;MADD;TNFSF11;MAP3K14;MAP3K6;STRADA;S1PR2;CD40;CD81
GO:1902531	3.80957e-05	1.47412	105.57	regulation of intracellular signal transduction	145	1662	0.001392	ADA;ADAM8;RASGRP1;OPTN;FAM13A;RASA4;TNIP1;VAV3;SEMA4D;KAT5;HEXIM1;RBCK1;NEK6;HCST;MALT1;EHMT2;RALBP1;RCAN3;MAP4K1;CD300A;PIK3IP1;TAGAP;PIK3AP1;PODN;DUSP15;CSF1;CSF1R;SESN3;DAXX;AGT;GPR183;EPHB1;PTK2B;FGD2;FGR;MAPK8IP3;KANK1;PIK3R5;MAPK8IP2;PSD4;GAB1;NPNT;ARHGAP30;PTPN22;GPER1;GRM4;NENF;HCLS1;HTT;HTR2A;HUS1;ICAM1;IGFBP4;IL6R;IL10;IL18;IRAK2;ARHGAP6;ARHGDIB;ARRB1;MAP3K1;MAP3K5;MEN1;MMP9;NDUFS3;RRM2…
GO:0043299	3.83603e-05	4.16999	4.06526	leukocyte degranulation	14	64	0.001394	RASGRP1;CD300A;UNC13D;FCER1G;FGR;MILR1;HCK;PI4K2A;RAC2;CEACAM1;CCL3;SYK;BTK;LAT2
GO:0044765	4.15933e-05	1.37997	171.503	single-organism transport	219	2700	0.001499	ADA;PDCD6IP;ADAM8;RASGRP1;OPTN;RAMP2;RAMP1;TCIRG1;VAV3;BAIAP2;MERTK;RBCK1;TXNIP;TNFSF13B;RBPMS;ADCY5;NISCH;CHKA;CD300A;CHRNA4;OSBPL7;OSBPL11;SLC43A2;CPT1A;CSF1R;STARD6;CTNS;CYBA;GRK3;ACE;DLG4;DOCK2;AGT;EDNRB;SCAMP5;ABCA2;UNC13D;CLN8;PTK2B;SLC37A2;FCER1G;FCGRT;SLC29A4;FGR;ICK;CEP131;KANK1;NUP210;SLC7A8;STX12;APOL2;FYB;CNIH2;CLIP3;PTPN22;STAP1;KCNG2;UQCRQ;GLUL;GM2A;SLCO4A1;MILR1;GPER1;TRDC;TMEM230;…
GO:0007167	4.16487e-05	1.62266	60.0896	enzyme linked receptor protein signaling pathway	91	946	0.001499	TCIRG1;VAV3;BAIAP2;TXNIP;RBPMS;CDC37;DUSP15;CSF1;CSF1R;CYBA;CYBB;AGT;EFNB3;EIF4EBP1;HTRA4;EPHB1;ETV2;PTK2B;FGR;KANK1;GAB1;NPNT;STAP1;ANGPT2;GPER1;SH3KBP1;HCK;NCKAP1L;HFE;HPGD;HSPA5;APOD;IGFBP4;LCP2;MATK;MEN1;MMP9;MYO1E;NCF2;NCF4;NPR1;NRTN;ATP6V0A4;PARD6A;CRIM1;PDK2;PDK4;ATP6V1A;PIK3CA;ATP6V0A1;WNT4;PID1;PRKCB;PRKD1;LGMN;PTPN12;PTPRA;PTPRJ;RAF1;SORT1;CEACAM1;HHIP;GAREM1;NDRG4;NCF1;SRC;BTC;SYK;BTK;…
GO:0032872	4.26556e-05	2.51188	12.3863	regulation of stress-activated MAPK cascade	28	195	0.001528	RASGRP1;MAP4K1;DUSP15;DAXX;EPHB1;PTK2B;FGD2;MAPK8IP3;MAPK8IP2;GAB1;PTPN22;MAP3K5;MEN1;MINK1;SERPINF2;TLR9;RAP2A;NOD2;SYK;TIAM1;TPD52L1;TRAF2;FZD5;MUL1;FZD8;TNFSF11;MAP3K6;RASSF2
GO:0006629	4.34294e-05	1.52603	83.5284	lipid metabolic process	119	1315	0.001548	DHRS9;VAV3;NEU3;CHKA;RDH13;PIK3IP1;OMA1;TPP1;PLD4;B4GALNT2;CPT1A;CSF1R;KDELC2;PM20D1;MBOAT1;CYP2A13;CYP2J2;SGMS2;ABHD3;AGT;ABCA2;EPHX2;CLN8;ALDH1A1;PTK2B;JAZF1;FGR;ATG14;CTDNEP1;PIK3R5;APOL2;ALOX5AP;ETFBKMT;GAB1;GALC;ABHD12;GM2A;GPER1;HTT;ST6GALNAC6;HPGD;HTR2A;APOD;INPP1;INPP5D;PLA2G2C;LIPA;HACD4;MGST2;ASAH1;PAFAH1B3;PAM;INSIG2;ACP6;PRKAG2;PDK2;PDK4;ACSL5;WWOX;PIK3CA;PLAGL2;PLTP;TLR9;WNT4;POR;PPA…
GO:0070302	4.68164e-05	2.49677	12.4499	regulation of stress-activated protein kinase signaling cascade	28	196	0.001661	RASGRP1;MAP4K1;DUSP15;DAXX;EPHB1;PTK2B;FGD2;MAPK8IP3;MAPK8IP2;GAB1;PTPN22;MAP3K5;MEN1;MINK1;SERPINF2;TLR9;RAP2A;NOD2;SYK;TIAM1;TPD52L1;TRAF2;FZD5;MUL1;FZD8;TNFSF11;MAP3K6;RASSF2
GO:0038127	4.72281e-05	2.79585	9.27387	ERBB signaling pathway	23	146	0.001667	CDC37;AGT;PTK2B;GAB1;GPER1;SH3KBP1;MATK;MMP9;PIK3CA;LGMN;PTPN12;PTPRJ;CEACAM1;GAREM1;SRC;BTC;SH3TC2;RHBDF2;AFAP1L2;CPNE3;REPS2;RPS6KA5;RASSF2
GO:0032944	4.78944e-05	2.54289	11.8147	regulation of mononuclear cell proliferation	27	186	0.001683	ADA;LILRB2;VAV3;TNFSF13B;CD300A;VSIG4;CSF1;GPR183;PTPN22;CCDC88B;NCKAP1L;HLA-DMB;IL10;IL18;INPP5D;LGALS3;MEF2C;CD244;PTPRC;RAC2;SPN;BST1;SYK;CARD11;IRS2;CD40;CD81
GO:0002440	4.83204e-05	2.71954	9.90907	production of molecular mediator of immune response	24	156	0.00169	TNFSF13B;MALT1;DENND1B;FCER1G;SWAP70;HFE;HLA-DQB1;IL10;CD244;B2M;PTPRC;NOD2;STAT6;BTK;TLR2;TRAF2;UNG;FZD5;SEMA7A;TNFSF13;RNF8;CD36;CD40;TRIL
GO:0002291	4.88044e-05	24.6837	0.508157	T cell activation via T cell receptor contact with antigen bound to MHC molecule on antigen presenting cell	5	8	0.001699	HLA-DMB;ICAM1;ITGAL;LGALS3;APBB1IP
GO:1901653	4.96027e-05	2.14733	19.31	cellular response to peptide	38	304	0.001718	TCIRG1;BAIAP2;ADCY5;ADCY7;CYBA;AGT;EIF4EBP1;KANK1;GAB1;PTPN22;GCLC;GOT1;GPER1;MEN1;ATP6V0A4;PDK2;PDK4;ATP6V1A;PIK3CA;ATP6V0A1;POR;PPARG;PID1;PRKAR2B;PRKCB;AGTRAP;PTPRA;RARRES2;CEACAM1;NOD2;SRC;ZFP36L1;TSC2;UCP2;USF1;CA2;KLF11;IRS2
GO:0022409	5.12338e-05	2.31899	15.1812	positive regulation of cell-cell adhesion	32	239	0.001767	ADA;ADAM8;RASGRP1;LILRB2;TNFSF13B;MALT1;EFNB3;DENND6A;FLOT2;CCDC88B;TRAC;HAS2;NCKAP1L;HLA-DMB;HLA-DQB1;HLA-DRB4;IL10;IL18;ITGA6;CD244;PIK3CA;SERPINF2;PTPRC;NOD2;SPN;SRC;SYK;TRAF2;VAV1;CARD11;TNFSF11;MAP3K14
GO:0005975	5.28579e-05	1.8171	34.9358	carbohydrate metabolic process	59	550	0.001814	B3GNT3;NEU3;NISCH;CHST14;OMA1;GALM;GLYCTK;CPT1A;B3GLCT;ENO3;ALDH1A1;PTK2B;SHPK;FUCA1;GALC;GALK1;B3GAT3;B3GAT1;DHDH;GM2A;GOT1;GPER1;HAS2;ST6GALNAC6;HTR2A;HYAL1;APOD;IGFBP4;INPP1;MANBA;NAGPA;PRKAG2;PDK2;PDK4;CD244;PIK3CA;SIAE;PPP1R1A;PPP1R3C;UEVLD;ENOSF1;CSGALNACT1;SDHAF3;HHIP;SLC2A5;SLC5A3;BPGM;SRC;USF1;NPL;ST6GAL2;SLC35B4;CHST1;IRS2;GALNT4;B3GALNT1;ST3GAL5;STBD1;NR1D1
GO:0006810	5.3113e-05	1.3102	286.41	transport	342	4509	0.001814	ADA;PDCD6IP;ADAM8;RASGRP1;OPTN;DDX39A;RAMP2;RAMP1;LILRB2;TCIRG1;ARIH2;VAV3;BAIAP2;MERTK;RBCK1;TXNIP;TNFSF13B;CCT6B;CTSC;MALT1;RALBP1;TOMM34;RAB35;RBPMS;ADCY5;CDC37;NISCH;CHKA;CA5B;PACSIN2;CD300A;CHRNA4;OSBPL7;OSBPL11;RBP7;AP1S1;ADD1;CLCN3;TTC8;SNX20;SLC43A2;AP1S3;OSR1;SLC31A2;CPT1A;TMEM37;LDLRAD3;CSF1R;STARD6;CTNS;CREBRF;CYBA;CYBB;GRK3;DENND1B;ACE;DLG4;DOCK2;AGT;EDNRB;SCAMP5;ABCA2;UNC13D;EMP2;TME…
GO:0012501	5.5979e-05	1.44671	113.383	programmed cell death	153	1785	0.001904	ADA;PDCD6IP;ADAM8;RAMP2;VAV3;MERTK;SEMA4D;RBCK1;TXNIP;CTSC;NEK6;PROKR1;MALT1;JTB;NISCH;EGLN2;EGLN3;OSR1;CSF1R;CTNNA1;CX3CR1;DAXX;DNASE1L3;AGT;EDNRB;AGO4;ZNF385C;PTK2B;FCER1G;FGD2;FLT3LG;SIRT5;CASP14;SGK3;FXN;IFI6;KANK2;CLIP3;GCLC;RASSF3;GPER1;GRM4;SLC25A6;SH3KBP1;SLC40A1;HCK;HCLS1;HTT;NCKAP1L;HSPA5;ICAM1;IFIT3;AMIGO2;IL6R;IL10;INPP5D;ITGA6;IRF5;IRF7;ITGB2;LCN2;LGALS3;ASIC2;EPCAM;ARRB1;MEF2A;MEF2C…
GO:0016192	5.63559e-05	1.49819	90.0074	vesicle-mediated transport	126	1417	0.001908	PDCD6IP;RASGRP1;OPTN;RAMP2;RAMP1;VAV3;BAIAP2;MERTK;CTSC;RALBP1;RAB35;PACSIN2;CD300A;AP1S1;AP1S3;LDLRAD3;CYBA;GRK3;DENND1B;DLG4;DOCK2;SCAMP5;UNC13D;EMP2;FCER1G;FCGRT;FGR;RHOBTB3;FNBP1;FCHO1;TBC1D9;MAPK8IP3;STAB1;TBC1D1;STX12;CNIH2;CLIP3;STAP1;MILR1;TRDC;SCARA5;TMEM230;RANGRF;SH3KBP1;HCK;HTT;NCKAP1L;HFE;RAB7B;IRF8;ISLR;ITGAL;ITGB2;RAB15;KIF3C;LGALS3;LRMP;LY75;ARRB1;ACHE;MYO1E;MYO5B;ITSN2;CALY;BIN2;…
GO:0070371	5.6733e-05	2.27138	15.9434	ERK1 and ERK2 cascade	33	251	0.001912	RASGRP1;TNIP1;CSF1R;AGT;GPR183;EPHB1;PTK2B;NPNT;PTPN22;GPER1;HTR2A;ICAM1;ARRB1;PHB;SERPINF2;CYSLTR2;CEACAM1;CCL3;NOD2;GAREM1;NDRG4;SRC;ZFP36L1;SYK;TEK;TIAM1;TIMP3;C5AR1;PDGFD;SEMA7A;TNFSF11;NRP1;CD36
GO:0002683	5.90568e-05	2.02263	23.0576	negative regulation of immune system process	43	363	0.001981	ADA;LILRB2;MERTK;LILRB4;CD300A;VSIG4;PIK3AP1;DTX1;PTK2B;FCER1G;PTPN22;STAP1;MILR1;GPER1;HFE;HLA-DOA;RAB7B;IFIT1;APOD;IL10;INPP5D;LGALS3;MEIS1;TLR9;PPARG;PPM1B;PPP3CB;LGR4;PTPRC;PTPRJ;CEACAM1;CCL3;SPN;ZFP36L1;STAT6;C4BPA;MUL1;TNFAIP8L2;WASL;CD14;LPXN;NR1D1;MAFB
GO:0051234	6.01076e-05	1.30504	294.414	establishment of localization	350	4635	0.002007	ADA;PDCD6IP;ADAM8;RASGRP1;OPTN;DDX39A;RAMP2;RAMP1;LILRB2;TCIRG1;ARIH2;VAV3;BAIAP2;MERTK;RBCK1;TXNIP;TNFSF13B;CCT6B;CTSC;MALT1;RALBP1;TOMM34;RAB35;RBPMS;ADCY5;CDC37;NISCH;CHKA;CA5B;PACSIN2;CD300A;CHRNA4;OSBPL7;OSBPL11;RBP7;AP1S1;ADD1;CLCN3;TTC8;SNX20;SLC43A2;AP1S3;OSR1;SLC31A2;CPT1A;TMEM37;LDLRAD3;CSF1R;STARD6;CCDC155;CTNS;CREBRF;CYBA;CYBB;GRK3;DENND1B;ACE;DLG4;DOCK2;AGT;EDNRB;SCAMP5;ABCA2;UNC13D;…
GO:0010941	6.47479e-05	1.48595	92.8658	regulation of cell death	129	1462	0.002152	ADA;ADAM8;RAMP2;VAV3;MERTK;SEMA4D;RBCK1;TXNIP;CTSC;PROKR1;MALT1;EGLN2;EGLN3;OSR1;CSF1R;PM20D1;CTNNA1;CX3CR1;DAXX;AGT;EDNRB;AGO4;EPHB1;PTK2B;FCER1G;FGD2;FLT3LG;SIRT5;SGK3;FXN;IFI6;KANK2;CLIP3;GCLC;RASSF3;GPER1;GRM4;SLC40A1;HCK;HCLS1;HTT;NCKAP1L;HSPA5;ICAM1;IFIT3;AMIGO2;IL10;INPP5D;ITGA6;IRF5;IRF7;KCNK2;LGALS3;ASIC2;EPCAM;ARRB1;MEF2C;MAP3K5;MITF;MMP9;MYCN;NDUFS3;NME4;RRM2B;PDK4;WWOX;PHB;PIK3CA;PLAG…
GO:0071326	6.71651e-05	3.08214	7.05068	cellular response to monosaccharide stimulus	19	111	0.002213	ADCY5;CYBA;GCLC;GPER1;ICAM1;ARRB1;MEF2C;MEN1;PIK3CA;PPP3CA;PPP3CB;TMEM27;PTPRN;RAF1;SLC2A5;TIAM1;UCP2;IRS2;NR1D1
GO:0071331	6.71651e-05	3.08214	7.05068	cellular response to hexose stimulus	19	111	0.002213	ADCY5;CYBA;GCLC;GPER1;ICAM1;ARRB1;MEF2C;MEN1;PIK3CA;PPP3CA;PPP3CB;TMEM27;PTPRN;RAF1;SLC2A5;TIAM1;UCP2;IRS2;NR1D1
GO:0044255	6.84143e-05	1.57751	65.0441	cellular lipid metabolic process	96	1024	0.002244	DHRS9;VAV3;NEU3;CHKA;RDH13;PIK3IP1;B4GALNT2;CPT1A;CSF1R;KDELC2;PM20D1;MBOAT1;CYP2A13;CYP2J2;SGMS2;AGT;EPHX2;CLN8;ALDH1A1;PTK2B;FGR;ATG14;CTDNEP1;PIK3R5;ALOX5AP;ETFBKMT;GAB1;GALC;ABHD12;GM2A;HTT;ST6GALNAC6;HPGD;HTR2A;APOD;INPP1;INPP5D;PLA2G2C;HACD4;MGST2;ASAH1;PAM;INSIG2;ACP6;PRKAG2;PDK2;PDK4;ACSL5;PIK3CA;TLR9;POR;PPARG;CTSA;AUH;CLN6;SPTLC3;SLC35C1;PI4K2A;PPT1;PIGV;PRKAR2B;PRKD1;APOBR;PDSS2;PTGIS;…
GO:0009749	7.26308e-05	2.5792	10.7983	response to glucose	25	170	0.002361	TXNIP;ADCY5;CYBA;PTK2B;GCLC;GLUL;ANGPT2;GPER1;ICAM1;ARRB1;MEF2C;MEN1;PIK3CA;PPP3CA;PPP3CB;TMEM27;PTPRN;RAF1;TCF7L2;TIAM1;UCP2;NR0B2;IRS2;ACVR2B;NR1D1
GO:0070374	7.26308e-05	2.5792	10.7983	positive regulation of ERK1 and ERK2 cascade	25	170	0.002361	RASGRP1;CSF1R;GPR183;PTK2B;NPNT;PTPN22;GPER1;HTR2A;ICAM1;ARRB1;PHB;SERPINF2;CYSLTR2;CCL3;NOD2;GAREM1;NDRG4;SRC;TEK;C5AR1;PDGFD;SEMA7A;TNFSF11;NRP1;CD36
GO:0009306	7.3067e-05	1.88081	29.219	protein secretion	51	460	0.002365	ADAM8;RASGRP1;TNFSF13B;ADCY5;CPT1A;CSF1R;AGT;SCAMP5;FGR;PTPN22;KCNG2;GLUL;GPER1;SLC25A6;IL10;LCP2;ARRB1;ACHE;PAM;NAGPA;CD244;TLR9;PPP3CA;PPP3CB;LGR4;EXOC1;TMEM27;PTPRN;RAF1;S100A12;CCL3;NOD2;SRC;SYK;TCF7L2;TIAM1;TLR2;TRAF2;TRPM2;UCP2;IL1R2;SCG2;RHBDF2;SRCIN1;NR0B2;IRS2;CD14;ACVR2B;CD36;NR1D1;CD40
GO:1901652	7.50979e-05	1.91876	26.9959	response to peptide	48	425	0.00242	TCIRG1;BAIAP2;ADCY5;ADCY7;SESN3;CYBA;CYBB;AGT;EIF4EBP1;KANK1;GAB1;PTPN22;GCLC;GOT1;GPER1;IL10;IRF5;MEN1;ATP6V0A4;INSIG2;PDK2;PDK4;ATP6V1A;PIK3CA;ATP6V0A1;POR;PPARG;PID1;PRKAR2B;PRKCB;AGTRAP;PTPRA;PTPRN;RARRES2;SORT1;CEACAM1;NOD2;SRSF6;SRC;ZFP36L1;TEK;TLR2;TSC2;UCP2;USF1;CA2;KLF11;IRS2
GO:0055098	7.54289e-05	12.7033	0.825756	response to low-density lipoprotein particle	6	13	0.00242	FCER1G;ITGB2;PPARG;SYK;CD36;CD81
GO:0045577	7.59247e-05	7.42008	1.52447	regulation of B cell differentiation	8	24	0.002425	NFAM1;NCKAP1L;INPP5D;MMP14;ZFP36L1;SYK;BTK;CARD11
GO:0019882	7.95784e-05	2.32934	14.1649	antigen processing and presentation	30	223	0.002531	LILRB2;RAB35;AP1S1;AP1S3;CYBA;CYBB;ACE;FCER1G;FCGRT;HFE;HLA-B;HLA-DMB;HLA-DOA;HLA-DQB1;HLA-DRB4;ICAM1;KIF3C;NCF2;NCF4;LGMN;B2M;PSMB7;PSMB9;PSMB10;NOD2;NCF1;TAP1;AP1M1;CD1E;CD36
GO:0046903	8.13418e-05	1.56173	67.0133	secretion	98	1055	0.002576	ADA;PDCD6IP;ADAM8;RASGRP1;MERTK;TNFSF13B;ADCY5;NISCH;CD300A;CHRNA4;CPT1A;CSF1R;CYBA;ACE;AGT;EDNRB;SCAMP5;UNC13D;FCER1G;FGR;PTPN22;KCNG2;GLUL;MILR1;GPER1;GRM4;SLC25A6;HCK;HFE;HTR2A;IL10;ISLR;RAB15;PLA2G2C;LCP2;ARRB1;MEF2C;ACHE;NMB;NPR1;PAM;NAGPA;CD244;SERPINF2;TLR9;PPP3CA;PPP3CB;PI4K2A;LGR4;PPT1;EXOC1;TMEM27;VPS18;PTPRN;RAC2;RAF1;RARRES2;EXOC4;S100A12;CEACAM1;CCL3;NOD2;VPS33A;WNK4;SRC;STX3;SYK;SYN…
GO:0051223	8.52743e-05	1.68197	45.7977	regulation of protein transport	72	721	0.002689	ADAM8;RASGRP1;ARIH2;RBCK1;RBPMS;ADCY5;CPT1A;CSF1R;SCAMP5;FGR;CEP131;KANK1;PTPN22;B3GAT3;KCNG2;GLUL;GPER1;SLC25A6;HCLS1;HNMT;APOD;IL10;IL18;ITGAX;LCP1;ARRB1;ACHE;NFKBIE;PAM;TLR7;GTSE1;CD244;PLAGL2;TLR9;PPM1B;PPP3CA;PPP3CB;PPP3R1;LGR4;EXOC1;PSMB7;TMEM27;PTGS2;RAC2;BCL3;CCL3;NOD2;SFRP5;SORL1;SRC;SYK;TCF7L2;THRA;TIAM1;TLR2;TRAF2;TRPM2;UCP2;ZBTB17;IL1R2;FZD5;SH3TC2;RHBDF2;SRCIN1;NR0B2;RGS20;IRS2;RAB29…
GO:0048771	8.83493e-05	2.73904	9.01979	tissue remodeling	22	142	0.002774	ADAM8;TPP1;CSF1R;ACE;AGT;PTK2B;IL18;INPP5D;LIPA;MEF2C;MMP14;PDK4;LGR4;RAC2;BGN;CEACAM1;SRC;SYK;CA2;TNFSF11;ACVR2B;RASSF2
GO:0071219	8.94135e-05	2.66478	9.65499	cellular response to molecule of bacterial origin	23	152	0.002786	LILRB2;CX3CR1;EDNRB;SHPK;PTPN22;STAP1;HCK;ICAM1;IRF8;IL10;IL18;IRAK2;MEF2C;B2M;CXCL16;CCL3;SRC;TLR2;FZD5;CD14;CD36;NR1D1;CD40
GO:0002705	8.94946e-05	3.40622	5.46269	positive regulation of leukocyte mediated immunity	16	86	0.002786	RASGRP1;MALT1;SLAMF6;FCER1G;FGR;B2M;NOD2;STAT6;SYK;BTK;TRAF2;UNG;VAV1;FZD5;TNFSF13;CD40
GO:0002275	9.20699e-05	3.78968	4.38286	myeloid cell activation involved in immune response	14	69	0.002855	RASGRP1;CD300A;CX3CR1;DOCK2;UNC13D;FCER1G;FGR;MILR1;PI4K2A;RAC2;CCL3;SYK;BTK;LAT2
GO:0032869	9.45005e-05	2.47782	11.6241	cellular response to insulin stimulus	26	183	0.002917	TCIRG1;BAIAP2;AGT;EIF4EBP1;KANK1;GAB1;GCLC;GOT1;ATP6V0A4;PDK2;PDK4;ATP6V1A;PIK3CA;ATP6V0A1;PPARG;PID1;PRKCB;PTPRA;RARRES2;CEACAM1;SRC;ZFP36L1;TSC2;UCP2;USF1;IRS2
GO:0009653	9.48696e-05	1.36989	159.244	anatomical structure morphogenesis	203	2507	0.002917	ADA;PQBP1;ADAM8;RAMP2;RAMP1;OLFM1;VAV3;BAIAP2;MERTK;SEMA4D;TNFSF13B;WASF3;LECT1;RCAN3;PACSIN2;RDH13;OMA1;ADD1;TTC8;USH1G;OCSTAMP;COL10A1;OSR1;CPM;CRYGS;CSF1;CSF1R;CTNNA1;CX3CR1;CYBB;IQUB;ARX;ASXL1;DLG4;AGT;DSP;APLNR;AGO4;EFNB3;TMEM17;UNC13D;EMP2;EPHB1;ETV2;PTK2B;FGD2;FGR;ICK;BTBD3;CEP131;MAPK8IP3;STAB1;FLNB;KANK1;FLT3LG;MAPK8IP2;LRRC6;NPNT;TTLL1;TMIE;SS18L1;POLDIP2;GFRA3;ANGPT2;CCDC66;GRSF1;TMOD2…
GO:0045576	9.53251e-05	4.35306	3.36654	mast cell activation	12	53	0.002919	RASGRP1;CD300A;UNC13D;FCER1G;FGR;MILR1;LCP2;RAC2;S100A12;SYK;BTK;LAT2
GO:0045807	0.000101454	3.08576	6.66957	positive regulation of endocytosis	18	105	0.003094	MERTK;CYBA;DOCK2;FCER1G;CLIP3;STAP1;NCKAP1L;HFE;ARRB1;CALY;PPARG;PPT1;B2M;SYK;WASL;CD14;PICK1;CD36
GO:0070372	0.000103578	2.25538	15.0542	regulation of ERK1 and ERK2 cascade	31	237	0.003145	RASGRP1;TNIP1;CSF1R;GPR183;EPHB1;PTK2B;NPNT;PTPN22;GPER1;HTR2A;ICAM1;ARRB1;PHB;SERPINF2;CYSLTR2;CEACAM1;CCL3;NOD2;GAREM1;NDRG4;SRC;SYK;TEK;TIAM1;TIMP3;C5AR1;PDGFD;SEMA7A;TNFSF11;NRP1;CD36
GO:0050670	0.000113367	2.44634	11.7511	regulation of lymphocyte proliferation	26	185	0.003428	ADA;LILRB2;VAV3;TNFSF13B;CD300A;VSIG4;GPR183;PTPN22;CCDC88B;NCKAP1L;HLA-DMB;IL10;IL18;INPP5D;LGALS3;MEF2C;CD244;PTPRC;RAC2;SPN;BST1;SYK;CARD11;IRS2;CD40;CD81
GO:0050764	0.000114403	3.94763	3.93822	regulation of phagocytosis	13	62	0.003446	MERTK;CD300A;CYBA;DOCK2;FCER1G;FGR;STAP1;HCK;NCKAP1L;PPARG;SYK;C4BPA;CD36
GO:0032946	0.000115788	2.84303	7.93996	positive regulation of mononuclear cell proliferation	20	125	0.003473	ADA;LILRB2;VAV3;TNFSF13B;CSF1;GPR183;CCDC88B;NCKAP1L;HLA-DMB;IL18;MEF2C;CD244;PTPRC;SPN;BST1;SYK;CARD11;IRS2;CD40;CD81
GO:0042990	0.00011893	3.31118	5.58973	regulation of transcription factor import into nucleus	16	88	0.003553	RBCK1;HCLS1;IL10;IL18;NFKBIE;TLR7;TLR9;PPM1B;PPP3CA;PPP3CB;PPP3R1;PTGS2;BCL3;THRA;TLR2;CD36
GO:0030217	0.000123553	2.34167	13.1486	T cell differentiation	28	207	0.003665	ADA;ADAM8;RASGRP1;LILRB2;SLAMF6;DOCK2;DTX1;GPR183;FCER1G;PTPN22;NCKAP1L;HLA-DOA;CLEC4D;IL18;WNT4;PPP3CB;B2M;PTPRC;BCL3;SPN;ZFP36L1;STAT6;SYK;VAV1;FZD5;FZD8;CARD11;MAFB
GO:0002224	0.000123682	2.92232	7.36828	toll-like receptor signaling pathway	19	116	0.003665	TNIP1;PIK3AP1;CYBA;PTPN22;RAB7B;IRAK2;IRF7;ITGB2;MAP3K1;TLR7;TLR9;LGR4;LGMN;BTK;TLR2;CD14;CD36;NR1D1;TRIL
GO:0050855	0.000124911	11.1147	0.889275	regulation of B cell receptor signaling pathway	6	14	0.003687	CD300A;NFAM1;PTPN22;STAP1;PRKCB;LPXN
GO:0050727	0.000126777	2.08616	18.7383	regulation of inflammatory response	36	295	0.003727	ADA;ADAM8;TNIP1;PIK3AP1;CX3CR1;AGT;EDNRB;FCER1G;SHPK;GPER1;HCK;APOD;IL10;IL18;TLR7;CFP;PHB;TLR9;PPARG;PTGIS;PTGS2;S100A12;CCL3;GPSM3;NOD2;SPN;BTK;TEK;TLR2;C4BPA;C5AR1;IL1R2;PLA2G7;TNFAIP8L2;SEMA7A;TNFSF11
GO:0071222	0.000134262	2.65	9.27387	cellular response to lipopolysaccharide	22	146	0.003931	LILRB2;CX3CR1;EDNRB;SHPK;PTPN22;STAP1;HCK;ICAM1;IRF8;IL10;IL18;IRAK2;MEF2C;B2M;CXCL16;CCL3;SRC;TLR2;CD14;CD36;NR1D1;CD40
GO:0019216	0.000139896	2.12472	17.4044	regulation of lipid metabolic process	34	274	0.00408	VAV3;PIK3IP1;CPT1A;AGT;EPHX2;PTK2B;FGR;ATG14;CTDNEP1;PIK3R5;ETFBKMT;GPER1;HTT;HTR2A;APOD;INSIG2;PRKAG2;PDK2;PDK4;WNT4;POR;PPARG;PTGS2;RARRES2;RBL2;CEACAM1;NOD2;SRC;TEK;THRA;PDHX;IRS2;NR1D1;CD81
GO:0032940	0.000145378	1.57414	58.8827	secretion by cell	87	927	0.004223	PDCD6IP;ADAM8;RASGRP1;MERTK;TNFSF13B;ADCY5;NISCH;CD300A;CHRNA4;CPT1A;CSF1R;AGT;SCAMP5;UNC13D;FCER1G;FGR;PTPN22;KCNG2;GLUL;MILR1;GPER1;GRM4;SLC25A6;HCK;HFE;HTR2A;IL10;ISLR;RAB15;LCP2;ARRB1;MEF2C;ACHE;NMB;PAM;NAGPA;CD244;SERPINF2;TLR9;PPP3CA;PPP3CB;PI4K2A;LGR4;PPT1;EXOC1;TMEM27;VPS18;PTPRN;RAC2;RAF1;RARRES2;EXOC4;S100A12;CEACAM1;CCL3;NOD2;VPS33A;SRC;STX3;SYK;SYN2;TCF7L2;BTK;TIAM1;TIMP3;TLR2;TRAF2;T…
GO:0060627	0.000145963	1.88642	26.2336	regulation of vesicle-mediated transport	46	413	0.004224	PDCD6IP;MERTK;PACSIN2;CD300A;CYBA;DLG4;DOCK2;SCAMP5;UNC13D;FCER1G;FGR;TBC1D9;TBC1D1;CNIH2;CLIP3;STAP1;HCK;NCKAP1L;HFE;RAB15;LGALS3;ARRB1;CALY;PPARG;TBC1D2;PPT1;PRKD1;B2M;TMEM27;VPS18;RAC2;CEACAM1;NDRG4;SORL1;SRC;SYK;C4BPA;TSC2;SYTL1;NRP1;WASL;LRSAM1;UNC119;CD14;PICK1;CD36
GO:0071333	0.000147231	2.98232	6.86012	cellular response to glucose stimulus	18	108	0.004244	ADCY5;CYBA;GCLC;GPER1;ICAM1;ARRB1;MEF2C;MEN1;PIK3CA;PPP3CA;PPP3CB;TMEM27;PTPRN;RAF1;TIAM1;UCP2;IRS2;NR1D1
GO:0002685	0.000148619	2.62863	9.33739	regulation of leukocyte migration	22	147	0.00426	ADA;ADAM8;CD300A;CSF1;PTK2B;SWAP70;STAP1;NCKAP1L;ICAM1;APOD;IL6R;LGALS3;MPP1;RAC2;RARRES2;CCL3;GPSM3;C5AR1;PLA2G7;PDGFD;MADCAM1;WASL
GO:0002367	0.000148937	3.59297	4.57342	cytokine production involved in immune response	14	72	0.00426	MALT1;DENND1B;FCER1G;HFE;IL10;B2M;NOD2;BTK;TLR2;TRAF2;FZD5;SEMA7A;CD36;TRIL
GO:0043434	0.000151224	1.91278	24.7727	response to peptide hormone	44	390	0.004308	TCIRG1;BAIAP2;ADCY5;ADCY7;SESN3;CYBA;CYBB;AGT;EIF4EBP1;KANK1;GAB1;GCLC;GOT1;GPER1;IL10;MEN1;ATP6V0A4;INSIG2;PDK2;PDK4;ATP6V1A;PIK3CA;ATP6V0A1;POR;PPARG;PID1;PRKAR2B;PRKCB;AGTRAP;PTPRA;PTPRN;RARRES2;SORT1;CEACAM1;SRSF6;SRC;ZFP36L1;TEK;TLR2;TSC2;UCP2;USF1;CA2;IRS2
GO:0050920	0.000153881	2.44308	11.3065	regulation of chemotaxis	25	178	0.004367	SEMA4D;CSF1;GPR183;PTK2B;SWAP70;STAP1;ANGPT2;NCKAP1L;IL6R;MPP1;PLXNA1;PRKD1;PTPRO;RAC2;RARRES2;CCL3;GPSM3;STX3;TIAM1;C5AR1;CXCR4;SCG2;PLA2G7;PDGFD;NRP1
GO:0071375	0.000158522	2.08347	18.2301	cellular response to peptide hormone stimulus	35	287	0.004482	TCIRG1;BAIAP2;ADCY5;ADCY7;CYBA;AGT;EIF4EBP1;KANK1;GAB1;GCLC;GOT1;GPER1;MEN1;ATP6V0A4;PDK2;PDK4;ATP6V1A;PIK3CA;ATP6V0A1;POR;PPARG;PID1;PRKAR2B;PRKCB;AGTRAP;PTPRA;RARRES2;CEACAM1;SRC;ZFP36L1;TSC2;UCP2;USF1;CA2;IRS2
GO:1902578	0.000159134	1.33406	185.35	single-organism localization	230	2918	0.004482	ADA;PDCD6IP;ADAM8;RASGRP1;OPTN;RAMP2;RAMP1;TCIRG1;VAV3;BAIAP2;MERTK;RBCK1;TXNIP;TNFSF13B;RBPMS;ADCY5;NISCH;CHKA;CD300A;CHRNA4;OSBPL7;OSBPL11;SLC43A2;TAF8;CPT1A;CSF1R;STARD6;CTNS;CYBA;GRK3;ACE;DLG4;DOCK2;AGT;EDNRB;SCAMP5;ABCA2;UNC13D;EMP2;CLN8;PTK2B;SLC37A2;FCER1G;FCGRT;SLC29A4;FGR;ICK;CEP131;FLNB;KANK1;FLOT2;NUP210;SLC7A8;STX12;APOL2;FYB;CNIH2;CLIP3;PTPN22;STAP1;KCNG2;UQCRQ;GLUL;GM2A;SLCO4A1;MILR…
GO:0009607	0.000162342	1.59922	53.293	response to biotic stimulus	80	839	0.004555	OPTN;LILRB2;BAIAP2;TXNIP;MALT1;AP1S1;AP1S3;CX3CR1;CYBA;DOCK2;EDNRB;UNC13D;FCER1G;FGR;STAB1;COTL1;SHPK;PTPN22;STAP1;CCDC88B;TRDC;SLC25A6;HCK;HMGA1;HNMT;HSPA5;HYAL1;ICAM1;CLEC4D;IRF8;IFIT1;IFIT3;IL6R;IL10;IL10RA;IL18;IRAK2;IRF5;IRF7;STMN1;LOXL1;MEF2C;MGST2;TLR7;CFP;TLR9;PPM1B;B2M;CCDC47;PTGS2;PTPRC;CXCL16;BCL3;S100A12;CEACAM1;CCL3;NOD2;CLEC7A;SPN;SRC;SYK;BTK;THBD;TLR2;C5AR1;CXCR4;FZD5;MUL1;BANF1;AP…
GO:1901699	0.000163891	1.76024	34.0465	cellular response to nitrogen compound	56	536	0.004574	TCIRG1;BAIAP2;ADCY5;ADCY7;SESN3;CTNNA1;CYBA;CYBB;AGT;AGO4;EIF4EBP1;KANK1;GAB1;PTPN22;GCLC;GNA15;GOT1;GPER1;ICAM1;IFIT1;MEF2C;MAP3K5;MEN1;ATP6V0A4;PDK2;PDK4;ATP6V1A;PIK3CA;ATP6V0A1;POR;PPARG;PID1;PRKAR2B;PRKCB;AGTRAP;PTGS2;PTPRA;RARRES2;HRH4;HCN2;CEACAM1;RRAGC;NOD2;SRC;ZFP36L1;STAT6;TRAF2;TSC2;UCP2;USF1;CA2;MUL1;PDGFD;KLF11;PPP1R9B;IRS2
GO:0051403	0.000164267	2.19069	15.4353	stress-activated MAPK cascade	31	243	0.004574	RASGRP1;MAP4K1;DUSP15;DAXX;AGT;EPHB1;PTK2B;FGD2;MAPK8IP3;MAPK8IP2;GAB1;PTPN22;IRAK2;MAP3K5;MEN1;MINK1;SERPINF2;TLR9;RAP2A;NOD2;ZFP36L1;SYK;TIAM1;TPD52L1;TRAF2;FZD5;MUL1;FZD8;TNFSF11;MAP3K6;RASSF2
GO:0019538	0.000167496	1.27265	336.337	protein metabolic process	390	5295	0.004646	PDCD6IP;ADAM8;RASGRP1;RASA4;RAMP1;SPEG;TCIRG1;TNIP1;B3GNT3;ARIH2;MERTK;UBE2E3;SEMA4D;KAT5;HEXIM1;RBCK1;MGEA5;CTSC;NEK6;SRCAP;USP19;HCST;MALT1;MMP24;JTB;EHMT2;RBPMS;ADCY5;CDC37;ADAMTS6;MAP4K1;GALNT6;EGLN2;EGLN3;ADCY7;CD300A;VSIG4;CTRC;RNF13;OSBPL7;FBXO32;OMA1;TADA1;GALNT15;TPP1;JDP2;B4GALNT2;PODN;RNF19B;DUSP15;OSR1;GLYCTK;CPD;CPM;NEURL2;LDLRAD3;CSF1;CSF1R;CSF2RA;B3GLCT;PM20D1;PDIK1L;DTX3L;CYBB;SH3…
GO:1903039	0.000171855	2.28989	13.4027	positive regulation of leukocyte cell-cell adhesion	28	211	0.004749	ADA;ADAM8;RASGRP1;LILRB2;TNFSF13B;MALT1;EFNB3;FLOT2;CCDC88B;TRAC;HAS2;NCKAP1L;HLA-DMB;HLA-DQB1;HLA-DRB4;IL18;CD244;PIK3CA;PTPRC;NOD2;SPN;SRC;SYK;TRAF2;VAV1;CARD11;TNFSF11;MAP3K14
GO:0044281	0.000175188	1.39905	120.497	small molecule metabolic process	158	1897	0.004824	ADA;DHRS9;RAMP2;RAMP1;TCIRG1;ADCY5;NISCH;CHKA;CA5B;EGLN2;EGLN3;RDH13;ADCY7;CTRC;OMA1;PLD4;CYP4F22;GALM;GLYCTK;CPT1A;B3GLCT;PM20D1;CTNS;CYP2A13;CYP2J2;ADSS;DLG4;EDNRB;ENO3;EPHX2;CLN8;ALDH1A1;PTK2B;FOLH1B;OARD1;ENPP4;SIRT5;SLC7A8;FOLH1;HAAO;SHPK;APOL2;FXN;ALOX5AP;FUCA1;ETFBKMT;GALK1;TPK1;UQCRQ;SULT1C4;GCLC;DHDH;MAT2B;GLUL;GOT1;GPER1;MACROD1;HNMT;HPGD;HTR2A;IDH3B;APOD;IGFBP4;INPP1;INPP5D;HACD4;MGST2…
GO:0008283	0.000184315	1.39725	120.624	cell proliferation	158	1899	0.005056	ADA;LILRB2;SPEG;TCIRG1;ARIH2;VAV3;GPNMB;TACC2;TXNIP;TNFSF13B;TCFL5;MALT1;JTB;MAP4K1;EGLN3;CD300A;VSIG4;SLAMF6;PODN;OCSTAMP;DUSP15;TAF8;OSR1;CSF1;CSF1R;CTNNA1;CX3CR1;CYBA;ACE;ARX;DOCK2;AGT;GPR183;EDNRB;EMP2;EPHB1;PTK2B;FGR;CEP131;FLT3LG;FRAT2;SGK3;FXN;GAB1;KANK2;CHTOP;PTPN22;GLUL;CCDC88B;GPER1;HAS2;HCK;HCLS1;NCKAP1L;HLA-DMB;HMGA1;HTR2A;HYAL1;IFIT3;APOD;IGFBP4;IL6R;IL10;IL15RA;IL18;INPP5D;KCNK2;LGA…
GO:0051179	0.000194062	1.26509	361.046	localization	415	5684	0.0053	ADA;PDCD6IP;ADAM8;RASGRP1;OPTN;DDX39A;RAMP2;RAMP1;LILRB2;TCIRG1;ARIH2;VAV3;BAIAP2;MERTK;SEMA4D;RBCK1;TXNIP;TNFSF13B;CCT6B;CTSC;MALT1;RALBP1;TOMM34;RAB35;RBPMS;ADCY5;CDC37;NISCH;CHKA;CA5B;PACSIN2;CD300A;CHRNA4;OSBPL7;OSBPL11;RBP7;AP1S1;ADD1;CLCN3;TTC8;SNX20;SLC43A2;PODN;TAF8;TMEM18;AP1S3;OSR1;SLC31A2;CPT1A;TMEM37;LDLRAD3;CSF1;CSF1R;STARD6;CCDC155;CTNNA1;CTNS;CX3CR1;CREBRF;CYBA;CYBB;GRK3;DENND1B;AC…
GO:0098609	0.000194648	1.50352	72.8571	cell-cell adhesion	103	1147	0.0053	ADA;ADAM8;RASGRP1;LILRB2;TNIP1;BAIAP2;SEMA4D;TNFSF13B;MALT1;MMP24;PACSIN2;CD300A;VSIG4;SLAMF6;ADD1;B4GALNT2;CTNNA1;DOCK2;DSP;DTX1;GPR183;EFNB3;CADM4;DENND6A;FCER1G;SWAP70;FLNB;FLOT2;CLDN15;NPNT;PTPN22;CCDC88B;TRAC;HAS2;NCKAP1L;HFE;HLA-DMB;HLA-DOA;HLA-DQB1;HLA-DRB4;HSPA5;ICAM1;CLEC4D;AMIGO2;IL10;IL18;ITGA6;ITGAD;ITGAL;ITGAX;ITGB2;LCP1;LGALS3;EPCAM;AFDN;MINK1;SNX9;CD244;PIK3CA;SERPINF2;WNT4;PCDH18;…
GO:0002467	0.000197017	9.87908	0.952795	germinal center formation	6	15	0.00533	ADA;TNFSF13B;UNC13D;MEF2C;BCL3;KLHL6
GO:0071404	0.000197202	14.8083	0.635197	cellular response to low-density lipoprotein particle stimulus	5	10	0.00533	FCER1G;ITGB2;SYK;CD36;CD81
GO:0043550	0.000200881	4.30205	3.11246	regulation of lipid kinase activity	11	49	0.00541	VAV3;PIK3IP1;PTK2B;FGR;ATG14;PIK3R5;RBL2;NOD2;SRC;TEK;CD81
GO:0048856	0.000204765	1.26812	337.099	anatomical structure development	390	5307	0.005494	ADA;ZBTB42;PQBP1;ADAM8;RASGRP1;CLEC3A;DHRS9;RAMP2;RAMP1;LILRB2;SPEG;ARIH2;OLFM1;VAV3;GPNMB;BAIAP2;MERTK;SEMA4D;TACC2;HEXIM1;TXNIP;TNFSF13B;TCFL5;WASF3;USP19;MALT1;MMP24;SPIN1;LILRB4;RAB35;LECT1;RCAN3;ADAMTS6;PACSIN2;RDH13;SCRG1;SLAMF6;OMA1;ADD1;TPP1;SPIC;TTC8;USH1G;OCSTAMP;TAF8;COL10A1;OSR1;CPM;CPT1A;CRYGS;CSF1;CSF1R;CCDC155;CTNNA1;CTNS;NFAM1;CX3CR1;CYBB;IQUB;TMEM65;DBP;ACE;ARX;ASXL1;DLG4;ACAN;DN…
GO:0048731	0.000213584	1.28642	264.686	system development	314	4167	0.005703	ADA;ZBTB42;PQBP1;ADAM8;RASGRP1;CLEC3A;RAMP2;RAMP1;LILRB2;SPEG;ARIH2;OLFM1;VAV3;GPNMB;BAIAP2;MERTK;SEMA4D;TACC2;HEXIM1;TXNIP;WASF3;USP19;MALT1;MMP24;LILRB4;RAB35;LECT1;ADAMTS6;RDH13;SCRG1;SLAMF6;ADD1;TPP1;USH1G;OCSTAMP;COL10A1;OSR1;CRYGS;CSF1;CSF1R;CTNNA1;CTNS;NFAM1;CX3CR1;CYBB;TMEM65;DBP;ACE;ARX;ASXL1;DLG4;ACAN;DOCK2;AGT;DSP;DTX1;APLNR;GPR183;EDNRB;AGO4;EFNB3;EIF4EBP1;EMP2;EPHB1;CLN8;ETV2;PTK2B;F…
GO:0050870	0.000214512	2.29474	12.8945	positive regulation of T cell activation	27	203	0.005703	ADA;ADAM8;RASGRP1;LILRB2;TNFSF13B;MALT1;EFNB3;FLOT2;CCDC88B;TRAC;NCKAP1L;HLA-DMB;HLA-DQB1;HLA-DRB4;IL18;CD244;PIK3CA;PTPRC;NOD2;SPN;SRC;SYK;TRAF2;VAV1;CARD11;TNFSF11;MAP3K14
GO:0051222	0.000214872	1.82442	28.2027	positive regulation of protein transport	48	444	0.005703	ADAM8;RASGRP1;ARIH2;RBCK1;RBPMS;CSF1R;SCAMP5;FGR;CEP131;KANK1;PTPN22;B3GAT3;GLUL;GPER1;HCLS1;HNMT;IL10;IL18;ITGAX;ARRB1;ACHE;TLR7;GTSE1;CD244;PLAGL2;TLR9;PPP3CA;PPP3CB;PPP3R1;EXOC1;PSMB7;TMEM27;PTGS2;RAC2;CCL3;NOD2;SORL1;SRC;SYK;TCF7L2;TLR2;TRPM2;ZBTB17;FZD5;NR0B2;IRS2;RAB29;CD14
GO:0001562	0.000215984	7.41397	1.33391	response to protozoan	7	21	0.005712	CCDC88B;IRF8;IL10;BCL3;CLEC7A;SPN;CD40
GO:1900122	0.000218944	29.5943	0.381118	positive regulation of receptor binding	4	6	0.00577	HFE;MMP9;B2M;NRP1
GO:0002702	0.000222346	3.64876	4.1923	positive regulation of production of molecular mediator of immune response	13	66	0.00583	MALT1;FCER1G;CD244;B2M;NOD2;STAT6;TRAF2;UNG;FZD5;SEMA7A;TNFSF13;CD36;CD40
GO:0002700	0.000222796	2.98042	6.47901	regulation of production of molecular mediator of immune response	17	102	0.00583	MALT1;FCER1G;HFE;IL10;CD244;B2M;NOD2;STAT6;BTK;TRAF2;UNG;FZD5;SEMA7A;TNFSF13;CD36;CD40;TRIL
GO:0051272	0.000226384	1.85915	25.9795	positive regulation of cellular component movement	45	409	0.005903	ADAM8;SEMA4D;CSF1;CSF1R;AGT;PTK2B;FGR;SWAP70;CAPN7;GPER1;HAS2;NCKAP1L;HSPA5;HYAL1;ICAM1;IL6R;ITGA6;RNF207;STMN1;LGALS3;EPCAM;MMP9;MMP14;GTSE1;PRKD1;PTGS2;SHTN1;PTPRC;CXCL16;RAC2;RARRES2;CCL3;GPSM3;SRC;TEK;TIAM1;C5AR1;PLA2G7;PDGFD;MADCAM1;SEMA7A;ATOH8;IRS2;NRP1;CPNE3
GO:0031098	0.000237329	2.13952	15.7529	stress-activated protein kinase signaling cascade	31	248	0.00615	RASGRP1;MAP4K1;DUSP15;DAXX;AGT;EPHB1;PTK2B;FGD2;MAPK8IP3;MAPK8IP2;GAB1;PTPN22;IRAK2;MAP3K5;MEN1;MINK1;SERPINF2;TLR9;RAP2A;NOD2;ZFP36L1;SYK;TIAM1;TPD52L1;TRAF2;FZD5;MUL1;FZD8;TNFSF11;MAP3K6;RASSF2
GO:0002718	0.000237534	3.87866	3.68414	regulation of cytokine production involved in immune response	12	58	0.00615	MALT1;FCER1G;HFE;IL10;B2M;NOD2;BTK;TRAF2;FZD5;SEMA7A;CD36;TRIL
GO:0045834	0.000243701	2.75103	7.7494	positive regulation of lipid metabolic process	19	122	0.006283	VAV3;CPT1A;AGT;PTK2B;FGR;ATG14;CTDNEP1;HTT;HTR2A;WNT4;POR;PPARG;PTGS2;NOD2;SRC;TEK;IRS2;NR1D1;CD81
GO:0051050	0.000244358	1.56229	56.469	positive regulation of transport	83	889	0.006283	PDCD6IP;ADAM8;RASGRP1;ARIH2;MERTK;RBCK1;RBPMS;CSF1R;CYBA;DOCK2;AGT;EDNRB;SCAMP5;UNC13D;FCER1G;FGR;CEP131;KANK1;SGK3;CLIP3;PTPN22;STAP1;B3GAT3;GLUL;GPER1;HCLS1;HTT;NCKAP1L;HFE;HNMT;IL10;IL18;ITGAX;RAB15;RNF207;LGALS3;ARRB1;ACHE;NMB;NPR1;CALY;TLR7;TRPV2;GTSE1;CD244;PLAGL2;PLTP;TLR9;PPARG;PPP3CA;PPP3CB;PPP3R1;PPT1;EXOC1;B2M;PSMB7;TMEM27;PTGS2;RAC2;RARRES2;CCL3;NOD2;WNK4;SORL1;SRC;SYK;TCF7L2;TLR2;TRP…
GO:0040017	0.000252495	1.84875	26.1066	positive regulation of locomotion	45	411	0.006459	ADAM8;SEMA4D;CSF1;CSF1R;AGT;PTK2B;FGR;SWAP70;CAPN7;GPER1;HAS2;NCKAP1L;HSPA5;HYAL1;ICAM1;IL6R;ITGA6;LGALS3;EPCAM;MMP9;MMP14;GTSE1;PRKD1;PTGS2;SHTN1;PTPRC;CXCL16;RAC2;RARRES2;CCL3;GPSM3;SRC;STX3;TEK;TIAM1;C5AR1;SCG2;PLA2G7;PDGFD;MADCAM1;SEMA7A;ATOH8;IRS2;NRP1;CPNE3
GO:0002019	0.000255606	Inf	0.190559	regulation of renal output by angiotensin	3	3	0.006459	CYBA;ACE;AGT
GO:0002238	0.000255606	Inf	0.190559	response to molecule of fungal origin	3	3	0.006459	CLEC7A;SYK;BTK
GO:0019276	0.000255606	Inf	0.190559	UDP-N-acetylgalactosamine metabolic process	3	3	0.006459	B4GALNT2;EXTL2;CSGALNACT1
GO:0071226	0.000255606	Inf	0.190559	cellular response to molecule of fungal origin	3	3	0.006459	CLEC7A;SYK;BTK
GO:0042127	0.000258658	1.43386	94.1362	regulation of cell proliferation	127	1482	0.006514	ADA;LILRB2;SPEG;TCIRG1;VAV3;GPNMB;TXNIP;TNFSF13B;TCFL5;JTB;EGLN3;CD300A;VSIG4;PODN;OCSTAMP;DUSP15;OSR1;CSF1;CSF1R;CTNNA1;CX3CR1;CYBA;ACE;ARX;AGT;GPR183;EDNRB;EMP2;PTK2B;FGR;CEP131;FLT3LG;SGK3;FXN;KANK2;CHTOP;PTPN22;GLUL;CCDC88B;GPER1;HAS2;HCK;HCLS1;NCKAP1L;HLA-DMB;HMGA1;HTR2A;HYAL1;IFIT3;APOD;IL6R;IL10;IL18;INPP5D;KCNK2;LGALS3;EPCAM;MAFG;MATK;MEF2C;MAP3K5;MEN1;MMP9;MYCN;NFIB;NMB;NPR1;CD244;PHB;SE…
GO:0065008	0.000272789	1.30051	217.618	regulation of biological quality	263	3426	0.006847	ADA;ADAM8;DHRS9;RAMP2;TCIRG1;TNIP1;OLFM1;VAV3;BAIAP2;MERTK;SEMA4D;TNFSF13B;IQGAP2;WASF3;USP19;ADCY5;CDC37;NISCH;EGLN2;RDH13;ADCY7;CHRNA4;OSBPL11;OMA1;ADD1;CLCN3;TPP1;USH1G;TAF8;SLC31A2;CPT1A;DOCK11;CSF1;CSF1R;SESN3;CX3CR1;CYBA;CYBB;ACE;DIO2;DLG4;AGT;DSP;APLNR;GPR183;EDNRB;ABCA2;EMP2;EPHB1;EPHX2;ETV2;ALDH1A1;PTK2B;FCER1G;FGD2;FGR;ATG14;ENPP4;SWAP70;FLNB;KANK1;FLOT2;FLT3LG;SLC7A8;HAAO;PIK3R5;MAPK8I…
GO:0051091	0.000276976	2.18084	14.4825	positive regulation of sequence-specific DNA binding transcription factor activity	29	228	0.006887	ADAM8;RBCK1;MALT1;NFAM1;AGT;ICAM1;RAB7B;IL10;IRAK2;ITGB2;TLR9;CYTL1;PPARG;TRIM62;PPP3CA;PRKCB;PRKD1;S100A12;NOD2;BTK;TLR2;TRAF1;TRAF2;CARD14;CARD11;TNFSF11;LRRFIP1;RPS6KA5;CD40
GO:0051336	0.000277148	1.45382	84.7352	regulation of hydrolase activity	116	1334	0.006887	RASGRP1;FAM13A;RASA4;RASGRP2;VAV3;SEMA4D;IQGAP2;RALBP1;EGLN3;CD300A;TAGAP;DOCK11;CSF2RA;RASGEF1B;SH3RF2;DENND1B;DLG4;DOCK2;AGT;DENND6A;ALDH1A1;PTK2B;FGD2;FNBP1;SSPO;TBC1D9;RGL1;TBC1D1;PSD4;SH3BP1;IFI6;RASGEF1C;NPNT;ARHGAP30;CHTOP;GFRA3;CPAMD8;GM2A;GNA15;GPER1;GRIN2D;RANGRF;HTT;NCKAP1L;HPS1;HSPA5;HTR2A;ICAM1;IFIT1;IL2RG;ITGA6;ARHGAP6;ARHGDIB;ARRB1;MEF2C;MAP3K5;AFDN;MMP9;MMP14;NRDC;NRTN;ITSN2;CRIM1…
GO:0001568	0.00027718	1.70208	36.3333	blood vessel development	58	572	0.006887	ADAM8;RAMP2;RAMP1;VAV3;LECT1;ADAMTS6;OSR1;CX3CR1;CYBB;AGT;EMP2;EPHB1;ETV2;PTK2B;STAB1;ANGPT2;GPER1;HAS2;HPGD;HYAL1;APOD;IL18;ITGB2;LOXL1;MEF2C;MEIS1;MMP14;MMP19;MYO1E;NPR1;PIK3CA;SERPINF2;WNT4;HIF1AN;PRKCB;PRKD1;CYSLTR2;PTGIS;PTGS2;CEACAM1;ECSCR;STRA6;SPI1;SRPK2;ZFP36L1;SYK;TCF7L2;TEK;C5AR1;FZD5;SCG2;PDGFD;FZD8;ARHGAP24;ANTXR1;TEAD2;NRP1;ACVR2B
GO:0071702	0.000279645	1.33534	164.135	organic substance transport	205	2584	0.006925	ADA;PDCD6IP;ADAM8;RASGRP1;OPTN;DDX39A;RAMP2;RAMP1;TCIRG1;ARIH2;RBCK1;TXNIP;TNFSF13B;CCT6B;TOMM34;RAB35;RBPMS;ADCY5;CDC37;NISCH;CHKA;CA5B;CHRNA4;OSBPL7;OSBPL11;AP1S1;TTC8;SNX20;SLC43A2;AP1S3;CPT1A;CSF1R;STARD6;CTNS;DENND1B;ACE;AGT;SCAMP5;ABCA2;CLN8;SLC37A2;FCER1G;SLC29A4;FGR;ICK;CEP131;TBC1D9;KANK1;TBC1D1;NUP210;SLC7A8;STX12;APOL2;FYB;CLIP3;CHTOP;PTPN22;B3GAT3;KCNG2;GLUL;GM2A;SLCO4A1;GPER1;RANGRF;…
GO:1903557	0.00028119	3.79589	3.74766	positive regulation of tumor necrosis factor superfamily cytokine production	12	59	0.006939	ADAM8;RASGRP1;CYBA;CYBB;FCER1G;TLR9;CCL3;NOD2;SPN;TLR2;CD14;CD36
GO:2001236	0.000293103	2.48811	9.78203	regulation of extrinsic apoptotic signaling pathway	22	154	0.007209	RBCK1;CTNNA1;CX3CR1;AGT;IFI6;GCLC;GPER1;HTT;ICAM1;ITGA6;LGALS3;WWOX;RAF1;SRC;TCF7L2;TIMP3;TRAF1;TRAF2;SCG2;RNF34;MADD;NRP1
GO:0050857	0.000298339	8.8906	1.01631	positive regulation of antigen receptor-mediated signaling pathway	6	16	0.007314	ADA;NFAM1;STAP1;PRKCB;PTPRC;RAB29
GO:0051246	0.00029953	1.3405	156.131	regulation of protein metabolic process	196	2458	0.007319	ADAM8;RASGRP1;RAMP1;TNIP1;ARIH2;SEMA4D;KAT5;HEXIM1;CTSC;USP19;MALT1;JTB;RBPMS;ADCY5;CDC37;MAP4K1;EGLN2;EGLN3;ADCY7;CD300A;OSBPL7;JDP2;PODN;RNF19B;DUSP15;LDLRAD3;CSF1;CSF1R;CYBB;DAXX;ACE;DIO2;AGT;GPR183;EDNRB;AGO4;EIF4A1;EIF4EBP1;CENPX;EMP2;EPHB1;CLN8;PTK2B;FGD2;FGR;ATG14;BTBD3;SWAP70;SSPO;MAPK8IP3;FLOT2;FLT3LG;PIK3R5;MAPK8IP2;IFI6;GAB1;NPNT;ARIH1;CLIP3;CHTOP;PTPN22;STAP1;PABPC1;CPAMD8;GCLC;GPER1;…
GO:0050671	0.000301826	2.69828	7.87644	positive regulation of lymphocyte proliferation	19	124	0.00735	ADA;LILRB2;VAV3;TNFSF13B;GPR183;CCDC88B;NCKAP1L;HLA-DMB;IL18;MEF2C;CD244;PTPRC;SPN;BST1;SYK;CARD11;IRS2;CD40;CD81
GO:0072358	0.000315678	1.67645	38.1118	cardiovascular system development	60	600	0.007662	ADAM8;RAMP2;RAMP1;VAV3;LECT1;ADAMTS6;OSR1;CX3CR1;CYBB;AGT;EMP2;EPHB1;ETV2;PTK2B;STAB1;ANGPT2;GPER1;HAS2;HPGD;HYAL1;APOD;IL18;ITGB2;LOXL1;MEF2C;MEIS1;MMP14;MMP19;MYO1E;NPR1;WDPCP;PIK3CA;SERPINF2;WNT4;PPP3CB;HIF1AN;PRKCB;PRKD1;CYSLTR2;PTGIS;PTGS2;CEACAM1;ECSCR;STRA6;SPI1;SRPK2;ZFP36L1;SYK;TCF7L2;TEK;C5AR1;FZD5;SCG2;PDGFD;FZD8;ARHGAP24;ANTXR1;TEAD2;NRP1;ACVR2B
GO:0044763	0.000321446	1.27989	740.893	single-organism cellular process	790	11664	0.007755	ADA;PDCD6IP;FRAT1;PQBP1;ADAM8;RASGRP1;DNAL4;OPTN;FAM13A;RASA4;DHRS9;RASGRP2;IGSF6;RAMP2;RAMP1;LILRB2;SPEG;TCIRG1;TNIP1;B3GNT3;ARIH2;OLFM1;VAV3;GPNMB;BAIAP2;MERTK;ENOX2;SEMA4D;KAT5;TACC2;HEXIM1;RBCK1;TXNIP;TNFSF13B;TCFL5;CTSC;NEK6;IQGAP2;WASF3;NEU3;USP19;HCST;CD300C;PROKR1;MALT1;MMP24;JTB;EHMT2;SPIN1;RALBP1;LILRB5;LILRB4;RAB35;TDRKH;LILRA1;RBPMS;LECT1;ADCY5;RCAN3;CDC37;MAP4K1;NISCH;CHKA;GALNT6;CA5…
GO:0051046	0.00032159	1.6465	41.3513	regulation of secretion	64	651	0.007755	ADA;PDCD6IP;ADAM8;RASGRP1;ADCY5;CD300A;CHRNA4;CPT1A;CSF1R;CYBA;AGT;EDNRB;SCAMP5;UNC13D;FCER1G;FGR;PTPN22;KCNG2;GLUL;GPER1;SLC25A6;HFE;HTR2A;IL10;RAB15;ARRB1;MEF2C;ACHE;NMB;NPR1;PAM;CD244;TLR9;PPP3CA;PPP3CB;LGR4;EXOC1;TMEM27;RAC2;CEACAM1;CCL3;NOD2;WNK4;SRC;SYK;TCF7L2;TIAM1;TLR2;TRAF2;TRPM2;UCP2;IL1R2;RHBDF2;SRCIN1;PLA2G10;NR0B2;SYTL1;TNFSF11;IRS2;CCK;CD14;VAMP3;NR1D1;CD40
GO:0043491	0.000329959	2.52711	9.21035	protein kinase B signaling	21	145	0.007926	ADAM8;MERTK;SESN3;PIK3R5;GPER1;HCLS1;IL18;PIK3CA;MEIS3;PTPRJ;RPS6KB2;CCL3;SFRP5;SRC;ZFP36L1;TCF7L2;TEK;TSC2;MUL1;TNFSF11;CD40
GO:0070201	0.000330812	1.58118	50.3711	regulation of establishment of protein localization	75	793	0.007926	ADAM8;RASGRP1;ARIH2;RBCK1;RBPMS;ADCY5;CPT1A;CSF1R;SCAMP5;FGR;CEP131;KANK1;CLIP3;PTPN22;B3GAT3;KCNG2;GLUL;GPER1;RANGRF;SLC25A6;HCLS1;HNMT;APOD;IL10;IL18;ITGAX;LCP1;ARRB1;ACHE;NFKBIE;PAM;TLR7;GTSE1;CD244;PLAGL2;TLR9;PPM1B;PID1;PPP3CA;PPP3CB;PPP3R1;LGR4;EXOC1;PSMB7;TMEM27;PTGS2;RAC2;BCL3;CCL3;NOD2;SFRP5;SORL1;SRC;SYK;TCF7L2;THRA;TIAM1;TLR2;TRAF2;TRPM2;UCP2;ZBTB17;IL1R2;FZD5;SH3TC2;RHBDF2;SRCIN1;NR0B…
GO:0050856	0.000333394	5.65158	1.84207	regulation of T cell receptor signaling pathway	8	29	0.007962	ADA;MALT1;CD300A;PTPN22;LGALS3;PTPRJ;CEACAM1;RAB29
GO:0060099	0.000342635	12.3395	0.698716	regulation of phagocytosis, engulfment	5	11	0.008156	CD300A;STAP1;NCKAP1L;PPARG;CD36
GO:1902105	0.000345636	2.14803	14.673	regulation of leukocyte differentiation	29	231	0.008201	ADA;ADAM8;RASGRP1;LILRB2;LILRB4;OCSTAMP;CSF1;NFAM1;DTX1;FLT3LG;HCLS1;NCKAP1L;HLA-DOA;IL18;INPP5D;IRF7;MITF;MMP14;CTNNBIP1;CEACAM1;CCL3;ZFP36L1;SYK;BTK;CA2;CARD11;TNFSF11;RASSF2;MAFB
GO:0051094	0.000348223	1.47826	73.1747	positive regulation of developmental process	102	1152	0.008215	ADA;ADAM8;RASGRP1;RAMP2;LILRB2;OLFM1;BAIAP2;SEMA4D;TNFSF13B;WASF3;OCSTAMP;OSR1;CSF1;CTNNA1;CX3CR1;CYBB;ARX;AGT;UNC13D;EPHB1;ETV2;PTK2B;MAPK8IP3;FLT3LG;NPNT;SS18L1;ANGPT2;GPER1;HAS2;HCLS1;HTT;NCKAP1L;HMGA1;HTR2A;HYAL1;RAB7B;AMIGO2;IL6R;IL18;INPP5D;ITGB2;ASIC2;NCMAP;MEF2A;MEF2C;MAP3K5;MMP14;ITSN2;TRPV2;SERPINF2;WNT4;POR;PPARG;LGR4;HIF1AN;PRKCB;PRKD1;CTNNBIP1;CYSLTR2;PTGIS;PTGS2;ISLR2;SHTN1;RARRES2;…
GO:0002279	0.000349596	4.36803	2.79487	mast cell activation involved in immune response	10	44	0.008215	RASGRP1;CD300A;UNC13D;FCER1G;FGR;MILR1;RAC2;SYK;BTK;LAT2
GO:0043303	0.000349596	4.36803	2.79487	mast cell degranulation	10	44	0.008215	RASGRP1;CD300A;UNC13D;FCER1G;FGR;MILR1;RAC2;SYK;BTK;LAT2
GO:0010243	0.00035489	1.59217	48.0209	response to organonitrogen compound	72	756	0.008313	ADA;TCIRG1;BAIAP2;ADCY5;ADCY7;CHRNA4;SESN3;CTNNA1;CYBA;CYBB;ADSS;AGT;EIF4EBP1;PTK2B;KANK1;GAB1;PTPN22;GCLC;GOT1;GPER1;HNMT;HTR2A;ICAM1;IL10;IRF5;MEF2C;MEN1;MGST2;MMP19;MTHFR;RRM2B;ATP6V0A4;INSIG2;PDK2;PDK4;ATP6V1A;PIK3CA;ATP6V0A1;POR;PPARG;PID1;PPP3CA;PRKAR2B;PRKCB;AGTRAP;PTGS2;PTPRA;PTPRN;RARRES2;HCN2;SORT1;CEACAM1;SELL;RRAGC;NOD2;SRSF6;SRC;ZFP36L1;TEK;THBD;TIAM1;TLR2;TRPM2;TSC2;C5AR1;UCP2;USF1;…
GO:0097530	0.00035686	2.84574	6.73309	granulocyte migration	17	106	0.008333	ADAM8;VAV3;CD300A;CSF1;FCER1G;NCKAP1L;ITGB2;LGALS3;MPP1;RAC2;RARRES2;S100A12;CCL3;SYK;C5AR1;VAV1;SCG2
GO:1901698	0.000366299	1.55187	54.6904	response to nitrogen compound	80	861	0.008527	ADA;TCIRG1;BAIAP2;ADCY5;ADCY7;CHRNA4;SESN3;CTNNA1;CYBA;CYBB;ADSS;AGT;AGO4;EIF4EBP1;PTK2B;KANK1;GAB1;PTPN22;GCLC;GNA15;GOT1;GPER1;HNMT;HTR2A;ICAM1;IFIT1;IL10;IRF5;MEF2C;MAP3K5;MEN1;MGST2;MMP19;MTHFR;RRM2B;ATP6V0A4;INSIG2;PDK2;PDK4;ATP6V1A;PIK3CA;ATP6V0A1;POR;PPARG;PID1;PPP3CA;PRKAR2B;PRKCB;AGTRAP;PTGS2;PTPRA;PTPRN;RARRES2;HRH4;HCN2;SORT1;CEACAM1;SELL;RRAGC;NOD2;SRSF6;SRC;ZFP36L1;STAT6;TEK;THBD;TIA…
GO:0032268	0.00036998	1.34426	145.841	regulation of cellular protein metabolic process	184	2296	0.008585	ADAM8;RASGRP1;RAMP1;TNIP1;ARIH2;SEMA4D;KAT5;HEXIM1;CTSC;USP19;MALT1;JTB;RBPMS;ADCY5;CDC37;MAP4K1;EGLN3;ADCY7;CD300A;OSBPL7;JDP2;PODN;RNF19B;DUSP15;CSF1;CSF1R;DAXX;ACE;DIO2;AGT;GPR183;EDNRB;AGO4;EIF4A1;EIF4EBP1;CENPX;EMP2;EPHB1;CLN8;PTK2B;FGD2;FGR;ATG14;SWAP70;SSPO;MAPK8IP3;FLT3LG;PIK3R5;MAPK8IP2;IFI6;GAB1;NPNT;ARIH1;CLIP3;CHTOP;PTPN22;STAP1;PABPC1;CPAMD8;GCLC;GPER1;MYLIP;GRM4;NENF;HCLS1;HTT;NCKAP…
GO:0002312	0.000389154	3.64049	3.8747	B cell activation involved in immune response	12	61	0.009002	ADA;GPR183;PTK2B;SWAP70;IL10;MFNG;BCL3;STAT6;UNG;TNFSF13;RNF8;CD40
GO:0007257	0.000400996	4.77092	2.35023	activation of JUN kinase activity	9	37	0.009245	MAP4K1;DAXX;MAPK8IP3;GAB1;MAP3K5;SYK;MUL1;TNFSF11;MAP3K6
GO:0001944	0.000402189	1.66603	37.6672	vasculature development	59	593	0.009245	ADAM8;RAMP2;RAMP1;VAV3;LECT1;ADAMTS6;OSR1;CX3CR1;CYBB;AGT;EMP2;EPHB1;ETV2;PTK2B;STAB1;ANGPT2;GPER1;HAS2;HPGD;HYAL1;APOD;IL18;ITGB2;LOXL1;MEF2C;MEIS1;MMP14;MMP19;MYO1E;NPR1;PIK3CA;SERPINF2;WNT4;PPP3CB;HIF1AN;PRKCB;PRKD1;CYSLTR2;PTGIS;PTGS2;CEACAM1;ECSCR;STRA6;SPI1;SRPK2;ZFP36L1;SYK;TCF7L2;TEK;C5AR1;FZD5;SCG2;PDGFD;FZD8;ARHGAP24;ANTXR1;TEAD2;NRP1;ACVR2B
GO:1903706	0.000405295	1.94832	19.8817	regulation of hemopoiesis	36	313	0.009288	ADA;ADAM8;RASGRP1;LILRB2;LILRB4;OCSTAMP;CSF1;NFAM1;ACE;DTX1;PTK2B;FLT3LG;HCLS1;NCKAP1L;HLA-DOA;RAB7B;IL18;INPP5D;IRF7;MEF2C;MEIS1;MITF;MMP14;CTNNBIP1;CEACAM1;CCL3;SPI1;ZFP36L1;SYK;BTK;CA2;CARD11;TNFSF11;ISG15;RASSF2;MAFB
GO:0045453	0.000416216	3.89133	3.36654	bone resorption	11	53	0.009504	ADAM8;TPP1;CSF1R;PTK2B;INPP5D;PDK4;RAC2;SRC;SYK;CA2;TNFSF11
GO:0048002	0.000417309	2.31256	11.37	antigen processing and presentation of peptide antigen	24	179	0.009504	AP1S1;AP1S3;CYBA;CYBB;ACE;FCER1G;HFE;HLA-B;HLA-DMB;HLA-DOA;HLA-DQB1;HLA-DRB4;KIF3C;NCF2;NCF4;LGMN;B2M;PSMB7;PSMB9;PSMB10;NCF1;TAP1;AP1M1;CD36
GO:0038083	0.000424219	4.24295	2.85839	peptidyl-tyrosine autophosphorylation	10	45	0.009632	ACE;PTK2B;FGR;HCK;MATK;SRC;SYK;BTK;TEC;TYK2
GO:0071498	0.0004364	8.08184	1.07983	cellular response to fluid shear stress	6	17	0.009878	PTK2B;HAS2;MEF2C;PTGS2;SRC;CA2
GO:0019884	0.000440054	2.35191	10.7348	antigen processing and presentation of exogenous antigen	23	169	0.00993	AP1S1;AP1S3;CYBA;CYBB;FCER1G;HLA-B;HLA-DMB;HLA-DOA;HLA-DQB1;HLA-DRB4;KIF3C;NCF2;NCF4;LGMN;B2M;PSMB7;PSMB9;PSMB10;NCF1;TAP1;AP1M1;CD1E;CD36
GO:0044267	0.000441499	1.25802	303.561	cellular protein metabolic process	352	4779	0.009931	PDCD6IP;ADAM8;RASGRP1;RASA4;RAMP1;SPEG;TCIRG1;TNIP1;B3GNT3;ARIH2;MERTK;UBE2E3;SEMA4D;KAT5;HEXIM1;RBCK1;MGEA5;CTSC;NEK6;SRCAP;USP19;HCST;MALT1;JTB;EHMT2;RBPMS;ADCY5;CDC37;MAP4K1;GALNT6;EGLN2;EGLN3;ADCY7;CD300A;RNF13;OSBPL7;FBXO32;OMA1;TADA1;GALNT15;JDP2;B4GALNT2;PODN;RNF19B;DUSP15;OSR1;GLYCTK;NEURL2;CSF1;CSF1R;CSF2RA;B3GLCT;PDIK1L;DTX3L;SH3RF2;GRK3;DAXX;ACE;ASXL1;DIO2;DLG4;AGT;DSP;DTX1;GPR183;EDNR…
GO:0043207	0.000444668	1.56292	50.8793	response to external biotic stimulus	75	801	0.009931	OPTN;LILRB2;BAIAP2;MALT1;AP1S1;AP1S3;CX3CR1;CYBA;DOCK2;EDNRB;UNC13D;FCER1G;FGR;STAB1;COTL1;SHPK;PTPN22;STAP1;CCDC88B;TRDC;SLC25A6;HCK;HMGA1;HYAL1;ICAM1;CLEC4D;IRF8;IFIT1;IFIT3;IL6R;IL10;IL10RA;IL18;IRAK2;IRF5;IRF7;STMN1;LOXL1;MEF2C;MGST2;TLR7;CFP;TLR9;PPM1B;B2M;PTGS2;PTPRC;CXCL16;BCL3;S100A12;CCL3;NOD2;CLEC7A;SPN;SRC;SYK;BTK;THBD;TLR2;C5AR1;CXCR4;FZD5;MUL1;BANF1;AP1M1;RAB29;WASL;LRSAM1;XPR1;CD14;…
GO:0051707	0.000444668	1.56292	50.8793	response to other organism	75	801	0.009931	OPTN;LILRB2;BAIAP2;MALT1;AP1S1;AP1S3;CX3CR1;CYBA;DOCK2;EDNRB;UNC13D;FCER1G;FGR;STAB1;COTL1;SHPK;PTPN22;STAP1;CCDC88B;TRDC;SLC25A6;HCK;HMGA1;HYAL1;ICAM1;CLEC4D;IRF8;IFIT1;IFIT3;IL6R;IL10;IL10RA;IL18;IRAK2;IRF5;IRF7;STMN1;LOXL1;MEF2C;MGST2;TLR7;CFP;TLR9;PPM1B;B2M;PTGS2;PTPRC;CXCL16;BCL3;S100A12;CCL3;NOD2;CLEC7A;SPN;SRC;SYK;BTK;THBD;TLR2;C5AR1;CXCR4;FZD5;MUL1;BANF1;AP1M1;RAB29;WASL;LRSAM1;XPR1;CD14;…
GO:0003014	0.000446813	2.78284	6.86012	renal system process	17	108	0.009931	ADCY5;ADCY7;CYBA;AGT;EDNRB;EMP2;HAS2;MYO1E;MYO5B;NPR1;RRM2B;SERPINF2;PRKAR2B;LGMN;PTPRO;WNK4;BTC
GO:0048660	0.000446813	2.78284	6.86012	regulation of smooth muscle cell proliferation	17	108	0.009931	CYBA;AGT;GPER1;APOD;IL6R;IL10;IL18;MAP3K5;MMP9;NPR1;SERPINF2;PPARG;CTNNBIP1;PTGS2;NDRG4;TCF7L2;PDGFD
GO:1901565	0.00044982	1.88127	22.2319	organonitrogen compound catabolic process	39	350	0.009968	ADA;NEU3;TPP1;PM20D1;ACE;ACAN;ENPP4;HAAO;FUCA1;GALC;ABHD12;GLUL;GM2A;GOT1;HMOX2;HNMT;HYAL1;MAOA;ASL;ASPA;PCBD1;UPB1;CECR1;AUH;PPT1;ENOSF1;MCCC1;NT5M;RNPEPL1;BCKDHA;BGN;BLVRA;SGSH;BLVRB;SHMT1;UNG;ASRGL1;ALDH4A1;SDC3
GO:0015031	0.00045179	1.3776	114.018	protein transport	148	1795	0.009981	PDCD6IP;ADAM8;RASGRP1;OPTN;RAMP2;RAMP1;TCIRG1;ARIH2;RBCK1;TXNIP;TNFSF13B;CCT6B;TOMM34;RAB35;RBPMS;ADCY5;CDC37;AP1S1;TTC8;SNX20;AP1S3;CPT1A;CSF1R;DENND1B;AGT;SCAMP5;FGR;ICK;CEP131;TBC1D9;KANK1;TBC1D1;NUP210;STX12;FYB;CLIP3;PTPN22;B3GAT3;KCNG2;GLUL;GPER1;RANGRF;SLC25A6;HCLS1;HNMT;RAB7B;IFIT1;APOD;IL10;IL18;ITGAX;RAB15;LCP1;LCP2;ARRB1;ACHE;MYO5B;RERE;NFKBIE;ATP6V0A4;PAM;NAGPA;TLR7;SNX9;GTSE1;VTA1;CD…
GO:0051090	0.000453117	1.86409	22.9941	regulation of sequence-specific DNA binding transcription factor activity	40	362	0.009981	ADAM8;RBCK1;MALT1;NFAM1;AGT;SGK3;HCK;ICAM1;RAB7B;IL10;IRAK2;ITGB2;ARRB1;MEN1;TLR9;CYTL1;PPARG;TRIM62;PPP3CA;PRKCB;PRKD1;CTNNBIP1;PTGIS;S100A12;NOD2;SFRP5;SYK;TCF7L2;BTK;TLR2;TRAF1;TRAF2;CARD14;PLA2G10;NR0B2;CARD11;TNFSF11;LRRFIP1;RPS6KA5;CD40
GO:0030335	0.000455645	1.83308	24.5186	positive regulation of cell migration	42	386	0.010007	ADAM8;SEMA4D;CSF1;CSF1R;AGT;PTK2B;FGR;SWAP70;CAPN7;GPER1;HAS2;NCKAP1L;HSPA5;HYAL1;ICAM1;IL6R;ITGA6;LGALS3;MMP9;MMP14;GTSE1;PRKD1;PTGS2;SHTN1;PTPRC;CXCL16;RAC2;RARRES2;CCL3;GPSM3;SRC;TEK;TIAM1;C5AR1;PLA2G7;PDGFD;MADCAM1;SEMA7A;ATOH8;IRS2;NRP1;CPNE3
GO:0014065	0.000461011	2.39653	10.0996	phosphatidylinositol 3-kinase signaling	22	159	0.010094	RASGRP1;SEMA4D;HCST;PIK3IP1;PIK3AP1;AGT;FGR;PIK3R5;GAB1;GPER1;HCLS1;HTR2A;IL18;PIK3CA;CEACAM1;ZFP36L1;BTC;TEK;TSC2;VAV1;PDGFD;IRS2
GO:0002708	0.000470562	3.33314	4.5099	positive regulation of lymphocyte mediated immunity	13	71	0.010273	RASGRP1;MALT1;SLAMF6;FCER1G;B2M;STAT6;BTK;TRAF2;UNG;VAV1;FZD5;TNFSF13;CD40
GO:2000147	0.000479652	1.81382	25.3443	positive regulation of cell motility	43	399	0.010441	ADAM8;SEMA4D;CSF1;CSF1R;AGT;PTK2B;FGR;SWAP70;CAPN7;GPER1;HAS2;NCKAP1L;HSPA5;HYAL1;ICAM1;IL6R;ITGA6;LGALS3;EPCAM;MMP9;MMP14;GTSE1;PRKD1;PTGS2;SHTN1;PTPRC;CXCL16;RAC2;RARRES2;CCL3;GPSM3;SRC;TEK;TIAM1;C5AR1;PLA2G7;PDGFD;MADCAM1;SEMA7A;ATOH8;IRS2;NRP1;CPNE3
GO:0002448	0.000511614	4.12483	2.9219	mast cell mediated immunity	10	46	0.011104	RASGRP1;CD300A;UNC13D;FCER1G;FGR;MILR1;RAC2;SYK;BTK;LAT2
GO:0043067	0.000521548	1.42344	87.022	regulation of programmed cell death	117	1370	0.011286	ADA;ADAM8;RAMP2;VAV3;MERTK;SEMA4D;RBCK1;TXNIP;CTSC;PROKR1;MALT1;EGLN2;EGLN3;OSR1;CSF1R;CTNNA1;CX3CR1;AGT;EDNRB;AGO4;PTK2B;FCER1G;FGD2;FLT3LG;SIRT5;SGK3;FXN;IFI6;KANK2;CLIP3;GCLC;RASSF3;GPER1;GRM4;SLC40A1;HCK;HCLS1;HTT;NCKAP1L;HSPA5;ICAM1;IFIT3;AMIGO2;IL10;INPP5D;ITGA6;IRF5;IRF7;LGALS3;ASIC2;EPCAM;ARRB1;MEF2C;MAP3K5;MITF;MMP9;NDUFS3;NME4;RRM2B;PDK4;WWOX;PHB;PIK3CA;PLAGL2;WNT4;POR;PPARG;PPP3R1;PPT1…
GO:0071417	0.000531609	1.74303	29.3461	cellular response to organonitrogen compound	48	462	0.01147	TCIRG1;BAIAP2;ADCY5;ADCY7;SESN3;CTNNA1;CYBA;CYBB;AGT;EIF4EBP1;KANK1;GAB1;PTPN22;GCLC;GOT1;GPER1;ICAM1;MEF2C;MEN1;ATP6V0A4;PDK2;PDK4;ATP6V1A;PIK3CA;ATP6V0A1;POR;PPARG;PID1;PRKAR2B;PRKCB;AGTRAP;PTGS2;PTPRA;RARRES2;HCN2;CEACAM1;RRAGC;NOD2;SRC;ZFP36L1;TSC2;UCP2;USF1;CA2;PDGFD;KLF11;PPP1R9B;IRS2
GO:0050708	0.000535161	1.8312	23.9469	regulation of protein secretion	41	377	0.011513	ADAM8;RASGRP1;ADCY5;CPT1A;CSF1R;SCAMP5;FGR;PTPN22;KCNG2;GLUL;GPER1;SLC25A6;IL10;ARRB1;ACHE;PAM;CD244;TLR9;PPP3CA;PPP3CB;LGR4;EXOC1;TMEM27;CCL3;NOD2;SRC;SYK;TCF7L2;TIAM1;TLR2;TRAF2;TRPM2;UCP2;IL1R2;RHBDF2;SRCIN1;NR0B2;IRS2;CD14;NR1D1;CD40
GO:0042981	0.000547028	1.42335	86.2597	regulation of apoptotic process	116	1358	0.011667	ADA;ADAM8;RAMP2;VAV3;MERTK;SEMA4D;RBCK1;TXNIP;CTSC;PROKR1;MALT1;EGLN2;EGLN3;OSR1;CSF1R;CTNNA1;CX3CR1;AGT;EDNRB;AGO4;PTK2B;FCER1G;FGD2;FLT3LG;SIRT5;SGK3;FXN;IFI6;CLIP3;GCLC;RASSF3;GPER1;GRM4;SLC40A1;HCK;HCLS1;HTT;NCKAP1L;HSPA5;ICAM1;IFIT3;AMIGO2;IL10;INPP5D;ITGA6;IRF5;IRF7;LGALS3;ASIC2;EPCAM;ARRB1;MEF2C;MAP3K5;MITF;MMP9;NDUFS3;NME4;RRM2B;PDK4;WWOX;PHB;PIK3CA;PLAGL2;WNT4;POR;PPARG;PPP3R1;PPT1;LGMN;…
GO:0030224	0.000547051	5.15948	1.96911	monocyte differentiation	8	31	0.011667	CSF1;CSF1R;INPP5D;IRF7;MEF2C;PPARG;CTNNBIP1;ZFP36L1
GO:1903131	0.000547051	5.15948	1.96911	mononuclear cell differentiation	8	31	0.011667	CSF1;CSF1R;INPP5D;IRF7;MEF2C;PPARG;CTNNBIP1;ZFP36L1
GO:0048659	0.000555663	2.72264	6.98716	smooth muscle cell proliferation	17	110	0.011771	CYBA;AGT;GPER1;APOD;IL6R;IL10;IL18;MAP3K5;MMP9;NPR1;SERPINF2;PPARG;CTNNBIP1;PTGS2;NDRG4;TCF7L2;PDGFD
GO:0071402	0.000556714	10.576	0.762236	cellular response to lipoprotein particle stimulus	5	12	0.011771	FCER1G;ITGB2;SYK;CD36;CD81
GO:1905153	0.000556714	10.576	0.762236	regulation of membrane invagination	5	12	0.011771	CD300A;STAP1;NCKAP1L;PPARG;CD36
GO:0044723	0.000573478	1.75861	27.8851	single-organism carbohydrate metabolic process	46	439	0.012091	B3GNT3;NEU3;NISCH;CHST14;OMA1;GALM;GLYCTK;CPT1A;B3GLCT;ENO3;ALDH1A1;PTK2B;FUCA1;GALK1;DHDH;GM2A;GOT1;GPER1;HAS2;ST6GALNAC6;HTR2A;APOD;IGFBP4;INPP1;MANBA;PRKAG2;PDK2;PDK4;CD244;PIK3CA;PPP1R1A;PPP1R3C;CSGALNACT1;SDHAF3;SLC5A3;BPGM;SRC;USF1;ST6GAL2;SLC35B4;CHST1;IRS2;B3GALNT1;ST3GAL5;STBD1;NR1D1
GO:0002474	0.00057769	2.93727	5.78029	antigen processing and presentation of peptide antigen via MHC class I	15	91	0.01211	CYBA;CYBB;ACE;FCER1G;HFE;HLA-B;NCF2;NCF4;B2M;PSMB7;PSMB9;PSMB10;NCF1;TAP1;CD36
GO:0048010	0.00057769	2.93727	5.78029	vascular endothelial growth factor receptor signaling pathway	15	91	0.01211	VAV3;BAIAP2;CYBA;CYBB;PTK2B;NCKAP1L;NCF2;NCF4;PIK3CA;PRKCB;PRKD1;NCF1;SRC;VAV1;NRP1
GO:1903725	0.000581567	3.71398	3.49358	regulation of phospholipid metabolic process	11	55	0.012157	VAV3;PIK3IP1;PTK2B;FGR;ATG14;PIK3R5;HTR2A;NOD2;SRC;TEK;CD81
GO:0030099	0.000586355	1.8864	21.025	myeloid cell differentiation	37	331	0.012222	LILRB4;ADD1;OCSTAMP;CSF1;CSF1R;GPR183;ETV2;PTK2B;BCL6B;HCLS1;NCKAP1L;RAB7B;IRF8;INPP5D;IRF7;MEF2C;MEIS1;MITF;MMP9;PPARG;CTNNBIP1;CEACAM1;CCL3;VPS33A;SPI1;BPGM;SRC;ZFP36L1;THRA;CA2;DYRK3;L3MBTL3;TNFSF11;CBFB;ISG15;RASSF2;MAFB
GO:0002478	0.000597743	2.34472	10.2902	antigen processing and presentation of exogenous peptide antigen	22	162	0.01239	AP1S1;AP1S3;CYBA;CYBB;FCER1G;HLA-B;HLA-DMB;HLA-DOA;HLA-DQB1;HLA-DRB4;KIF3C;NCF2;NCF4;LGMN;B2M;PSMB7;PSMB9;PSMB10;NCF1;TAP1;AP1M1;CD36
GO:0050731	0.000597743	2.34472	10.2902	positive regulation of peptidyl-tyrosine phosphorylation	22	162	0.01239	SEMA4D;CSF1R;ACE;AGT;PTK2B;STAP1;HCLS1;HTR2A;ICAM1;IL6R;IL18;SRC;SYK;TEC;SRCIN1;AFAP1L2;NRP1;CCK;UNC119;CD36;CD40;CD81
GO:1903727	0.000609123	4.45229	2.47727	positive regulation of phospholipid metabolic process	9	39	0.01259	VAV3;PTK2B;FGR;ATG14;HTR2A;NOD2;SRC;TEK;CD81
GO:0042993	0.000613412	4.01309	2.98542	positive regulation of transcription factor import into nucleus	10	47	0.012643	RBCK1;HCLS1;IL18;TLR7;TLR9;PPP3CA;PPP3CB;PPP3R1;PTGS2;TLR2
GO:0036293	0.000616099	1.96058	18.1031	response to decreased oxygen levels	33	285	0.012661	ADA;ADAM8;RAMP2;USP19;EGLN2;EGLN3;CHRNA4;CYBA;CYBB;EIF4EBP1;PTK2B;ANGPT2;HMOX2;ICAM1;KCNK2;MMP14;MTHFR;PAM;HIF1AN;PRKCB;AGTRAP;PTGIS;PTGS2;RAF1;SOD3;SRC;ZFP36L1;TEK;TLR2;UCP2;USF1;CXCR4;PICK1
GO:0055094	0.000619619	7.40788	1.14335	response to lipoprotein particle	6	18	0.012661	FCER1G;ITGB2;PPARG;SYK;CD36;CD81
GO:0002456	0.000621109	3.22162	4.63694	T cell mediated immunity	13	73	0.012661	CTSC;MALT1;DENND1B;EMP2;HFE;ICAM1;PPP3CB;B2M;PTPRC;CEACAM1;SPN;TRAF2;FZD5
GO:0032092	0.000621109	3.22162	4.63694	positive regulation of protein binding	13	73	0.012661	ADD1;ACE;HFE;ARRB1;MEF2C;MEN1;MFNG;MMP9;B2M;TCF7L2;TIAM1;TRAF2;NRP1
GO:0043112	0.00062686	2.39099	9.65499	receptor metabolic process	21	152	0.012743	OPTN;RAMP2;RAMP1;GRK3;DLG4;FCER1G;MYLIP;IL10;ITGB2;ARRB1;ACHE;PPARG;LGMN;CEACAM1;SYK;RAB29;VAMP3;PICK1;CD36;NR1D1;CD81
GO:0042592	0.000634111	1.38769	100.679	homeostatic process	132	1585	0.012855	ADA;ADAM8;TCIRG1;TNFSF13B;ADCY5;EGLN2;ADCY7;OMA1;ADD1;CLCN3;TPP1;USH1G;SLC31A2;CSF1;CSF1R;SESN3;CYBA;CYBB;DLG4;AGT;GPR183;EDNRB;ABCA2;EPHX2;ETV2;PTK2B;FCER1G;SWAP70;FLT3LG;SLC7A8;HAAO;SGK3;FXN;IFI6;GCLC;GNA15;GOT1;CCR10;GPER1;SCARA5;RANGRF;MYLIP;SLC40A1;HAS2;HCLS1;HTT;NCKAP1L;HFE;HMOX2;HTR2A;ICAM1;IFIT1;IL18;INPP5D;LCN2;LIPA;ARRB1;MAFG;MEF2C;MEN1;MYO5B;NCF2;NCF4;NMB;NPR1;ATP2A3;ATP6V0A4;PDK2;PDK4…
GO:0045184	0.000659066	1.35079	123.99	establishment of protein localization	158	1952	0.013324	PDCD6IP;ADAM8;RASGRP1;OPTN;RAMP2;RAMP1;TCIRG1;ARIH2;RBCK1;TXNIP;TNFSF13B;CCT6B;TOMM34;RAB35;RBPMS;ADCY5;CDC37;AP1S1;TTC8;SNX20;AP1S3;CPT1A;CSF1R;DENND1B;DLG4;AGT;SCAMP5;FGR;ICK;CEP131;TBC1D9;KANK1;FLOT2;TBC1D1;NUP210;STX12;FYB;NPNT;HINFP;CLIP3;PTPN22;B3GAT3;KCNG2;GLUL;GPER1;RANGRF;SLC25A6;HCLS1;HNMT;RAB7B;IFIT1;APOD;IL10;IL18;ITGAX;RAB15;LCP1;LCP2;ARRB1;ACHE;MYO5B;RERE;NFKBIE;ATP6V0A4;PAM;WDPCP;N…
GO:0072593	0.000662943	2.08239	14.546	reactive oxygen species metabolic process	28	229	0.013366	NOXA1;CYBA;CYBB;AGT;EPHX2;PTK2B;SIRT5;GPX3;ICAM1;IL10;ITGB2;MYCN;NCF2;NDUFS3;PDK4;POR;PID1;PTGIS;PTGS2;RAC2;NCF1;SOD3;SYK;TLR2;VAV1;STK17A;CD36;PRDX6
GO:0010810	0.000666777	2.2733	11.0524	regulation of cell-substrate adhesion	23	174	0.013406	CSF1;UNC13D;EMP2;PTK2B;KANK1;NPNT;ANGPT2;HAS2;APOD;ITGA6;ARHGAP6;MEN1;MMP14;MINK1;WDPCP;VIT;WNT4;PTPRJ;PTPRO;RAC2;SRC;TEK;CD36
GO:0002526	0.000671938	2.50596	8.3846	acute inflammatory response	19	132	0.013452	ADAM8;EDNRB;FCER1G;APOL2;HFE;ICAM1;IL6R;CFP;PHB;SERPINF2;PPARG;CTNNBIP1;PTGS2;SPN;BTK;C4BPA;C5AR1;TNFSF11;CD163
GO:0045595	0.00067267	1.39696	94.6443	regulation of cell differentiation	125	1490	0.013452	ADA;PQBP1;ADAM8;RASGRP1;RAMP2;LILRB2;OLFM1;BAIAP2;SEMA4D;TCFL5;LILRB4;JDP2;OCSTAMP;TAF8;OSR1;CSF1;CTNNA1;NFAM1;CX3CR1;ASXL1;AGT;DTX1;GPR183;EDNRB;UNC13D;EMP2;ETV2;PTK2B;MAPK8IP3;KANK1;FLOT2;FLT3LG;NPNT;BCL6B;SS18L1;STAP1;GPER1;HAS2;HCLS1;NCKAP1L;HLA-DOA;HTR2A;RAB7B;IL6R;IL18;INPP5D;IRF7;HES3;MAF;MAFG;MEF2A;MEF2C;MEIS1;MAP3K5;MEN1;MITF;MMP14;MYCN;ITSN2;TRPV2;RTFDC1;SERPINF2;PLXNA1;PMP22;WNT4;POR;P…
GO:0032675	0.000676285	2.76965	6.47901	regulation of interleukin-6 production	16	102	0.013487	LILRB2;CYBA;FCER1G;PTPN22;NCKAP1L;RAB7B;IL6R;IL10;INPP5D;ARRB1;TLR7;TLR9;NOD2;TLR2;AFAP1L2;CD36
GO:0038093	0.000678428	2.14594	13.1486	Fc receptor signaling pathway	26	207	0.013494	VAV3;BAIAP2;MALT1;FCER1G;FCGRT;FGR;HCK;NCKAP1L;CLEC4D;LCP2;MAP3K1;PIK3CA;PPP3CA;PPP3CB;PPP3R1;PSMB7;PSMB9;PSMB10;SRC;SYK;BTK;TEC;VAV1;LAT2;CARD11;WASL
GO:0002720	0.000689237	4.94418	2.03263	positive regulation of cytokine production involved in immune response	8	32	0.013599	MALT1;FCER1G;B2M;NOD2;TRAF2;FZD5;SEMA7A;CD36
GO:0090218	0.000689237	4.94418	2.03263	positive regulation of lipid kinase activity	8	32	0.013599	VAV3;PTK2B;FGR;ATG14;NOD2;SRC;TEK;CD81
GO:2000249	0.000689237	4.94418	2.03263	regulation of actin cytoskeleton reorganization	8	32	0.013599	BAIAP2;CSF1R;PTK2B;STAP1;HCK;HCLS1;ARHGDIB;TEK
GO:0002444	0.000710457	3.1686	4.70046	myeloid leukocyte mediated immunity	13	74	0.013935	RASGRP1;CD300A;ACE;UNC13D;FCER1G;FGR;MILR1;PI4K2A;RAC2;CCL3;SYK;BTK;LAT2
GO:0046849	0.000710457	3.1686	4.70046	bone remodeling	13	74	0.013935	ADAM8;TPP1;CSF1R;PTK2B;INPP5D;PDK4;LGR4;RAC2;SRC;SYK;CA2;TNFSF11;RASSF2
GO:0010324	0.000711932	3.36487	4.12878	membrane invagination	12	65	0.013935	CD300A;FCER1G;STAP1;TRDC;NCKAP1L;BIN2;SNX9;GULP1;PPARG;FNBP1L;SPIRE2;CD36
GO:0043551	0.000742249	4.30839	2.54079	regulation of phosphatidylinositol 3-kinase activity	9	40	0.014451	VAV3;PIK3IP1;PTK2B;FGR;ATG14;PIK3R5;NOD2;SRC;TEK
GO:0070542	0.000742249	4.30839	2.54079	response to fatty acid	9	40	0.014451	CPT1A;INSIG2;PDK4;PID1;PTGS2;SRC;TLR2;UCP2;CD36
GO:0001678	0.000754962	2.55381	7.81292	cellular glucose homeostasis	18	123	0.01466	ADCY5;CYBA;GCLC;GPER1;ICAM1;ARRB1;MEF2C;MEN1;PIK3CA;PPP3CA;PPP3CB;TMEM27;PTPRN;RAF1;TIAM1;UCP2;IRS2;NR1D1
GO:0030183	0.000761335	2.63705	7.17772	B cell differentiation	17	113	0.014745	ADA;MALT1;NFAM1;GPR183;PTK2B;NCKAP1L;IL10;INPP5D;MFNG;MMP14;BCL3;ZFP36L1;SYK;BTK;TPD52;CARD11;CD79A
GO:0001666	0.000769049	1.95448	17.5949	response to hypoxia	32	277	0.014856	ADA;ADAM8;RAMP2;USP19;EGLN2;EGLN3;CHRNA4;CYBA;CYBB;EIF4EBP1;PTK2B;ANGPT2;HMOX2;ICAM1;KCNK2;MMP14;MTHFR;PAM;HIF1AN;PRKCB;AGTRAP;PTGIS;PTGS2;RAF1;SOD3;SRC;ZFP36L1;TEK;TLR2;UCP2;USF1;CXCR4
GO:0071496	0.000772507	2.00294	16.134	cellular response to external stimulus	30	254	0.014883	EHMT2;CYBA;AGT;ATG14;KANK2;GCLC;GLUL;HFE;HSPA5;ICAM1;ITGA6;MAP3K1;TLR7;PDK2;PDK4;WNT4;PPARG;PTGS2;RRAGC;UCP2;USF1;MAP1LC3B;NUAK2;PPP1R9B;NCOA1;MTMR3;MAP3K14;DAPL1;PICK1;CD40
GO:0044767	0.000788858	1.23442	356.091	single-organism developmental process	404	5606	0.015159	ADA;ZBTB42;PQBP1;ADAM8;RASGRP1;CLEC3A;DHRS9;RAMP2;RAMP1;LILRB2;SPEG;ARIH2;OLFM1;VAV3;GPNMB;BAIAP2;MERTK;SEMA4D;TACC2;HEXIM1;TXNIP;TCFL5;CTSC;NEK6;WASF3;USP19;MALT1;MMP24;SPIN1;LILRB4;RAB35;TDRKH;LECT1;ADAMTS6;PACSIN2;RDH13;SCRG1;SLAMF6;OSBPL11;ADD1;TPP1;SPIC;JDP2;TTC8;USH1G;OCSTAMP;TAF8;COL10A1;OSR1;CPT1A;CRYGS;CSF1;CSF1R;CCDC155;CTNNA1;CTNS;NFAM1;CX3CR1;CYBB;IQUB;TMEM65;DBP;ACE;ARX;ASXL1;DLG4;AC…
GO:0032760	0.000798357	3.55205	3.62062	positive regulation of tumor necrosis factor production	11	57	0.0152	RASGRP1;CYBA;CYBB;FCER1G;TLR9;CCL3;NOD2;SPN;TLR2;CD14;CD36
GO:0099024	0.000798357	3.55205	3.62062	plasma membrane invagination	11	57	0.0152	CD300A;FCER1G;STAP1;TRDC;NCKAP1L;BIN2;SNX9;GULP1;PPARG;SPIRE2;CD36
GO:0031589	0.000799236	1.90651	19.1194	cell-substrate adhesion	34	301	0.0152	MERTK;CSF1;UNC13D;EMP2;EPHB1;PTK2B;KANK1;NPNT;ANGPT2;HAS2;APOD;ITGA6;ITGAL;ITGB2;ARHGAP6;MEN1;MMP14;MINK1;WDPCP;VIT;WNT4;PTPRJ;PTPRO;RAC2;PARVG;SIGLEC1;SRC;TEK;TIAM1;SRCIN1;MADCAM1;ANTXR1;VAMP3;CD36
GO:0070482	0.000799236	1.90651	19.1194	response to oxygen levels	34	301	0.0152	ADA;ADAM8;RAMP2;USP19;EGLN2;EGLN3;CHRNA4;CYBA;CYBB;EIF4EBP1;PTK2B;ANGPT2;HMOX2;ICAM1;KCNK2;MMP14;MTHFR;PAM;PPARG;HIF1AN;PRKCB;AGTRAP;PTGIS;PTGS2;RAF1;SOD3;SRC;ZFP36L1;TEK;TLR2;UCP2;USF1;CXCR4;PICK1
GO:0002221	0.000812367	2.33701	9.84555	pattern recognition receptor signaling pathway	21	155	0.01541	TNIP1;PIK3AP1;CYBA;PTPN22;RAB7B;IRAK2;IRF7;ITGB2;MAP3K1;TLR7;TLR9;LGR4;LGMN;NOD2;CLEC7A;BTK;TLR2;CD14;CD36;NR1D1;TRIL
GO:0042590	0.000820729	3.30235	4.1923	antigen processing and presentation of exogenous peptide antigen via MHC class I	12	66	0.015529	CYBA;CYBB;FCER1G;HLA-B;NCF2;NCF4;B2M;PSMB7;PSMB9;PSMB10;NCF1;CD36
GO:0048015	0.000849977	2.14531	12.6404	phosphatidylinositol-mediated signaling	25	199	0.016041	RASGRP1;SEMA4D;HCST;PIK3IP1;PIK3AP1;CSF1R;AGT;AGO4;FGR;PIK3R5;GAB1;GPER1;HCLS1;HTR2A;IL18;PIK3CA;EXOC1;CEACAM1;ZFP36L1;BTC;TEK;TSC2;VAV1;PDGFD;IRS2
GO:0002335	0.000857268	6.83761	1.20687	mature B cell differentiation	6	19	0.016055	ADA;MALT1;GPR183;PTK2B;MFNG;BCL3
GO:0042832	0.000857268	6.83761	1.20687	defense response to protozoan	6	19	0.016055	CCDC88B;IRF8;IL10;BCL3;CLEC7A;CD40
GO:0050858	0.000857268	6.83761	1.20687	negative regulation of antigen receptor-mediated signaling pathway	6	19	0.016055	CD300A;PTPN22;LGALS3;PTPRJ;CEACAM1;LPXN
GO:0048871	0.000863183	1.8594	20.7074	multicellular organismal homeostasis	36	326	0.016125	ADAM8;ADCY5;ADCY7;OMA1;ADD1;TPP1;USH1G;CSF1;CSF1R;EDNRB;PTK2B;FLT3LG;SLC40A1;HAS2;HFE;HTR2A;INPP5D;LIPA;MYO5B;PDK4;PIK3CA;TLR9;CYTL1;PRKAR2B;B2M;PTGS2;RAC2;NOD2;SRC;SYK;CA2;TNFSF11;CLDN1;LDB2;CD36;NR1D1
GO:0034121	0.0008674	3.8068	3.11246	regulation of toll-like receptor signaling pathway	10	49	0.016163	PIK3AP1;CYBA;PTPN22;RAB7B;IRF7;TLR9;LGR4;TLR2;CD14;NR1D1
GO:0060333	0.000877705	2.93265	5.39917	interferon-gamma-mediated signaling pathway	14	85	0.016314	CDC37;HCK;HLA-B;HLA-DQB1;HLA-DRB4;ICAM1;IRF8;IRF5;IRF7;CIITA;PPARG;TRIM62;B2M;PIAS1
GO:1904951	0.000888294	1.67743	31.6328	positive regulation of establishment of protein localization	50	498	0.016469	ADAM8;RASGRP1;ARIH2;RBCK1;RBPMS;CSF1R;SCAMP5;FGR;CEP131;KANK1;CLIP3;PTPN22;B3GAT3;GLUL;GPER1;RANGRF;HCLS1;HNMT;IL10;IL18;ITGAX;ARRB1;ACHE;TLR7;GTSE1;CD244;PLAGL2;TLR9;PPP3CA;PPP3CB;PPP3R1;EXOC1;PSMB7;TMEM27;PTGS2;RAC2;CCL3;NOD2;SORL1;SRC;SYK;TCF7L2;TLR2;TRPM2;ZBTB17;FZD5;NR0B2;IRS2;RAB29;CD14
GO:0051128	0.000895969	1.32303	139.362	regulation of cellular component organization	174	2194	0.01657	PDCD6IP;PQBP1;RASGRP2;ARIH2;OLFM1;BAIAP2;MERTK;SEMA4D;NEK6;IQGAP2;WASF3;EGLN2;PACSIN2;CD300A;OMA1;ADD1;JDP2;OCSTAMP;CSF1R;CYBA;ACE;DLG4;DOCK2;AGT;AGO4;SCAMP5;EIF4EBP1;UNC13D;HTRA4;EPHB1;PTK2B;FCER1G;FGD2;FGR;CEP131;SWAP70;TBC1D9;KANK1;TBC1D1;FLT3LG;SGK3;FXN;CLIP3;SS18L1;CHTOP;STAP1;GPER1;RANGRF;GTF2H4;TMOD2;SH3KBP1;HAS2;HCK;HCLS1;HTT;NCKAP1L;HFE;HMGA1;HNMT;HYAL1;ICAM1;IRF8;APOD;AMIGO2;IGFBP4;IL10…
GO:0034612	0.000902766	1.95643	17.0233	response to tumor necrosis factor	31	268	0.016601	RBCK1;TNFSF13B;OCSTAMP;CYBA;PTK2B;NPNT;CLIP3;GPER1;HAS2;HYAL1;ICAM1;MAP3K5;NUB1;PID1;PSMB7;PSMB9;PSMB10;PTGS2;CXCL16;CCL3;ZFP36L1;SYK;TRAF1;TRAF2;CARD14;MADD;TNFSF11;TNFSF13;MAP3K14;CD14;CD40
GO:0050852	0.00090435	2.26313	10.6078	T cell receptor signaling pathway	22	167	0.016601	ADA;RBCK1;MALT1;CD300A;DENND1B;FYB;PTPN22;TRAC;HLA-DQB1;HLA-DRB4;INPP5D;LCP2;LGALS3;PIK3CA;PSMB7;PSMB9;PSMB10;PTPRC;PTPRJ;CEACAM1;CARD11;RAB29
GO:0007162	0.000904383	2.09899	13.4027	negative regulation of cell adhesion	26	211	0.016601	LILRB2;SEMA4D;CD300A;VSIG4;B4GALNT2;DTX1;SWAP70;KANK1;PTPN22;ANGPT2;HFE;APOD;IL10;ARHGAP6;LGALS3;ARHGDIB;EPCAM;MEN1;MMP14;PTPRC;PTPRO;CEACAM1;SPN;SRC;TNFAIP8L2;LPXN
GO:1903530	0.000910403	1.61115	38.1118	regulation of secretion by cell	58	600	0.01667	PDCD6IP;ADAM8;RASGRP1;ADCY5;CD300A;CHRNA4;CPT1A;CSF1R;AGT;SCAMP5;UNC13D;FCER1G;FGR;PTPN22;KCNG2;GLUL;GPER1;SLC25A6;HFE;HTR2A;IL10;RAB15;ARRB1;MEF2C;ACHE;NMB;PAM;CD244;TLR9;PPP3CA;PPP3CB;LGR4;EXOC1;TMEM27;RAC2;CEACAM1;CCL3;NOD2;SRC;SYK;TCF7L2;TIAM1;TLR2;TRAF2;TRPM2;UCP2;IL1R2;RHBDF2;SRCIN1;NR0B2;SYTL1;TNFSF11;IRS2;CCK;CD14;VAMP3;NR1D1;CD40
GO:0007173	0.000915472	2.50575	7.93996	epidermal growth factor receptor signaling pathway	18	125	0.016721	AGT;PTK2B;GAB1;GPER1;SH3KBP1;MMP9;PIK3CA;PTPN12;PTPRJ;CEACAM1;GAREM1;SRC;BTC;RHBDF2;AFAP1L2;REPS2;RPS6KA5;RASSF2
GO:0002158	0.000921424	14.7953	0.508157	osteoclast proliferation	4	8	0.016747	OCSTAMP;CSF1;FLT3LG;TNFSF11
GO:1903975	0.000921424	14.7953	0.508157	regulation of glial cell migration	4	8	0.016747	CSF1;GPR183;STAP1;TIAM1
GO:0032502	0.00093029	1.22962	362.634	developmental process	410	5709	0.016851	ADA;ZBTB42;PQBP1;ADAM8;RASGRP1;CLEC3A;DHRS9;RAMP2;RAMP1;LILRB2;SPEG;ARIH2;OLFM1;VAV3;GPNMB;BAIAP2;MERTK;SEMA4D;TACC2;HEXIM1;TXNIP;TNFSF13B;TCFL5;CTSC;NEK6;WASF3;USP19;MALT1;MMP24;SPIN1;LILRB4;RAB35;TDRKH;LECT1;RCAN3;ADAMTS6;PACSIN2;RDH13;SCRG1;SLAMF6;OSBPL11;OMA1;ADD1;TPP1;SPIC;JDP2;TTC8;USH1G;OCSTAMP;TAF8;COL10A1;OSR1;CPM;CPT1A;CRYGS;CSF1;CSF1R;CCDC155;CTNNA1;CTNS;NFAM1;CX3CR1;CYBB;IQUB;TMEM65;D…
GO:0008286	0.000931969	2.5829	7.30476	insulin receptor signaling pathway	17	115	0.016851	TCIRG1;BAIAP2;EIF4EBP1;KANK1;GAB1;ATP6V0A4;PDK2;PDK4;ATP6V1A;PIK3CA;ATP6V0A1;PID1;PRKCB;PTPRA;SRC;TSC2;IRS2
GO:1903555	0.000934003	2.67577	6.66957	regulation of tumor necrosis factor superfamily cytokine production	16	105	0.016851	ADAM8;RASGRP1;GPNMB;CYBA;CYBB;FCER1G;PTPN22;IL10;TLR9;BCL3;CCL3;NOD2;SPN;TLR2;CD14;CD36
GO:2000026	0.000939306	1.36375	106.141	regulation of multicellular organismal development	137	1671	0.016905	ADA;PQBP1;ADAM8;RASGRP1;RAMP2;LILRB2;OLFM1;BAIAP2;SEMA4D;WASF3;USP19;LILRB4;LECT1;OCSTAMP;OSR1;CSF1;CTNNA1;NFAM1;CX3CR1;CYBB;ACE;AGT;DTX1;GPR183;EDNRB;EMP2;EPHB1;ETV2;PTK2B;MAPK8IP3;STAB1;KANK1;FLT3LG;BCL6B;SS18L1;STAP1;ANGPT2;GPER1;HCLS1;NCKAP1L;HLA-DOA;HYAL1;RAB7B;AMIGO2;IL10;IL18;INPP5D;IRF7;ITGB2;KCNK2;RNF207;HES3;ARHGDIB;ASIC2;NCMAP;MAF;MAFG;MATN1;MEF2C;MEIS1;MITF;MMP14;MYCN;NFIB;NPR1;ITSN2;…
GO:0048514	0.000950653	1.68085	30.9341	blood vessel morphogenesis	49	487	0.017068	ADAM8;RAMP2;RAMP1;VAV3;LECT1;CX3CR1;CYBB;AGT;EMP2;EPHB1;ETV2;PTK2B;STAB1;ANGPT2;HAS2;HPGD;HYAL1;APOD;IL18;ITGB2;MEIS1;MMP14;MMP19;MYO1E;NPR1;PIK3CA;SERPINF2;WNT4;HIF1AN;PRKCB;PRKD1;CYSLTR2;PTGIS;PTGS2;CEACAM1;ECSCR;STRA6;SPI1;SRPK2;ZFP36L1;SYK;TEK;C5AR1;FZD5;SCG2;FZD8;ARHGAP24;TEAD2;NRP1
GO:0038124	0.000973847	44.3523	0.254079	toll-like receptor TLR6:TLR2 signaling pathway	3	4	0.017358	TLR2;CD14;CD36
GO:0071724	0.000973847	44.3523	0.254079	response to diacyl bacterial lipopeptide	3	4	0.017358	TLR2;CD14;CD36
GO:0071726	0.000973847	44.3523	0.254079	cellular response to diacyl bacterial lipopeptide	3	4	0.017358	TLR2;CD14;CD36
GO:0043393	0.000979765	2.24749	10.6713	regulation of protein binding	22	168	0.017421	ADD1;ACE;HFE;HSPA5;IFIT1;IL10;ARRB1;MEF2C;MEN1;MFNG;MMP9;PCBD1;GTSE1;PRMT8;B2M;CTNNBIP1;SORL1;SRC;TCF7L2;TIAM1;TRAF2;NRP1
GO:0022603	0.00098502	1.47527	60.7883	regulation of anatomical structure morphogenesis	85	957	0.017472	ADA;PQBP1;RAMP2;OLFM1;BAIAP2;SEMA4D;TNFSF13B;WASF3;LECT1;OMA1;OCSTAMP;OSR1;CSF1;CSF1R;CX3CR1;CYBB;AGT;AGO4;UNC13D;EMP2;PTK2B;FGD2;FGR;STAB1;KANK1;FLT3LG;SS18L1;ANGPT2;SH3KBP1;HAS2;HCK;HTT;HYAL1;ICAM1;IL10;ITGB2;RNF207;MEF2C;NFIB;NPR1;ITSN2;PARD6A;WDPCP;TRPV2;PLXNA1;WNT4;POR;PID1;PPP3CA;LGR4;HIF1AN;FGD6;PRKCB;ARHGAP15;PRKD1;PSMB7;PSMB9;PSMB10;CYSLTR2;PTGIS;PTGS2;ISLR2;SHTN1;PTPRO;RAP2A;CEACAM1;CCL…
GO:0031532	0.000988325	2.89173	5.46269	actin cytoskeleton reorganization	14	86	0.017489	BAIAP2;CSF1R;PTK2B;PHACTR1;STAP1;HCK;HCLS1;ARHGDIB;MINK1;RAP2A;PARVG;TEK;ANTXR1;S1PR2
GO:1902107	0.0010061	2.48239	8.00348	positive regulation of leukocyte differentiation	18	126	0.017761	ADA;ADAM8;RASGRP1;LILRB2;OCSTAMP;CSF1;FLT3LG;HCLS1;NCKAP1L;IL18;INPP5D;MMP14;CTNNBIP1;ZFP36L1;SYK;BTK;CA2;TNFSF11
GO:0002687	0.00103661	2.64587	6.73309	positive regulation of leukocyte migration	16	106	0.018256	ADAM8;CSF1;PTK2B;SWAP70;NCKAP1L;ICAM1;IL6R;LGALS3;RAC2;RARRES2;CCL3;GPSM3;C5AR1;PLA2G7;PDGFD;MADCAM1
GO:0048017	0.00105581	2.10854	12.831	inositol lipid-mediated signaling	25	202	0.01855	RASGRP1;SEMA4D;HCST;PIK3IP1;PIK3AP1;CSF1R;AGT;AGO4;FGR;PIK3R5;GAB1;GPER1;HCLS1;HTR2A;IL18;PIK3CA;EXOC1;CEACAM1;ZFP36L1;BTC;TEK;TSC2;VAV1;PDGFD;IRS2
GO:0045124	0.00106248	4.56327	2.15967	regulation of bone resorption	8	34	0.018622	ADAM8;CSF1R;INPP5D;PDK4;SRC;SYK;CA2;TNFSF11
GO:0032418	0.00107821	3.40361	3.74766	lysosome localization	11	59	0.018799	RASGRP1;CD300A;UNC13D;FCER1G;FGR;MILR1;RAC2;VPS33A;SYK;BTK;LAT2
GO:0033077	0.00108018	3.184	4.31934	T cell differentiation in thymus	12	68	0.018799	ADA;ADAM8;RASGRP1;DOCK2;WNT4;B2M;SPN;ZFP36L1;FZD5;FZD8;CARD11;MAFB
GO:0071594	0.00108018	3.184	4.31934	thymocyte aggregation	12	68	0.018799	ADA;ADAM8;RASGRP1;DOCK2;WNT4;B2M;SPN;ZFP36L1;FZD5;FZD8;CARD11;MAFB
GO:0050921	0.00113414	2.53091	7.4318	positive regulation of chemotaxis	17	117	0.019691	CSF1;PTK2B;SWAP70;NCKAP1L;IL6R;PRKD1;RAC2;RARRES2;CCL3;GPSM3;STX3;TIAM1;C5AR1;SCG2;PLA2G7;PDGFD;NRP1
GO:0071621	0.00114262	2.7213	6.16141	granulocyte chemotaxis	15	97	0.019792	VAV3;CSF1;FCER1G;NCKAP1L;ITGB2;LGALS3;MPP1;RAC2;RARRES2;S100A12;CCL3;SYK;C5AR1;VAV1;SCG2
GO:0018108	0.00118859	1.79011	22.613	peptidyl-tyrosine phosphorylation	38	356	0.02054	MERTK;SEMA4D;CDC37;CD300A;CSF1R;CSF2RA;ACE;AGT;EPHB1;PTK2B;FGR;STAP1;HCK;HCLS1;HTR2A;ICAM1;IL6R;IL18;ITGB2;MATK;CLK4;SRC;BTC;SYK;BTK;TEC;TEK;TYK2;PDGFD;SRCIN1;DYRK3;AFAP1L2;NRP1;CCK;UNC119;CD36;CD40;CD81
GO:0006909	0.0012083	1.99198	15.1177	phagocytosis	28	238	0.020832	VAV3;BAIAP2;MERTK;CD300A;CYBA;DOCK2;UNC13D;FCER1G;FGR;STAP1;TRDC;HCK;NCKAP1L;IRF8;ITGAL;ITGB2;BIN2;GULP1;PIK3CA;PPARG;CLEC7A;SRC;SYK;C4BPA;VAV1;WASL;CD14;CD36
GO:0045597	0.0012254	1.50355	51.8956	positive regulation of cell differentiation	74	817	0.021077	ADA;ADAM8;RASGRP1;RAMP2;LILRB2;OLFM1;BAIAP2;SEMA4D;OCSTAMP;CSF1;CTNNA1;CX3CR1;AGT;UNC13D;ETV2;PTK2B;MAPK8IP3;FLT3LG;NPNT;SS18L1;GPER1;HAS2;HCLS1;NCKAP1L;HTR2A;RAB7B;IL6R;IL18;INPP5D;MEF2A;MEF2C;MAP3K5;MMP14;ITSN2;TRPV2;SERPINF2;WNT4;POR;PPARG;HIF1AN;PRKD1;CTNNBIP1;PTGS2;ISLR2;SHTN1;RARRES2;RPS6KA1;CEACAM1;NDRG4;ZFP36L1;BTC;SYK;TCF7L2;BTK;THRA;TIAM1;TIMP2;TLR2;CA2;CXCR4;MUL1;PLA2G10;SEMA7A;ATOH8;P…
GO:0032717	0.00126452	8.22475	0.889275	negative regulation of interleukin-8 production	5	14	0.021599	PTPN22;IL10;ARRB1;TLR9;BCL3
GO:0045579	0.00126452	8.22475	0.889275	positive regulation of B cell differentiation	5	14	0.021599	NCKAP1L;INPP5D;MMP14;SYK;BTK
GO:2000310	0.00126452	8.22475	0.889275	regulation of N-methyl-D-aspartate selective glutamate receptor activity	5	14	0.021599	DLG4;PTK2B;MAPK8IP2;CNIH2;MEF2C
GO:0032635	0.00127065	2.58802	6.86012	interleukin-6 production	16	108	0.021652	LILRB2;CYBA;FCER1G;PTPN22;NCKAP1L;RAB7B;IL6R;IL10;INPP5D;ARRB1;TLR7;TLR9;NOD2;TLR2;AFAP1L2;CD36
GO:0032880	0.00127346	1.47052	58.7557	regulation of protein localization	82	925	0.021652	ADAM8;RASGRP1;ARIH2;RBCK1;RBPMS;ADCY5;CPT1A;CSF1R;SCAMP5;FGR;CEP131;SWAP70;KANK1;TBC1D1;CNIH2;CLIP3;PTPN22;B3GAT3;KCNG2;GLUL;GPER1;RANGRF;SLC25A6;HCLS1;HFE;HNMT;APOD;IL10;IL18;ITGAX;LCP1;ARRB1;ACHE;NFKBIE;PAM;WDPCP;TLR7;GTSE1;CD244;PLAGL2;TLR9;PPM1B;PID1;PPP3CA;PPP3CB;PPP3R1;LGR4;EXOC1;PSMB7;TMEM27;PTGS2;RAC2;BCL3;CCL3;NOD2;SFRP5;SORL1;SRC;STX3;SYK;TCF7L2;THRA;TIAM1;TLR2;TRAF2;TRPM2;UCP2;ZBTB17;I…
GO:0018212	0.00131669	1.77869	22.74	peptidyl-tyrosine modification	38	358	0.022335	MERTK;SEMA4D;CDC37;CD300A;CSF1R;CSF2RA;ACE;AGT;EPHB1;PTK2B;FGR;STAP1;HCK;HCLS1;HTR2A;ICAM1;IL6R;IL18;ITGB2;MATK;CLK4;SRC;BTC;SYK;BTK;TEC;TEK;TYK2;PDGFD;SRCIN1;DYRK3;AFAP1L2;NRP1;CCK;UNC119;CD36;CD40;CD81
GO:0051047	0.0013258	1.79307	21.9778	positive regulation of secretion	37	346	0.022438	PDCD6IP;ADAM8;RASGRP1;CSF1R;CYBA;AGT;EDNRB;SCAMP5;UNC13D;FCER1G;FGR;PTPN22;GLUL;GPER1;HFE;IL10;RAB15;ARRB1;ACHE;NMB;NPR1;CD244;PPP3CB;EXOC1;TMEM27;CCL3;NOD2;SRC;SYK;TCF7L2;TRPM2;PLA2G10;NR0B2;TNFSF11;IRS2;CCK;CD14
GO:2000106	0.00133591	2.92762	5.01805	regulation of leukocyte apoptotic process	13	79	0.022558	ADA;ADAM8;MERTK;FCER1G;HCLS1;IL10;IRF7;LGALS3;MEF2C;NOD2;BTK;DOCK8;IRS2
GO:0002286	0.00139283	2.77553	5.65325	T cell activation involved in immune response	14	89	0.023465	SLAMF6;GPR183;FCER1G;HLA-DMB;ICAM1;CLEC4D;IL18;ITGAL;LCP1;LGALS3;APBB1IP;BCL3;CEACAM1;STAT6
GO:0071706	0.00140346	2.56003	6.92364	tumor necrosis factor superfamily cytokine production	16	109	0.023551	ADAM8;RASGRP1;GPNMB;CYBA;CYBB;FCER1G;PTPN22;IL10;TLR9;BCL3;CCL3;NOD2;SPN;TLR2;CD14;CD36
GO:0002673	0.00140429	3.07381	4.44638	regulation of acute inflammatory response	12	70	0.023551	ADAM8;EDNRB;FCER1G;CFP;PHB;PPARG;PTGS2;SPN;BTK;C4BPA;C5AR1;TNFSF11
GO:0002573	0.0014373	2.13072	11.6876	myeloid leukocyte differentiation	23	184	0.02405	LILRB4;OCSTAMP;CSF1;CSF1R;GPR183;HCLS1;INPP5D;IRF7;MEF2C;MITF;MMP9;PPARG;CTNNBIP1;CEACAM1;CCL3;SPI1;SRC;ZFP36L1;CA2;L3MBTL3;TNFSF11;RASSF2;MAFB
GO:0048872	0.00145896	2.02155	13.8473	homeostasis of number of cells	26	218	0.024357	ADA;TNFSF13B;ADD1;CSF1;GPR183;ETV2;FCER1G;FLT3LG;SLC40A1;HCLS1;NCKAP1L;INPP5D;LIPA;MEF2C;PPP3CB;LGR4;WDR48;SPI1;BPGM;ZFP36L1;THRA;DYRK3;L3MBTL3;ISG15;RASSF2;MAFB
GO:0007275	0.00147971	1.2292	300.829	multicellular organism development	344	4736	0.024647	ADA;ZBTB42;PQBP1;ADAM8;RASGRP1;CLEC3A;RAMP2;RAMP1;LILRB2;SPEG;ARIH2;OLFM1;VAV3;GPNMB;BAIAP2;MERTK;SEMA4D;TACC2;HEXIM1;TXNIP;TCFL5;WASF3;USP19;MALT1;MMP24;SPIN1;LILRB4;RAB35;LECT1;ADAMTS6;RDH13;SCRG1;SLAMF6;ADD1;TPP1;SPIC;TTC8;USH1G;OCSTAMP;TAF8;COL10A1;OSR1;CRYGS;CSF1;CSF1R;CTNNA1;CTNS;NFAM1;CX3CR1;CYBB;TMEM65;DBP;ACE;ARX;ASXL1;DLG4;ACAN;DOCK2;AGT;DSP;DTX1;APLNR;GPR183;EDNRB;PHC1;AGO4;EFNB3;EIF4E…
GO:0033500	0.00149504	2.04994	13.1486	carbohydrate homeostasis	25	207	0.024791	ADCY5;SESN3;CYBA;GCLC;GPER1;ICAM1;ARRB1;MEF2C;MEN1;NMB;PDK2;PDK4;PIK3CA;PPARG;PPP3CA;PPP3CB;TMEM27;PTPRN;RAF1;TCF7L2;TIAM1;UCP2;USF1;IRS2;NR1D1
GO:0042593	0.00149504	2.04994	13.1486	glucose homeostasis	25	207	0.024791	ADCY5;SESN3;CYBA;GCLC;GPER1;ICAM1;ARRB1;MEF2C;MEN1;NMB;PDK2;PDK4;PIK3CA;PPARG;PPP3CA;PPP3CB;TMEM27;PTPRN;RAF1;TCF7L2;TIAM1;UCP2;USF1;IRS2;NR1D1
GO:0014066	0.00150332	2.31974	8.95627	regulation of phosphatidylinositol 3-kinase signaling	19	141	0.024872	RASGRP1;SEMA4D;HCST;PIK3IP1;PIK3AP1;AGT;FGR;GAB1;GPER1;HCLS1;IL18;PIK3CA;CEACAM1;BTC;TEK;TSC2;VAV1;PDGFD;IRS2
GO:0010648	0.00151959	1.41154	73.8099	negative regulation of cell communication	99	1162	0.025085	ADA;OPTN;RASA4;TNIP1;CD300A;PIK3IP1;PIK3AP1;PODN;SESN3;CTNNA1;CX3CR1;CREBRF;ASXL1;AGT;HTRA4;PTK2B;KANK1;FXN;IFI6;KANK2;PTPN22;STAP1;GCLC;GPER1;SH3KBP1;HTT;HSPA5;HTR2A;ICAM1;RAB7B;APOD;IGFBP4;IL10;INPP5D;ITGA6;LGALS3;ARRB1;MEN1;ACHE;MMP9;MMP14;NDUFS3;NMB;RRM2B;WWOX;PHB;TLR9;WNT4;PPARG;PPM1B;PID1;PPP2CB;PPP3CA;SLC35C1;LGR4;HIF1AN;PRKCB;LGMN;MEIS3;PSMB7;PSMB9;PSMB10;CTNNBIP1;PTGS2;PTPRC;PTPRJ;PTPRO;…
GO:0051043	0.00153676	5.92517	1.33391	regulation of membrane protein ectodomain proteolysis	6	21	0.025312	ADAM8;IL10;NRDC;SNX9;TIMP2;TIMP3
GO:0048878	0.00154392	1.4371	65.1712	chemical homeostasis	89	1026	0.025373	TCIRG1;ADCY5;ADCY7;CLCN3;SLC31A2;SESN3;CYBA;DLG4;AGT;EDNRB;ABCA2;EPHX2;PTK2B;SWAP70;SLC7A8;SGK3;FXN;IFI6;GCLC;GNA15;GOT1;CCR10;GPER1;SCARA5;RANGRF;MYLIP;SLC40A1;HAS2;HTT;HFE;HMOX2;HTR2A;ICAM1;IFIT1;IL18;LCN2;ARRB1;MAFG;MEF2C;MEN1;MYO5B;NMB;NPR1;ATP2A3;ATP6V0A4;PDK2;PDK4;ATP6V1A;PIK3CA;ATP6V0A1;PPARG;PQLC2;CLN6;PPP3CA;PPP3CB;PPT1;PRKAR2B;PRKCB;PRKD1;B2M;CCDC47;TMEM27;PTPRC;PTPRN;RAF1;HRH4;CCL3;WNK…
GO:0060100	0.00157532	11.8355	0.571677	positive regulation of phagocytosis, engulfment	4	9	0.025775	STAP1;NCKAP1L;PPARG;CD36
GO:1905155	0.00157532	11.8355	0.571677	positive regulation of membrane invagination	4	9	0.025775	STAP1;NCKAP1L;PPARG;CD36
GO:0032729	0.00164552	3.20278	3.93822	positive regulation of interferon-gamma production	11	62	0.026804	RASGRP1;SLAMF6;PTPN22;IRF8;IL18;TLR7;CD244;TLR9;BCL3;FZD5;CD14
GO:1904035	0.00164552	3.20278	3.93822	regulation of epithelial cell apoptotic process	11	62	0.026804	RAMP2;GPER1;ICAM1;SORT1;ECSCR;SRSF6;ZFP36L1;TCF7L2;TEK;SCG2;CD40
GO:0023057	0.00169299	1.40586	74.0639	negative regulation of signaling	99	1166	0.027517	ADA;OPTN;RASA4;TNIP1;CD300A;PIK3IP1;PIK3AP1;PODN;SESN3;CTNNA1;CX3CR1;CREBRF;ASXL1;AGT;HTRA4;PTK2B;KANK1;FXN;IFI6;KANK2;PTPN22;STAP1;GCLC;GPER1;SH3KBP1;HTT;HSPA5;HTR2A;ICAM1;RAB7B;APOD;IGFBP4;IL10;INPP5D;ITGA6;LGALS3;ARRB1;MEN1;ACHE;MMP9;MMP14;NDUFS3;NMB;RRM2B;WWOX;PHB;TLR9;WNT4;PPARG;PPM1B;PID1;PPP2CB;PPP3CA;SLC35C1;LGR4;HIF1AN;PRKCB;LGMN;MEIS3;PSMB7;PSMB9;PSMB10;CTNNBIP1;PTGS2;PTPRC;PTPRJ;PTPRO;…
GO:0030036	0.00172401	1.59572	35.0629	actin cytoskeleton organization	53	552	0.027959	BAIAP2;IQGAP2;WASF3;NISCH;PACSIN2;ADD1;CSF1R;CCDC155;CTNNA1;DOCK2;EMP2;PTK2B;FGD2;PHACTR1;SWAP70;FLNB;KANK1;STAP1;TMOD2;HCK;HCLS1;NCKAP1L;ICAM1;LCP1;ARHGAP6;ARHGDIB;ARRB1;MEF2A;MEF2C;NEB;MINK1;PAM;SERPINF2;WNT4;FGD6;SHTN1;RAC2;RAP2A;PARVG;SRC;TEK;FMNL1;MYH14;NUAK2;CAPG;CAPZA1;ANTXR1;ABLIM2;SPIRE2;PPP1R9B;WASL;S1PR2;PICK1
GO:2001237	0.00173425	2.59406	6.41549	negative regulation of extrinsic apoptotic signaling pathway	15	101	0.028064	CTNNA1;CX3CR1;IFI6;GCLC;HTT;ICAM1;ITGA6;LGALS3;RAF1;SRC;TCF7L2;TRAF2;SCG2;RNF34;NRP1
GO:0097191	0.00177438	1.99006	14.0378	extrinsic apoptotic signaling pathway	26	221	0.028496	RBCK1;CTNNA1;CX3CR1;DAXX;AGT;IFI6;GCLC;GPER1;HTT;ICAM1;IL6R;ITGA6;LGALS3;WWOX;RAF1;SORT1;SRC;TCF7L2;TIMP3;TRAF1;TRAF2;SCG2;RNF34;SGPP1;MADD;NRP1
GO:0000187	0.0017759	2.28203	9.08331	activation of MAPK activity	19	143	0.028496	ADAM8;MAP4K1;DAXX;MAPK8IP3;GAB1;GRM4;IRAK2;ARRB1;MAP3K5;NOD2;SYK;C5AR1;CXCR4;MUL1;MADD;TNFSF11;MAP3K6;S1PR2;CD81
GO:0002313	0.00179827	7.4018	0.952795	mature B cell differentiation involved in immune response	5	15	0.028496	ADA;GPR183;PTK2B;MFNG;BCL3
GO:0002710	0.00179827	7.4018	0.952795	negative regulation of T cell mediated immunity	5	15	0.028496	HFE;PPP3CB;PTPRC;CEACAM1;SPN
GO:0010758	0.00179827	7.4018	0.952795	regulation of macrophage chemotaxis	5	15	0.028496	CSF1;PTK2B;STAP1;RARRES2;C5AR1
GO:0072677	0.00179827	7.4018	0.952795	eosinophil migration	5	15	0.028496	ADAM8;CD300A;LGALS3;CCL3;SCG2
GO:2000251	0.00179827	7.4018	0.952795	positive regulation of actin cytoskeleton reorganization	5	15	0.028496	BAIAP2;STAP1;HCK;HCLS1;TEK
GO:0002824	0.00180476	2.97096	4.57342	positive regulation of adaptive immune response based on somatic recombination of immune receptors built from immunoglobulin superfamily domains	12	72	0.028496	ADA;TNFSF13B;MALT1;FCER1G;B2M;STAT6;BTK;TRAF2;UNG;FZD5;TNFSF13;CD40
GO:0042345	0.00180814	3.70881	2.85839	regulation of NF-kappaB import into nucleus	9	45	0.028496	RBCK1;IL10;IL18;TLR7;TLR9;PPM1B;PTGS2;BCL3;TLR2
GO:0042348	0.00180814	3.70881	2.85839	NF-kappaB import into nucleus	9	45	0.028496	RBCK1;IL10;IL18;TLR7;TLR9;PPM1B;PTGS2;BCL3;TLR2
GO:0048008	0.00180814	3.70881	2.85839	platelet-derived growth factor receptor signaling pathway	9	45	0.028496	TXNIP;GAB1;APOD;MYO1E;PTPRJ;NDRG4;SRC;PDGFD;NRP1
GO:0072577	0.00180814	3.70881	2.85839	endothelial cell apoptotic process	9	45	0.028496	RAMP2;GPER1;ICAM1;IL10;MAP3K5;ECSCR;TEK;SCG2;CD40
GO:0042098	0.00181119	2.17331	10.4807	T cell proliferation	21	165	0.028496	LILRB2;TNFSF13B;MALT1;VSIG4;DOCK2;CCDC88B;NCKAP1L;HLA-DMB;IL10;IL18;LGALS3;CD244;WNT4;PPP3CB;PSMB10;PTPRC;RAC2;SPN;SYK;DOCK8;CARD11
GO:0043114	0.00185462	4.71556	1.84207	regulation of vascular permeability	7	29	0.028933	RAMP2;NPR1;CTNNBIP1;PTPRJ;CEACAM1;SRC;TEK
GO:0043552	0.00185462	4.71556	1.84207	positive regulation of phosphatidylinositol 3-kinase activity	7	29	0.028933	VAV3;PTK2B;FGR;ATG14;NOD2;SRC;TEK
GO:0045730	0.00185462	4.71556	1.84207	respiratory burst	7	29	0.028933	NOXA1;CYBA;CYBB;HCK;NCF2;RAC2;NCF1
GO:1900449	0.00185462	4.71556	1.84207	regulation of glutamate receptor signaling pathway	7	29	0.028933	DLG4;PTK2B;MAPK8IP2;CNIH2;MEF2C;MINK1;KLHL24
GO:0002479	0.00188146	3.14098	4.00174	antigen processing and presentation of exogenous peptide antigen via MHC class I, TAP-dependent	11	63	0.02929	CYBA;CYBB;HLA-B;NCF2;NCF4;B2M;PSMB7;PSMB9;PSMB10;NCF1;CD36
GO:0031623	0.00189407	2.79979	5.20861	receptor internalization	13	82	0.029424	RAMP2;RAMP1;GRK3;DLG4;FCER1G;ITGB2;ARRB1;ACHE;CEACAM1;SYK;PICK1;CD36;CD81
GO:0032680	0.00191666	2.56408	6.47901	regulation of tumor necrosis factor production	15	102	0.029712	RASGRP1;GPNMB;CYBA;CYBB;FCER1G;PTPN22;IL10;TLR9;BCL3;CCL3;NOD2;SPN;TLR2;CD14;CD36
GO:0003018	0.0019498	2.20697	9.84555	vascular process in circulatory system	20	155	0.030163	RAMP2;ACE;AGT;EDNRB;EPHX2;GCLC;GPER1;HTR2A;ICAM1;ASIC2;NPR1;SERPINF2;CTNNBIP1;PTGS2;PTPRJ;SCPEP1;RGS2;CEACAM1;SRC;TEK
GO:0032878	0.00200073	5.55449	1.39743	regulation of establishment or maintenance of cell polarity	6	22	0.030886	PTK2B;KANK1;FLOT2;WDPCP;SHTN1;TEK
GO:0042306	0.00210351	2.14326	10.6078	regulation of protein import into nucleus	21	167	0.032405	RBCK1;RBPMS;KANK1;HCLS1;APOD;IL10;IL18;NFKBIE;TLR7;TLR9;PPM1B;PPP3CA;PPP3CB;PPP3R1;PTGS2;BCL3;SFRP5;THRA;TLR2;RGS20;CD36
GO:0032386	0.00211063	1.64558	28.9015	regulation of intracellular transport	45	455	0.032447	ARIH2;RBCK1;RBPMS;CD300A;ABCA2;UNC13D;FCER1G;FGR;CEP131;KANK1;CNIH2;B3GAT3;HCLS1;HNMT;APOD;IL10;IL18;ITGAX;LCP1;NFKBIE;TLR7;GTSE1;PLAGL2;TLR9;PPM1B;PPP3CA;PPP3CB;PPP3R1;PSMB7;PTGS2;RAC2;BCL3;SFRP5;SORL1;SRC;SYK;TCF7L2;THRA;TLR2;ZBTB17;FZD5;SH3TC2;RGS20;RAB29;CD36
GO:0030316	0.00211815	2.75961	5.27213	osteoclast differentiation	13	83	0.032494	LILRB4;OCSTAMP;CSF1;CSF1R;GPR183;INPP5D;MITF;CCL3;SRC;CA2;TNFSF11;RASSF2;MAFB
GO:0009725	0.00214141	1.47133	52.1497	response to hormone	73	821	0.032783	RAMP2;TCIRG1;BAIAP2;KAT5;TXNIP;ADCY5;EGLN2;ADCY7;FBXO32;SESN3;CREBRF;CYBA;CYBB;DAXX;AGT;EIF4EBP1;ABCA2;PTK2B;KANK1;GAB1;KANK2;GCLC;GOT1;GPER1;HCLS1;HNMT;ICAM1;IL10;MEF2C;MEN1;MMP14;MMP19;ATP6V0A4;PAM;INSIG2;PDK2;PDK4;ATP6V1A;PHB;PIK3CA;ATP6V0A1;POR;PPARG;PID1;PRKAR2B;PRKCB;AGTRAP;PTGS2;PTPRA;PTPRN;RARRES2;SORT1;CEACAM1;MMS19;SRSF6;SNRPN;SRC;SSTR2;ZFP36L1;TEK;THRA;TIMP2;TLR2;TSC2;UCP2;USF1;CA2;NR0…
GO:0009056	0.00216391	1.30912	123.863	catabolic process	154	1950	0.033	ADA;PDCD6IP;ADAM8;TCIRG1;ARIH2;KAT5;RBCK1;MGEA5;CTSC;NEU3;USP19;EGLN2;OSBPL7;FBXO32;OMA1;TPP1;PLD4;RNF19B;COL10A1;GALM;GLYCTK;CPT1A;PM20D1;ACE;ACAN;DNASE1L3;AGO4;EIF4A1;ENO3;EPHX1;EPHX2;CLN8;ALDH1A1;PTK2B;ENPP4;BTBD3;HAAO;FUCA1;ETFBKMT;GALC;ARIH1;GALK1;ABHD12;FBXL3;PABPC1;GCLC;DHDH;GLUL;GM2A;GOT1;GPX3;MYLIP;HTT;HFE;HMOX2;HNMT;HSPA5;HTR2A;HYAL1;IL10;INPP1;PLA2G2C;LIPA;ARRB1;MANBA;MAOA;ACHE;MMP9;MM…
GO:0051056	0.0021645	1.83818	17.9761	regulation of small GTPase mediated signal transduction	31	283	0.033	RASGRP1;FAM13A;RASA4;VAV3;RALBP1;TAGAP;CSF1;FGD2;KANK1;PSD4;ARHGAP30;ARHGAP6;ARHGDIB;ARRB1;ITSN2;PPP2CB;FGD6;ARHGAP15;PSD;ARHGAP31;RAC2;RAF1;SRC;TIAM1;TIMP2;TSC2;VAV1;ARHGAP24;MADD;ARHGAP12;ARHGAP44
GO:0060759	0.00226245	2.2277	9.27387	regulation of response to cytokine stimulus	19	146	0.034422	RBCK1;CDC37;CSF1;CREBRF;CLIP3;STAP1;IRAK2;IRF7;PPARG;PTPRC;SYK;TRAF1;TRAF2;TYK2;IL1R2;MUL1;PARP9;PIAS1;MADD
GO:0009968	0.00226835	1.40984	67.7755	negative regulation of signal transduction	91	1067	0.034441	ADA;OPTN;RASA4;TNIP1;CD300A;PIK3IP1;PIK3AP1;PODN;SESN3;CTNNA1;CX3CR1;CREBRF;ASXL1;AGT;HTRA4;KANK1;FXN;IFI6;KANK2;PTPN22;STAP1;GCLC;GPER1;SH3KBP1;HTT;HSPA5;ICAM1;RAB7B;APOD;IGFBP4;IL10;INPP5D;ITGA6;LGALS3;ARRB1;MEN1;MMP9;MMP14;NDUFS3;RRM2B;WWOX;PHB;TLR9;WNT4;PPARG;PPM1B;PID1;PPP2CB;SLC35C1;LGR4;HIF1AN;PRKCB;LGMN;MEIS3;PSMB7;PSMB9;PSMB10;CTNNBIP1;PTPRC;PTPRJ;PTPRO;RAF1;RGS2;BGN;CEACAM1;SFRP5;HHIP;N…
GO:1903708	0.00227381	2.17447	9.97259	positive regulation of hemopoiesis	20	157	0.034453	ADA;ADAM8;RASGRP1;LILRB2;OCSTAMP;CSF1;FLT3LG;HCLS1;NCKAP1L;RAB7B;IL18;INPP5D;MMP14;CTNNBIP1;ZFP36L1;SYK;BTK;CA2;TNFSF11;ISG15
GO:0034142	0.00228834	4.51025	1.90559	toll-like receptor 4 signaling pathway	7	30	0.034531	PIK3AP1;PTPN22;RAB7B;ITGB2;CD14;NR1D1;TRIL
GO:0099601	0.00228834	4.51025	1.90559	regulation of neurotransmitter receptor activity	7	30	0.034531	DLG4;PTK2B;MAPK8IP2;CNIH2;MEF2C;MINK1;KLHL24
GO:0001915	0.00231932	22.1747	0.317598	negative regulation of T cell mediated cytotoxicity	3	5	0.034715	PPP3CB;PTPRC;CEACAM1
GO:0032661	0.00231932	22.1747	0.317598	regulation of interleukin-18 production	3	5	0.034715	IL10;TLR9;TLR2
GO:0038145	0.00231932	22.1747	0.317598	macrophage colony-stimulating factor signaling pathway	3	5	0.034715	CSF1;CSF1R;STAP1
GO:0046645	0.00231932	22.1747	0.317598	positive regulation of gamma-delta T cell activation	3	5	0.034715	NCKAP1L;NOD2;SYK
GO:0032640	0.00232959	2.50613	6.60605	tumor necrosis factor production	15	104	0.034798	RASGRP1;GPNMB;CYBA;CYBB;FCER1G;PTPN22;IL10;TLR9;BCL3;CCL3;NOD2;SPN;TLR2;CD14;CD36
GO:0050730	0.00236812	1.97313	13.5932	regulation of peptidyl-tyrosine phosphorylation	25	214	0.035302	SEMA4D;CD300A;CSF1R;ACE;AGT;PTK2B;STAP1;HCLS1;HTR2A;ICAM1;IL6R;IL18;ITGB2;SRC;SYK;TEC;PDGFD;SRCIN1;AFAP1L2;NRP1;CCK;UNC119;CD36;CD40;CD81
GO:0060548	0.00239847	1.45261	54.9445	negative regulation of cell death	76	865	0.035682	ADA;ADAM8;RAMP2;MERTK;SEMA4D;RBCK1;PROKR1;MALT1;OSR1;CSF1R;PM20D1;CTNNA1;CX3CR1;EDNRB;AGO4;PTK2B;FCER1G;FLT3LG;SIRT5;FXN;IFI6;KANK2;GCLC;SLC40A1;HCK;HCLS1;HTT;NCKAP1L;HSPA5;ICAM1;IFIT3;AMIGO2;IL10;ITGA6;IRF7;LGALS3;ASIC2;EPCAM;ARRB1;MEF2C;MMP9;NDUFS3;RRM2B;PDK4;PIK3CA;WNT4;POR;PPT1;PRKD1;LGMN;MEIS3;RAF1;BCL3;RPS6KA1;NOD2;SRSF6;SORL1;SRC;BTC;TCF7L2;TEK;TRAF2;C5AR1;UCP2;UNG;VDAC2;SCG2;CARD14;RNF34;…
GO:0009617	0.00241083	1.58961	33.1573	response to bacterium	50	522	0.035794	OPTN;LILRB2;BAIAP2;MALT1;CX3CR1;CYBA;EDNRB;FCER1G;FGR;STAB1;SHPK;PTPN22;STAP1;TRDC;HCK;ICAM1;CLEC4D;IRF8;IL6R;IL10;IL10RA;IL18;IRAK2;IRF5;LOXL1;MEF2C;MGST2;CFP;TLR9;B2M;PTGS2;CXCL16;BCL3;S100A12;CCL3;NOD2;SPN;SRC;SYK;THBD;TLR2;C5AR1;FZD5;RAB29;WASL;CD14;CD36;NR1D1;CD40;ISG15
GO:1904018	0.0024169	2.27055	8.63868	positive regulation of vasculature development	18	136	0.035812	RAMP2;CX3CR1;CYBB;PTK2B;ANGPT2;GPER1;HYAL1;ITGB2;HIF1AN;PRKCB;PRKD1;CYSLTR2;PTGIS;PTGS2;CEACAM1;TEK;C5AR1;PDGFD
GO:0032844	0.00242569	1.652	27.504	regulation of homeostatic process	43	433	0.03587	ADA;ADAM8;ADCY5;CSF1R;CYBA;AGT;EDNRB;PTK2B;FCER1G;IFI6;GCLC;GPER1;RANGRF;HTT;NCKAP1L;HTR2A;INPP5D;ARRB1;NPR1;PDK4;PPP3CB;PKIB;PRKD1;B2M;TMEM27;PTGS2;PTPRC;CCL3;WNK4;SPI1;SRC;ZFP36L1;SYK;TIAM1;UCP2;CA2;TNFSF11;CCK;GSTO1;CD36;NR1D1;ISG15;MAFB
GO:0034103	0.00243597	3.02426	4.12878	regulation of tissue remodeling	11	65	0.03595	ADAM8;CSF1R;AGT;IL18;INPP5D;PDK4;CEACAM1;SRC;SYK;CA2;TNFSF11
GO:0031669	0.00245213	2.15857	10.0361	cellular response to nutrient levels	20	158	0.03604	EHMT2;ATG14;KANK2;GLUL;HFE;HSPA5;ICAM1;PDK2;PDK4;WNT4;PPARG;RRAGC;UCP2;USF1;MAP1LC3B;NUAK2;NCOA1;MTMR3;DAPL1;PICK1
GO:0008284	0.00245649	1.46616	51.578	positive regulation of cell proliferation	72	812	0.03604	ADA;LILRB2;TCIRG1;VAV3;TNFSF13B;OCSTAMP;OSR1;CSF1;CSF1R;CX3CR1;CYBA;AGT;GPR183;EDNRB;EMP2;PTK2B;CEP131;FLT3LG;FXN;CHTOP;GLUL;CCDC88B;GPER1;HAS2;HCK;HCLS1;NCKAP1L;HLA-DMB;HTR2A;HYAL1;IL6R;IL10;IL18;EPCAM;MATK;MEF2C;MAP3K5;MMP9;MYCN;NMB;CD244;SERPINF2;PID1;PRKD1;PTGS2;WDR48;PTPRC;PTPRN;RAC2;NOD2;SRSF6;GAREM1;SPN;SRPK2;STX3;BST1;BTC;SYK;TEK;TIAM1;C5AR1;SCG2;DBF4B;PDGFD;CARD11;IRS2;TNFSF13;NRP1;CCK;S…
GO:0050729	0.00246972	2.40394	7.30476	positive regulation of inflammatory response	16	115	0.03604	ADAM8;TNIP1;AGT;FCER1G;IL18;TLR7;TLR9;PTGS2;S100A12;CCL3;GPSM3;NOD2;BTK;TLR2;PLA2G7;TNFSF11
GO:0007035	0.00248006	6.72848	1.01631	vacuolar acidification	5	16	0.03604	TCIRG1;ATP6V0A4;ATP6V0A1;CLN6;PPT1
GO:0010744	0.00248006	6.72848	1.01631	positive regulation of macrophage derived foam cell differentiation	5	16	0.03604	CSF1;AGT;IL18;PLA2G10;CD36
GO:0045655	0.00248006	6.72848	1.01631	regulation of monocyte differentiation	5	16	0.03604	CSF1;INPP5D;IRF7;CTNNBIP1;ZFP36L1
GO:0097320	0.00248006	6.72848	1.01631	membrane tubulation	5	16	0.03604	PACSIN2;BIN2;SNX9;FNBP1L;WASL
GO:0060350	0.00248116	3.51316	2.98542	endochondral bone morphogenesis	9	47	0.03604	COL10A1;MATN1;MEF2C;MMP13;MMP14;POR;CSGALNACT1;TEK;COL27A1
GO:0045637	0.00257258	2.062	11.4971	regulation of myeloid cell differentiation	22	181	0.037295	LILRB4;OCSTAMP;CSF1;PTK2B;HCLS1;NCKAP1L;RAB7B;INPP5D;IRF7;MEF2C;MEIS1;MITF;CTNNBIP1;CEACAM1;CCL3;SPI1;ZFP36L1;CA2;TNFSF11;ISG15;RASSF2;MAFB
GO:1904589	0.00261632	2.0997	10.7983	regulation of protein import	21	170	0.037855	RBCK1;RBPMS;KANK1;HCLS1;APOD;IL10;IL18;NFKBIE;TLR7;TLR9;PPM1B;PPP3CA;PPP3CB;PPP3R1;PTGS2;BCL3;SFRP5;THRA;TLR2;RGS20;CD36
GO:0007264	0.00262678	1.56017	35.7616	small GTPase mediated signal transduction	53	563	0.037932	RASGRP1;FAM13A;RASA4;RASGRP2;VAV3;RALBP1;RAB35;NISCH;TAGAP;DOCK11;CSF1;RASGEF1B;DOCK2;FGD2;RHOBTB3;RGL1;KANK1;PSD4;RASGEF1C;ARHGAP30;RAB7B;TRIM23;RAB15;ARHGAP6;ARHGDIB;ARRB1;ITSN2;RASL12;PPP2CB;FGD6;ARHGAP15;PRKD1;PSD;ARHGAP31;SHTN1;RAC2;RAF1;RALGDS;RAP2A;RRAGC;SRC;TIAM1;TIMP2;TSC2;VAV1;DOCK8;ARHGAP24;BCAR3;MADD;RAB29;DOK2;ARHGAP12;ARHGAP44
GO:0043069	0.00264742	1.46511	50.8793	negative regulation of programmed cell death	71	801	0.038155	ADA;ADAM8;RAMP2;MERTK;SEMA4D;RBCK1;PROKR1;MALT1;OSR1;CSF1R;CTNNA1;CX3CR1;EDNRB;AGO4;PTK2B;FCER1G;FLT3LG;SIRT5;FXN;IFI6;KANK2;GCLC;SLC40A1;HCK;HCLS1;HTT;NCKAP1L;HSPA5;ICAM1;IFIT3;AMIGO2;IL10;ITGA6;IRF7;LGALS3;ASIC2;EPCAM;ARRB1;MEF2C;MMP9;NDUFS3;RRM2B;PDK4;PIK3CA;WNT4;POR;PPT1;LGMN;MEIS3;RAF1;BCL3;RPS6KA1;NOD2;SRSF6;SRC;BTC;TCF7L2;TEK;TRAF2;C5AR1;UCP2;UNG;VDAC2;SCG2;CARD14;RNF34;DOCK8;NUAK2;PIAS1;I…
GO:0002237	0.0026596	1.77421	19.7546	response to molecule of bacterial origin	33	311	0.038256	LILRB2;MALT1;CX3CR1;EDNRB;SHPK;PTPN22;STAP1;HCK;ICAM1;IRF8;IL10;IL10RA;IL18;IRAK2;IRF5;LOXL1;MEF2C;MGST2;TLR9;B2M;PTGS2;CXCL16;CCL3;NOD2;SRC;THBD;TLR2;C5AR1;FZD5;CD14;CD36;NR1D1;CD40
GO:0009612	0.00268809	2.01674	12.2593	response to mechanical stimulus	23	193	0.03859	TXNIP;CYBA;AGT;PTK2B;ABHD12;GCLC;ANGPT2;HTT;HTR2A;PKD1L3;KCNK2;ASIC2;MAP3K1;MMP14;TLR7;PPARG;PTGS2;RAF1;STRA6;SRC;LRP11;MAP3K14;CD40
GO:0001503	0.00277756	1.70838	22.9306	ossification	37	361	0.039793	GPNMB;SEMA4D;COL10A1;OSR1;CSF1;PTK2B;NPNT;IGSF10;IBSP;IL6R;MATN1;MEF2C;MEN1;ACHE;MMP9;MMP13;MMP14;ATP6V0A4;WWOX;PHB;PHEX;WNT4;LGR4;CSGALNACT1;PRKD1;CTNNBIP1;CCDC47;PTGS2;SORT1;CCL3;TEK;THRA;SEMA7A;TNFSF11;CBFB;ACVR2B;RASSF2
GO:0000302	0.00278266	1.97704	13.0215	response to reactive oxygen species	24	205	0.039793	ADA;TXNIP;SESN3;CYBA;CYBB;PTK2B;FXN;GPX3;HYAL1;APOD;MAP3K5;PDK2;PPP2CB;PTPRN;SOD3;SRC;STAT6;BTK;TRAF2;UCP2;PDGFD;STK24;CD36;PRDX6
GO:0032677	0.00287731	3.15721	3.62062	regulation of interleukin-8 production	10	57	0.041067	PTPN22;IL10;ARRB1;TLR7;CD244;TLR9;BCL3;NOD2;TLR2;AFAP1L2
GO:0002821	0.00288754	2.78456	4.8275	positive regulation of adaptive immune response	12	76	0.041134	ADA;TNFSF13B;MALT1;FCER1G;B2M;STAT6;BTK;TRAF2;UNG;FZD5;TNFSF13;CD40
GO:1904019	0.00292455	2.6457	5.46269	epithelial cell apoptotic process	13	86	0.04158	RAMP2;GPER1;ICAM1;IL10;MAP3K5;SORT1;ECSCR;SRSF6;ZFP36L1;TCF7L2;TEK;SCG2;CD40
GO:0042221	0.00295763	1.22246	254.968	response to chemical	293	4014	0.04197	ADA;ADAM8;RASA4;RASGRP2;RAMP2;LILRB2;TCIRG1;VAV3;BAIAP2;SEMA4D;KAT5;RBCK1;TXNIP;TNFSF13B;CTSC;USP19;MALT1;RALBP1;RAB35;ADCY5;CDC37;CHKA;EGLN2;EGLN3;ADCY7;CHRNA4;OSBPL7;FBXO32;ADD1;TPP1;PODN;OCSTAMP;DUSP15;OSR1;CPOX;CPT1A;CSF1;CSF1R;SESN3;CSF2RA;CTNNA1;CX3CR1;CREBRF;CYBA;CYBB;CYP2A13;CYP2J2;ADSS;DAXX;ARX;ASXL1;DOCK2;AGT;GPR183;EDNRB;AGO4;EFNB3;EIF4EBP1;ABCA2;ENO3;HTRA4;EPHB1;EPHX1;EPHX2;ETV2;PTK2B…
GO:0050714	0.00296546	1.96605	13.0851	positive regulation of protein secretion	24	206	0.042	ADAM8;RASGRP1;CSF1R;SCAMP5;FGR;PTPN22;GLUL;GPER1;IL10;ARRB1;ACHE;CD244;PPP3CB;EXOC1;TMEM27;CCL3;NOD2;SRC;SYK;TCF7L2;TRPM2;NR0B2;IRS2;CD14
GO:0033157	0.00304894	1.69768	23.0576	regulation of intracellular protein transport	37	363	0.0431	ARIH2;RBCK1;RBPMS;CEP131;KANK1;B3GAT3;HCLS1;HNMT;APOD;IL10;IL18;ITGAX;LCP1;NFKBIE;TLR7;GTSE1;PLAGL2;TLR9;PPM1B;PPP3CA;PPP3CB;PPP3R1;PSMB7;PTGS2;RAC2;BCL3;SFRP5;SORL1;TCF7L2;THRA;TLR2;ZBTB17;FZD5;SH3TC2;RGS20;RAB29;CD36
GO:0002761	0.00308514	2.42394	6.79661	regulation of myeloid leukocyte differentiation	15	107	0.043528	LILRB4;OCSTAMP;CSF1;HCLS1;INPP5D;IRF7;MITF;CTNNBIP1;CEACAM1;CCL3;ZFP36L1;CA2;TNFSF11;RASSF2;MAFB
GO:0048869	0.00314169	1.22357	245.694	cellular developmental process	283	3868	0.044241	ADA;PQBP1;ADAM8;RASGRP1;DHRS9;RAMP2;LILRB2;SPEG;ARIH2;OLFM1;GPNMB;BAIAP2;MERTK;SEMA4D;TXNIP;TCFL5;NEK6;WASF3;MALT1;MMP24;LILRB4;RAB35;TDRKH;LECT1;PACSIN2;RDH13;SLAMF6;OSBPL11;ADD1;TPP1;SPIC;JDP2;TTC8;USH1G;OCSTAMP;TAF8;OSR1;CPT1A;CSF1;CSF1R;CCDC155;CTNNA1;NFAM1;CX3CR1;IQUB;ACE;ARX;ASXL1;DLG4;DNASE1L3;DOCK2;AGT;DSP;DTX1;GPR183;EDNRB;AGO4;EFNB3;TMEM17;UNC13D;EMP2;EPHB1;ETV2;PTK2B;FCER1G;FGD2;FGR;IC…
GO:0042554	0.00323643	4.93669	1.52447	superoxide anion generation	6	24	0.045489	CYBA;CYBB;AGT;NCF2;NCF1;SYK
GO:0048585	0.0032706	1.35121	84.5447	negative regulation of response to stimulus	109	1331	0.045882	ADA;OPTN;RASA4;LILRB2;TNIP1;SEMA4D;CD300A;PIK3IP1;PIK3AP1;PODN;SESN3;CTNNA1;CX3CR1;CREBRF;ASXL1;AGT;HTRA4;KANK1;FXN;IFI6;KANK2;PTPN22;STAP1;GCLC;ANGPT2;GPER1;NENF;SH3KBP1;HTT;HFE;HSPA5;ICAM1;RAB7B;IFIT1;APOD;IGFBP4;IL10;INPP5D;ITGA6;LGALS3;ARRB1;MEN1;MMP9;MMP14;NDUFS3;RRM2B;WWOX;PHB;SERPINF2;TLR9;WNT4;PPARG;PPM1B;PID1;PPP2CB;PPP3CB;SLC35C1;LGR4;HIF1AN;PRKCB;LGMN;MEIS3;PSMB7;PSMB9;PSMB10;CTNNBIP1;…
GO:0050663	0.00328752	2.09722	10.2902	cytokine secretion	20	162	0.045912	RASGRP1;CSF1R;AGT;SCAMP5;FGR;PTPN22;IL10;LCP2;CD244;TLR9;LGR4;S100A12;CCL3;NOD2;SRC;SYK;TLR2;IL1R2;CD14;CD36
GO:0010565	0.00332089	2.14262	9.59147	regulation of cellular ketone metabolic process	19	151	0.045912	CPT1A;SIRT5;ETFBKMT;INSIG2;PRKAG2;PDK2;PDK4;OAZ3;WNT4;PPARG;PSMB7;PSMB9;PSMB10;PTGS2;CEACAM1;PDHX;IRS2;SLC7A7;NR1D1
GO:0001959	0.0033247	2.19554	8.89275	regulation of cytokine-mediated signaling pathway	18	140	0.045912	RBCK1;CDC37;CSF1;CREBRF;CLIP3;STAP1;IRAK2;IRF7;PPARG;PTPRC;SYK;TRAF1;TRAF2;TYK2;IL1R2;MUL1;PIAS1;MADD
GO:0032647	0.00333158	6.16738	1.07983	regulation of interferon-alpha production	5	17	0.045912	IL10;IRF5;IRF7;TLR7;TLR9
GO:1900120	0.00333158	6.16738	1.07983	regulation of receptor binding	5	17	0.045912	HFE;IL10;MMP9;B2M;NRP1
GO:0044707	0.00333371	1.19752	368.541	single-multicellular organism process	410	5802	0.045912	ADA;ZBTB42;PQBP1;ADAM8;RASGRP1;CLEC3A;RAMP2;RAMP1;LILRB2;SPEG;ARIH2;OLFM1;VAV3;GPNMB;BAIAP2;MERTK;SEMA4D;KAT5;TACC2;HEXIM1;TXNIP;TCFL5;WASF3;USP19;MALT1;MMP24;SPIN1;LILRB4;RAB35;LECT1;ADCY5;ADAMTS6;RDH13;ADCY7;VSIG4;SCRG1;CHRNA4;SLAMF6;OMA1;ADD1;TPP1;SPIC;TTC8;USH1G;OCSTAMP;TAF8;COL10A1;OSR1;DOCK11;CRYGS;CSF1;CSF1R;CTNNA1;CTNS;NFAM1;CX3CR1;CYBA;CYBB;TMEM65;DBP;DENND1B;ACE;ARX;ASXL1;DLG4;ACAN;DOCK…
GO:0001910	0.00333891	3.33707	3.11246	regulation of leukocyte mediated cytotoxicity	9	49	0.045912	RASGRP1;SLAMF6;STAP1;ICAM1;PPP3CB;B2M;PTPRC;CEACAM1;VAV1
GO:0006911	0.00333891	3.33707	3.11246	phagocytosis, engulfment	9	49	0.045912	CD300A;FCER1G;STAP1;TRDC;NCKAP1L;BIN2;GULP1;PPARG;CD36
GO:0006606	0.00334118	1.81886	16.9598	protein import into nucleus	29	267	0.045912	RBCK1;TXNIP;RBPMS;AGT;KANK1;FYB;HCLS1;APOD;IL10;IL18;RERE;NFKBIE;TLR7;TLR9;PPM1B;PPP3CA;PPP3CB;PPP3R1;IPO9;NUP107;PTGS2;BCL3;SFRP5;SYK;THRA;TLR2;TSC2;RGS20;CD36
GO:0044744	0.00334118	1.81886	16.9598	protein targeting to nucleus	29	267	0.045912	RBCK1;TXNIP;RBPMS;AGT;KANK1;FYB;HCLS1;APOD;IL10;IL18;RERE;NFKBIE;TLR7;TLR9;PPM1B;PPP3CA;PPP3CB;PPP3R1;IPO9;NUP107;PTGS2;BCL3;SFRP5;SYK;THRA;TLR2;TSC2;RGS20;CD36
GO:1902593	0.00334118	1.81886	16.9598	single-organism nuclear import	29	267	0.045912	RBCK1;TXNIP;RBPMS;AGT;KANK1;FYB;HCLS1;APOD;IL10;IL18;RERE;NFKBIE;TLR7;TLR9;PPM1B;PPP3CA;PPP3CB;PPP3R1;IPO9;NUP107;PTGS2;BCL3;SFRP5;SYK;THRA;TLR2;TSC2;RGS20;CD36
GO:0009719	0.00335606	1.33045	95.343	response to endogenous stimulus	121	1501	0.04603	ADA;RAMP2;TCIRG1;BAIAP2;KAT5;TXNIP;RAB35;ADCY5;EGLN2;ADCY7;CHRNA4;FBXO32;DUSP15;SESN3;CTNNA1;CX3CR1;CREBRF;CYBA;CYBB;ADSS;DAXX;AGT;EIF4EBP1;ABCA2;HTRA4;ETV2;PTK2B;FCER1G;KANK1;GAB1;NPNT;KANK2;PTPN22;GCLC;GOT1;GPER1;HAS2;HCLS1;HFE;HNMT;HPGD;HSPA5;HTR2A;HYAL1;ICAM1;IL10;IRF5;ITGB2;MCM7;MEF2C;MEN1;MGST2;MMP14;MMP19;MTHFR;RRM2B;ATP6V0A4;PAM;PARD6A;INSIG2;PDK2;PDK4;WWOX;ATP6V1A;PHB;PIK3CA;ATP6V0A1;WNT…
GO:0008104	0.00344793	1.26726	151.113	protein localization	182	2379	0.047203	PDCD6IP;ADAM8;RASGRP1;OPTN;RAMP2;RAMP1;TCIRG1;ARIH2;RBCK1;TXNIP;TNFSF13B;CCT6B;TOMM34;RAB35;RBPMS;ADCY5;CDC37;PACSIN2;AP1S1;TTC8;SNX20;TAF8;AP1S3;CPT1A;CSF1R;CTNNA1;DENND1B;DLG4;AGT;DSP;SCAMP5;EMP2;FCER1G;FGR;ICK;CEP131;SWAP70;TBC1D9;MAPK8IP3;FLNB;KANK1;FLOT2;TBC1D1;NUP210;CTDNEP1;STX12;FYB;CNIH2;NPNT;HINFP;CLIP3;PTPN22;B3GAT3;KCNG2;GLUL;GPER1;RANGRF;SLC25A6;HCLS1;HFE;HNMT;HSPA5;HTR2A;RAB7B;IFIT1…
GO:1990266	0.00358962	2.57481	5.58973	neutrophil migration	13	88	0.049052	ADAM8;VAV3;FCER1G;NCKAP1L;ITGB2;LGALS3;MPP1;RAC2;S100A12;CCL3;SYK;C5AR1;VAV1
GO:0031668	0.00360212	1.99848	11.8147	cellular response to extracellular stimulus	22	186	0.049131	EHMT2;ATG14;KANK2;GLUL;HFE;HSPA5;ICAM1;ITGA6;PDK2;PDK4;WNT4;PPARG;RRAGC;UCP2;USF1;MAP1LC3B;NUAK2;PPP1R9B;NCOA1;MTMR3;DAPL1;PICK1
GO:0051051	0.00365086	1.62052	27.3135	negative regulation of transport	42	430	0.049704	ADA;LILRB2;PACSIN2;CD300A;OSR1;DLG4;SCAMP5;PTK2B;CNIH2;PTPN22;HTR2A;ICAM1;APOD;IL10;LGALS3;MMP9;NFKBIE;NMB;OAZ3;TLR9;PPM1B;PID1;PPP3CA;LGR4;PRKCB;PRKD1;PTGS2;CEACAM1;SFRP5;WNK4;THRA;UCP2;IL1R2;RHBDF2;SRCIN1;PLA2G10;IRS2;LRSAM1;UNC119;VAMP3;GSTO1;CD36
GO:0033036	0.0036913	1.24929	174.616	macromolecule localization	207	2749	0.050162	PDCD6IP;ADAM8;RASGRP1;OPTN;DDX39A;RAMP2;RAMP1;TCIRG1;ARIH2;RBCK1;TXNIP;TNFSF13B;CCT6B;TOMM34;RAB35;RBPMS;ADCY5;CDC37;CHKA;PACSIN2;OSBPL7;OSBPL11;AP1S1;TTC8;SNX20;TAF8;AP1S3;CPT1A;CSF1R;STARD6;CTNNA1;DENND1B;ACE;DLG4;AGT;DSP;SCAMP5;ABCA2;EMP2;CLN8;FCER1G;FGR;ICK;CEP131;SWAP70;TBC1D9;MAPK8IP3;FLNB;KANK1;FLOT2;TBC1D1;NUP210;CTDNEP1;STX12;APOL2;FYB;CNIH2;NPNT;HINFP;CLIP3;CHTOP;PTPN22;B3GAT3;KCNG2;GLU…
GO:0030198	0.00370974	1.71647	20.9615	extracellular matrix organization	34	330	0.05	ADAM8;RAMP2;COL10A1;OLFML2A;ACAN;AGT;NPNT;HAS2;IBSP;ICAM1;ITGA6;ITGAD;ITGAL;ITGAX;ITGB2;LCP1;LOXL1;MATN1;MFAP4;MMP9;MMP13;MMP14;MMP19;MYO1E;VIT;SERPINF2;CSGALNACT1;BCL3;BGN;TIMP2;MADCAM1;ANTXR1;COL27A1;CD36

## Sheet: greenyellow
GOBPID	Pvalue	OddsRatio	ExpCount	Term	Count	Size	FDR	Symbols
GO:0006915	1.367e-09	1.62758	150.965	apoptotic process	221	1765	7e-06	PPIF;CDK5;MFSD10;PAK4;CDKN2D;RACK1;STK25;MYBBP1A;CIB1;ATG7;BLCAP;FASTK;SERINC3;CAPN10;CORO1A;PHB2;CLU;PLK3;ADORA2A;NACC2;DYNLL2;CRYAB;CSNK2A1;TMC8;CTGF;CTSH;DAB2IP;GIMAP8;AARS;DAPK3;DEDD2;DDB1;DDIT3;DMPK;DNM2;DUSP6;EIF5A;AKT1;AKT2;UNC5B;RNF152;FGD1;FGFR3;FHIT;PHLDA1;FOXC1;FOXC2;GRAMD4;FLNA;DIP2A;PHLPP1;PACS2;PPP1R13B;NCSTN;CLCF1;PHLDA3;CADM1;FKBP8;BCL2L13;MTCH1;BRMS1;ZNF385A;NSMF;APPL1;NOC2L;NUPR…
GO:0012501	2.26967e-09	1.61417	152.676	programmed cell death	222	1785	7e-06	PPIF;CDK5;MFSD10;PAK4;CDKN2D;RACK1;STK25;MYBBP1A;CIB1;ATG7;BLCAP;FASTK;SERINC3;CAPN10;CORO1A;PHB2;CLU;PLK3;ADORA2A;NACC2;DYNLL2;CRYAB;CSNK2A1;TMC8;CTGF;CTSH;DAB2IP;GIMAP8;AARS;DAPK3;DEDD2;DDB1;DDIT3;DMPK;DNM2;DUSP6;EIF5A;AKT1;AKT2;UNC5B;RNF152;FGD1;FGFR3;FHIT;PHLDA1;FOXC1;FOXC2;GRAMD4;FLNA;DIP2A;PHLPP1;PACS2;PPP1R13B;NCSTN;CLCF1;PHLDA3;CADM1;FKBP8;BCL2L13;MTCH1;BRMS1;ZNF385A;NSMF;APPL1;NOC2L;NUPR…
GO:0071363	2.59666e-09	2.08991	50.6353	cellular response to growth factor stimulus	94	592	7e-06	CDH5;RACK1;CIB1;EHD1;CORO1A;VASN;ZFYVE27;COL1A1;COL3A1;COL4A2;CSNK1D;CTGF;DAB2IP;ZCCHC12;DLX5;DNM2;DTYMK;DUSP6;MEGF8;SPRED2;EMD;ERBB2;AKT1;FGFR3;FOXC1;ZNF423;RBFOX2;FKBP8;GDF1;NPTN;GPC1;DLL1;GRB10;RAPGEF1;HIPK2;HHEX;HSPB1;ILK;INSR;ITGA5;SMAD6;SMAD7;NEO1;PCSK6;LEF1;RAB14;PDGFRB;NLK;INPP5K;PLCG1;PML;POLR2C;POLR2G;PPP2R5B;MAPK3;MAP2K5;PMEPA1;FAM20C;PTPRK;PXN;CCL2;SDCBP;UBE2O;SMURF2;SKI;BMP8B;SNAI2;S…
GO:0008219	8.45021e-09	1.57179	161.828	cell death	230	1892	1.4e-05	PPIF;CDK5;MFSD10;PAK4;CDKN2D;RACK1;STK25;MYBBP1A;CIB1;ATG7;BLCAP;FASTK;SERINC3;CAPN10;CORO1A;PHB2;CLU;PLK3;CHMP4B;ADORA2A;NACC2;DYNLL2;CRYAB;CSNK2A1;TMC8;CTGF;CTSH;DAB2IP;GIMAP8;AARS;DAPK3;DEDD2;DDB1;DDIT3;DMPK;DNM2;DUSP6;EIF5A;AKT1;AKT2;UNC5B;RNF152;FGD1;FGFR3;FHIT;PHLDA1;FOXC1;FOXC2;GRAMD4;FLNA;DIP2A;PHLPP1;PACS2;PPP1R13B;NCSTN;CLCF1;PHLDA3;CADM1;FKBP8;BCL2L13;MTCH1;BRMS1;ZNF385A;NSMF;APPL1;NOC…
GO:0001568	8.998e-09	2.06345	48.9247	blood vessel development	90	572	1.4e-05	CDH2;HDAC5;CDH5;WASF2;RAPGEF3;CIB1;COL1A1;COL3A1;COL4A2;COL15A1;CRKL;PIK3R6;CTGF;CTSH;DAB2IP;DDIT3;DLX3;DNM2;S1PR1;MEGF8;EPAS1;ERBB2;AKT1;UNC5B;FOXF1;FOXC1;FOXC2;FOXS1;GATA2;GPR4;DLL1;RAPGEF1;HIPK2;SETD2;ANXA3;HHEX;HSPB1;HSPG2;AQP1;ITGA5;ITGB1;RHOB;LRP1;LRP5;SMAD6;SMAD7;MAP3K3;FOXO4;NRARP;NOS3;NOTCH4;ATP5B;EGFL7;LEF1;PDGFRB;PECAM1;PKD1;PLCD1;PLCG1;PML;SOX18;ROBO4;EGLN1;MAP2K5;ACKR3;ZMIZ1;PTPRM;BA…
GO:0070848	1.04805e-08	2.01326	52.7736	response to growth factor	95	617	1.4e-05	CDH5;RACK1;CIB1;EHD1;CORO1A;VASN;ZFYVE27;COL1A1;COL3A1;COL4A2;CSNK1D;CTGF;DAB2IP;ZCCHC12;DLX5;DNM2;DTYMK;DUSP6;MEGF8;SPRED2;EMD;ERBB2;AKT1;FGFR3;FOXC1;ZNF423;RBFOX2;FKBP8;GDF1;NPTN;GPC1;DLL1;GRB10;RAPGEF1;HIPK2;ANXA3;HHEX;HSPB1;ILK;INSR;ITGA5;SMAD6;SMAD7;NEO1;PCSK6;LEF1;RAB14;PDGFRB;NLK;INPP5K;PLCG1;PML;POLR2C;POLR2G;PPP2R5B;MAPK3;MAP2K5;PMEPA1;FAM20C;PTPRK;PXN;CCL2;SDCBP;UBE2O;SMURF2;SKI;BMP8B;S…
GO:0048519	1.34324e-08	1.39905	383.699	negative regulation of biological process	475	4486	1.5e-05	CDH2;ACOT8;HDAC5;CDH5;NR1H3;IL18BP;PPIF;CTDSP2;AKAP9;WASF2;CDK2;CDK5;CDKN2D;RACK1;PIAS3;RAPGEF3;CRTAP;CARM1;NCOA2;SEMA6B;MYBBP1A;CIB1;ATG7;P3H3;GLRX3;DRAP1;MXD4;GNB5;CERS1;SIX2;RAI1;OS9;CHAD;WWP1;TMEM115;TRIOBP;CORO1A;FICD;WDR6;PADI2;PRKCDBP;B4GALT7;PHB2;TUSC2;LMTK3;C1QTNF1;VASN;CLU;ANAPC16;TNFAIP8L1;PLK3;COL1A1;COL3A1;COL4A2;CHMP4B;ADORA2B;NACC2;ZBTB46;WFDC3;CCM2L;CRYAB;RFLNA;GSC;CSNK2A1;TOM1L2;…
GO:0072358	2.20938e-08	2.00081	51.3196	cardiovascular system development	92	600	2.2e-05	CDH2;HDAC5;CDH5;WASF2;RAPGEF3;CIB1;COL1A1;COL3A1;COL4A2;COL15A1;CRKL;PIK3R6;CTGF;CTSH;DAB2IP;DDIT3;DLX3;DNM2;S1PR1;MEGF8;EPAS1;ERBB2;AKT1;UNC5B;FOXF1;FOXC1;FOXC2;FOXS1;GATA2;GPR4;DLL1;RAPGEF1;HIPK2;SETD2;ANXA3;HHEX;HSPB1;HSPG2;AQP1;ITGA5;ITGB1;KCNQ1;RHOB;LRP1;LRP5;SMAD6;SMAD7;MAP3K3;FOXO4;NRARP;NOS3;NOTCH4;ATP5B;EGFL7;LEF1;PDGFRB;PECAM1;PKD1;PLCD1;PLCG1;PML;SOX18;ROBO4;EGLN1;MAP2K5;ACKR3;ZMIZ1;PT…
GO:0001944	2.53944e-08	2.00204	50.7208	vasculature development	91	593	2.2e-05	CDH2;HDAC5;CDH5;WASF2;RAPGEF3;CIB1;COL1A1;COL3A1;COL4A2;COL15A1;CRKL;PIK3R6;CTGF;CTSH;DAB2IP;DDIT3;DLX3;DNM2;S1PR1;MEGF8;EPAS1;ERBB2;AKT1;UNC5B;FOXF1;FOXC1;FOXC2;FOXS1;GATA2;GPR4;DLL1;RAPGEF1;HIPK2;SETD2;ANXA3;HHEX;HSPB1;HSPG2;AQP1;ITGA5;ITGB1;RHOB;LRP1;LRP5;SMAD6;SMAD7;MAP3K3;FOXO4;NRARP;NOS3;NOTCH4;ATP5B;EGFL7;LEF1;PDGFRB;PECAM1;PKD1;PLCD1;PLCG1;PML;SOX18;ROBO4;EGLN1;MAP2K5;ACKR3;ZMIZ1;PTPRM;BA…
GO:0009966	4.13947e-08	1.46502	226.319	regulation of signal transduction	300	2646	3.3e-05	CDH2;SH2B3;SH2D3C;NR1H3;IL18BP;PPIF;CDK2;CDK5;CDKN2D;RACK1;STK25;CARM1;NCOA2;CIB1;AGPAT1;SH2B2;SERINC3;CHAD;PADI2;PRKCDBP;PHB2;C1QTNF1;VASN;ARHGEF25;CLU;TNFAIP8L1;PLK3;COL1A1;COL3A1;ARHGEF19;ADORA2B;NACC2;CRKL;DYNLL2;MIB2;GSC;CSNK1D;CSNK2A1;PIK3R6;NOTUM;TMC8;CTGF;ADRA2A;ADRA2B;CTSH;DAB2IP;AP2A1;AP2A2;DAPK3;DEDD2;DDIT3;DLX2;DLX5;DMPK;DNM2;HBEGF;DUSP4;DUSP6;DVL3;NLRC3;A2M;SPRED2;EMD;DMTN;ERBB2;AKT1…
GO:0035556	7.24955e-08	1.45935	221.358	intracellular signal transduction	293	2588	5.2e-05	CDH2;SH2B3;SH2D3C;PPIF;ARL4C;AKAP9;WASF2;CDK2;CDK5;CDKN2D;RACK1;RAPGEF3;CDC42EP2;STK25;CARM1;MYBBP1A;CIB1;SH2B2;SERINC3;CHAD;RABL2B;NUDT4;PRKCDBP;PHB2;C1QTNF1;ARHGEF25;AGAP3;CLU;TNFAIP8L1;PLK3;COL3A1;ARHGEF19;ADORA2B;NACC2;CRKL;CRYAB;MIB2;CSNK2A1;PIK3R6;CTGF;ADRA2A;ADRA2B;CTSH;DAB2IP;DAPK3;DEDD2;DDIT3;DMPK;DNM2;HBEGF;DUSP4;DUSP6;DVL3;E2F4;NLRC3;A2M;SPRED2;DMTN;ERBB2;AKT1;AKT2;FBLN1;UNC5B;RNF152;F…
GO:0051179	9.08362e-08	1.34927	486.167	localization	577	5684	5.7e-05	CDH2;HDAC5;TOM1;ABCB6;ABCC9;NR1H3;COX17;SCAMP2;KCNK7;ARPC1B;PPIF;PREB;ACTR1A;ARL4C;AKAP9;WASF2;CDK2;CDK5;MFSD10;PAK4;RACK1;RAPGEF3;TIMM17A;ATP5H;STK25;NCOA2;SEMA6B;MYBBP1A;CIB1;ATG7;TRIM3;GNB5;SLC12A7;SIX2;RUVBL2;SLC26A1;EHD1;STARD3;SERINC3;OS9;LMAN2;TMED1;WWP1;TMEM115;CAPN10;CORO1A;WDR45;NUDT4;PSIP1;ABCB8;SEC23IP;PRAF2;PADI2;SNX18;SNF8;SCAMP4;TMC6;PHB2;TUSC2;ADPRHL1;MFSD3;C1QTNF1;SLC25A26;CLCN2;…
GO:0023051	9.50026e-08	1.42856	255.229	regulation of signaling	330	2984	5.7e-05	CDH2;SH2B3;SH2D3C;ABCC9;NR1H3;IL18BP;PPIF;CDK2;CDK5;CDKN2D;RACK1;RAPGEF3;STK25;CARM1;NCOA2;CIB1;AGPAT1;SH2B2;SERINC3;CHAD;CAPN10;PADI2;PRKCDBP;PHB2;C1QTNF1;VASN;ARHGEF25;CLU;TNFAIP8L1;PLK3;COL1A1;COL3A1;ARHGEF19;ADORA2B;NACC2;CRKL;DYNLL2;MIB2;GSC;CSNK1D;CSNK2A1;PIK3R6;NOTUM;TMC8;CTGF;ADRA2A;ADRA2B;CTSH;DAB2IP;AP2A1;AP2A2;DAPK3;DEDD2;DDIT3;DLX2;DLX5;DMPK;DNM2;HBEGF;DUSP4;DUSP6;DVL3;ECE1;NLRC3;A2M;…
GO:0010646	1.01267e-07	1.43043	250.867	regulation of cell communication	325	2933	5.7e-05	CDH2;SH2B3;SH2D3C;NR1H3;IL18BP;PPIF;CDK2;CDK5;CDKN2D;RACK1;RAPGEF3;STK25;CARM1;NCOA2;CIB1;AGPAT1;SH2B2;SERINC3;CHAD;CAPN10;PADI2;PRKCDBP;PHB2;C1QTNF1;VASN;ARHGEF25;CLU;TNFAIP8L1;PLK3;COL1A1;COL3A1;ARHGEF19;ADORA2B;NACC2;CRKL;DYNLL2;MIB2;GSC;CSNK1D;CSNK2A1;PIK3R6;NOTUM;TMC8;CTGF;ADRA2A;ADRA2B;CTSH;DAB2IP;AP2A1;AP2A2;DAPK3;DEDD2;DDIT3;DLX2;DLX5;DMPK;DNM2;HBEGF;DUSP4;DUSP6;DVL3;NLRC3;A2M;SPRED2;EMD;…
GO:0016192	2.3992e-07	1.57729	121.2	vesicle-mediated transport	175	1417	0.000126	TOM1;NR1H3;SCAMP2;ARPC1B;PREB;ACTR1A;ARL4C;WASF2;CDK5;RACK1;EHD1;LMAN2;TMEM115;CORO1A;SEC23IP;SNX18;SNF8;TUSC2;ADPRHL1;ZFYVE27;CLU;SYT2;CHMP4B;COPA;ADORA2A;ADORA2B;DYNLL2;CSNK1D;ADRA2A;AP2A1;AP2A2;DCTN1;DYNC1I1;DNM2;A2M;ARHGAP27;DMTN;AKT2;ALDOA;PPP6R1;CD93;FOXF1;TBC1D9B;GGA2;FLNA;CORO1C;TBC1D22A;COG4;PTPN23;NECAP1;TBC1D10B;LRP10;KIF26A;GATA2;VPS33B;BRPF3;CHMP2A;GOLGA2;DLL1;NRBP1;ANXA3;HRAS;HSPA8;…
GO:0044267	3.05512e-07	1.34659	408.76	cellular protein metabolic process	492	4779	0.000128	CDH2;HDAC5;SH2D3C;NR1H3;UST;PPIF;CTDSP2;AKAP9;CDK2;CDK5;DCAF7;PAK4;CDKN2D;RACK1;PIAS3;RAPGEF3;TADA3;LRRC41;CRTAP;STK25;CARM1;NCOA2;CIB1;ATG7;P3H3;MRPL28;TRIM3;RUVBL2;FASTK;OS9;CHAD;WWP1;TMEM115;TRIOBP;WDR45;FICD;MRPL3;PADI2;PRKCDBP;SNF8;B4GALT7;MED8;PHB2;ADPRHL1;LMTK3;C1QTNF1;SLC25A26;PCMTD1;TGM7;MRPL53;UBE2J2;CLU;CLK1;ANAPC16;CLK3;PLK3;LYPLAL1;COL3A1;CHMP4B;ADORA2A;ADORA2B;NACC2;PTRH1;CRKL;WFDC3…
GO:0006464	3.09012e-07	1.37476	319.721	cellular protein modification process	397	3738	0.000128	CDH2;HDAC5;SH2D3C;UST;PPIF;CTDSP2;AKAP9;CDK2;CDK5;DCAF7;PAK4;CDKN2D;RACK1;PIAS3;RAPGEF3;TADA3;LRRC41;CRTAP;STK25;CARM1;NCOA2;CIB1;ATG7;P3H3;TRIM3;RUVBL2;FASTK;OS9;CHAD;WWP1;TMEM115;TRIOBP;WDR45;FICD;PADI2;PRKCDBP;B4GALT7;MED8;PHB2;ADPRHL1;LMTK3;C1QTNF1;PCMTD1;TGM7;UBE2J2;CLU;CLK1;ANAPC16;CLK3;PLK3;LYPLAL1;COL3A1;ADORA2B;NACC2;CRKL;UBE2F;CRYAB;MIB2;CSNK1D;MDP1;CSNK2A1;PIK3R6;NOTUM;CTBP1;CTGF;RNF18…
GO:0036211	3.09012e-07	1.37476	319.721	protein modification process	397	3738	0.000128	CDH2;HDAC5;SH2D3C;UST;PPIF;CTDSP2;AKAP9;CDK2;CDK5;DCAF7;PAK4;CDKN2D;RACK1;PIAS3;RAPGEF3;TADA3;LRRC41;CRTAP;STK25;CARM1;NCOA2;CIB1;ATG7;P3H3;TRIM3;RUVBL2;FASTK;OS9;CHAD;WWP1;TMEM115;TRIOBP;WDR45;FICD;PADI2;PRKCDBP;B4GALT7;MED8;PHB2;ADPRHL1;LMTK3;C1QTNF1;PCMTD1;TGM7;UBE2J2;CLU;CLK1;ANAPC16;CLK3;PLK3;LYPLAL1;COL3A1;ADORA2B;NACC2;CRKL;UBE2F;CRYAB;MIB2;CSNK1D;MDP1;CSNK2A1;PIK3R6;NOTUM;CTBP1;CTGF;RNF18…
GO:0010941	3.10166e-07	1.56221	125.049	regulation of cell death	179	1462	0.000128	PPIF;CDK5;CDKN2D;RACK1;MYBBP1A;CIB1;ATG7;SERINC3;CAPN10;CORO1A;PHB2;CLU;PLK3;CHMP4B;NACC2;DYNLL2;CRYAB;CSNK2A1;TMC8;CTGF;CTSH;DAB2IP;GIMAP8;AARS;DAPK3;DEDD2;DDB1;DDIT3;DNM2;DUSP6;AKT1;UNC5B;FGD1;FOXC1;FOXC2;FLNA;DIP2A;PHLPP1;PPP1R13B;NCSTN;CLCF1;PHLDA3;FKBP8;BCL2L13;MTCH1;BRMS1;ZNF385A;NSMF;NOC2L;NUPR1;LATS2;GDF1;CIDEB;CHMP2A;DLL1;GRK5;HIPK2;GRINA;SAP30BP;CARD10;OSGIN1;SLC25A24;SOX8;HRAS;HSPB1;ID…
GO:0046034	3.72308e-07	2.58784	19.1593	ATP metabolic process	43	224	0.000138	PPIF;ATP5H;ECD;NDUFA11;COX4I1;COX6A1;COX7B;CYC1;ALDOA;ALDOC;GPD1;OLA1;GUK1;STOML2;HSPA8;INSR;EIF6;COA6;CHCHD10;NDUFA2;NDUFA8;NDUFB5;NDUFB8;NDUFS2;NDUFV1;NDUFS4;NDUFS8;OGDH;ATP5B;NDUFA13;PFKFB4;PFKP;ATP5J;NDUFB11;PPARA;PINK1;NADK;TGFB1;TPI1;UQCRC1;SLC25A23;CBFA2T3;ATP5J2
GO:0048514	3.78702e-07	1.99879	41.6544	blood vessel morphogenesis	75	487	0.000138	CDH2;HDAC5;WASF2;RAPGEF3;CIB1;COL3A1;COL4A2;COL15A1;PIK3R6;CTGF;CTSH;DAB2IP;S1PR1;EPAS1;ERBB2;UNC5B;FOXF1;FOXC1;FOXC2;GATA2;GPR4;DLL1;HIPK2;SETD2;ANXA3;HHEX;HSPB1;HSPG2;AQP1;ITGA5;ITGB1;RHOB;LRP1;LRP5;SMAD7;FOXO4;NRARP;NOS3;NOTCH4;ATP5B;EGFL7;LEF1;PDGFRB;PLCD1;PLCG1;PML;SOX18;ROBO4;EGLN1;MAP2K5;ACKR3;ZMIZ1;PTPRM;BAX;RNH1;CCL2;SOX4;TBX1;TBX2;BTG1;TGFB1;TNFAIP3;VAV2;VEGFA;NDNF;FZD4;ADAM15;NRP2;SPHK…
GO:0042981	3.85903e-07	1.57741	116.153	regulation of apoptotic process	168	1358	0.000138	PPIF;CDK5;CDKN2D;RACK1;MYBBP1A;CIB1;ATG7;SERINC3;CAPN10;CORO1A;PHB2;CLU;PLK3;NACC2;DYNLL2;CRYAB;CSNK2A1;TMC8;CTGF;CTSH;DAB2IP;GIMAP8;AARS;DAPK3;DEDD2;DDB1;DDIT3;DNM2;DUSP6;AKT1;UNC5B;FGD1;FOXC1;FOXC2;FLNA;DIP2A;PHLPP1;PPP1R13B;NCSTN;CLCF1;PHLDA3;FKBP8;BCL2L13;MTCH1;BRMS1;ZNF385A;NSMF;NOC2L;NUPR1;LATS2;GDF1;CIDEB;DLL1;GRK5;HIPK2;GRINA;CARD10;OSGIN1;SOX8;HRAS;HSPB1;ID3;IGF2R;AQP1;ILK;INHA;ITGA5;ITG…
GO:0045184	4.13001e-07	1.48397	166.96	establishment of protein localization	227	1952	0.00014	CDH2;TOM1;NR1H3;SCAMP2;PREB;CDK5;RACK1;RAPGEF3;TIMM17A;CIB1;ATG7;TRIM3;SIX2;RUVBL2;EHD1;OS9;LMAN2;TMED1;TMEM115;CAPN10;SEC23IP;PRAF2;SNX18;SNF8;SCAMP4;PHB2;ADPRHL1;UBE2J2;CLU;SLC15A4;PLK3;COL1A1;CHMP4B;COPA;DYNLL2;TOM1L2;ADRA2A;DAB2IP;AP2A1;AP2A2;DNM2;RILPL2;EIF5A;EMD;DMTN;ERBB2;AKT1;AKT2;TBC1D9B;GGA2;FLNA;PACS2;PPP1R13B;ABCB9;TSPAN15;CORO1C;CADM1;TBC1D22A;COG4;PTPN23;NECAP1;TBC1D10B;APPL1;VPS33B…
GO:0043067	4.27407e-07	1.57228	117.18	regulation of programmed cell death	169	1370	0.00014	PPIF;CDK5;CDKN2D;RACK1;MYBBP1A;CIB1;ATG7;SERINC3;CAPN10;CORO1A;PHB2;CLU;PLK3;NACC2;DYNLL2;CRYAB;CSNK2A1;TMC8;CTGF;CTSH;DAB2IP;GIMAP8;AARS;DAPK3;DEDD2;DDB1;DDIT3;DNM2;DUSP6;AKT1;UNC5B;FGD1;FOXC1;FOXC2;FLNA;DIP2A;PHLPP1;PPP1R13B;NCSTN;CLCF1;PHLDA3;FKBP8;BCL2L13;MTCH1;BRMS1;ZNF385A;NSMF;NOC2L;NUPR1;LATS2;GDF1;CIDEB;DLL1;GRK5;HIPK2;GRINA;CARD10;OSGIN1;SOX8;HRAS;HSPB1;ID3;IGF2R;AQP1;ILK;INHA;ITGA5;ITG…
GO:0019538	4.55088e-07	1.3315	452.895	protein metabolic process	537	5295	0.000143	CDH2;ACOT8;HDAC5;SH2D3C;NR1H3;UST;PPIF;CTDSP2;AKAP9;CDK2;CDK5;DCAF7;PAK4;CDKN2D;RACK1;PIAS3;RAPGEF3;TADA3;LRRC41;CRTAP;STK25;CARM1;NCOA2;CIB1;ATG7;P3H3;MRPL28;TRIM3;RUVBL2;FASTK;OS9;CHAD;WWP1;TMEM115;TRIOBP;CAPN10;WDR45;FICD;MRPL3;PADI2;PRKCDBP;SNF8;B4GALT7;MED8;PHB2;ADPRHL1;LMTK3;C1QTNF1;SLC25A26;PCMTD1;TNFRSF13C;TGM7;MRPL53;UBE2J2;CLU;CLK1;ANAPC16;CLK3;PLK3;LYPLAL1;COL3A1;CHMP4B;ADORA2A;ADORA2B…
GO:0048523	5.08157e-07	1.35329	356.586	negative regulation of cellular process	435	4169	0.000154	CDH2;ACOT8;HDAC5;CDH5;NR1H3;IL18BP;PPIF;CTDSP2;AKAP9;WASF2;CDK2;CDK5;CDKN2D;RACK1;PIAS3;RAPGEF3;CRTAP;CARM1;NCOA2;SEMA6B;MYBBP1A;CIB1;ATG7;P3H3;DRAP1;MXD4;CERS1;SIX2;OS9;CHAD;WWP1;TMEM115;TRIOBP;CORO1A;WDR6;PADI2;PRKCDBP;B4GALT7;PHB2;LMTK3;C1QTNF1;VASN;CLU;ANAPC16;TNFAIP8L1;PLK3;COL1A1;COL3A1;CHMP4B;NACC2;ZBTB46;WFDC3;CCM2L;CRYAB;RFLNA;GSC;CSNK2A1;TOM1L2;EME1;NOTUM;TMC8;CIART;CTBP1;CTGF;COMMD7;AD…
GO:0071495	6.33718e-07	1.61285	98.6191	cellular response to endogenous stimulus	146	1153	0.000185	HDAC5;CDH5;NR1H3;AKAP9;RAPGEF3;TADA3;CARM1;NCOA2;CIB1;SH2B2;EHD1;CAPN10;CORO1A;PADI2;PHB2;VASN;COL1A1;COL3A1;COL4A2;CSNK1D;EME1;CTGF;ADRA2A;CTSH;DAB2IP;ZCCHC12;DLX5;DNM2;DUSP6;MEGF8;SPRED2;DMTN;NR2F6;ERBB2;AKT1;AKT2;FGFR3;CPEB3;FOXC2;WDTC1;ZNF423;RBFOX2;FKBP8;NSMF;APPL1;LATS2;GDF1;NPTN;GPC1;GPD1;GRB10;RAPGEF1;HIPK2;KLF15;APLP1;IGF2;AQP1;ILK;INSR;ITGB1;SLC27A1;KCNQ1;LMO2;ARNTL;LYN;SMAD6;SMAD7;MAX;…
GO:0046907	1.04149e-06	1.51562	133.345	intracellular transport	186	1559	0.000292	TOM1;PREB;CDK5;RAPGEF3;TIMM17A;ATP5H;MYBBP1A;CIB1;SIX2;EHD1;OS9;LMAN2;TMEM115;CAPN10;CORO1A;NUDT4;PSIP1;SEC23IP;SNX18;SNF8;PHB2;ADPRHL1;UBE2J2;PLK3;CHMP4B;COPA;ADORA2B;DYNLL2;CRYAB;CSNK1D;TOM1L2;DAB2IP;AP2A1;AP2A2;DCTN1;DYNC1I1;RILPL2;EIF5A;EMD;DMTN;ERBB2;AKT1;AKT2;PPP6R1;FOXF1;TBC1D9B;GGA2;ZC3H3;FLNA;PACS2;TBC1D22A;COG4;PTPN23;TBC1D10B;KIF26A;NOC2L;GATA2;GDI1;GOLGA2;SETD2;TIMM21;SNX15;NRBP1;HHEX…
GO:0071310	1.19146e-06	1.44263	182.527	cellular response to organic substance	242	2134	0.000323	HDAC5;CDH5;NR1H3;IL18BP;CTDSP2;PREB;AKAP9;PAK4;RACK1;RAPGEF3;TADA3;CARM1;NCOA2;CIB1;AGPAT1;SH2B2;CERS1;RUVBL2;EHD1;CHAD;CAPN10;CORO1A;PADI2;PHB2;VASN;TNFRSF13C;ZFYVE27;COL1A1;COL3A1;COL4A2;ATF6B;CSNK1D;CTGF;COMMD7;ADRA2A;CTSH;DAB2IP;AARS;DAPK3;DCTN1;DDIT3;ZCCHC12;DLX5;DNM2;DTYMK;DUSP6;MEGF8;SPRED2;EMD;DMTN;NR2F6;ERBB2;AKT1;AKT2;FGFR3;CPEB3;FOXF1;FOXC1;FOXC2;WDTC1;ZNF423;CLCF1;RBFOX2;FKBP8;ALPL;NS…
GO:0009123	1.2999e-06	2.27198	24.8045	nucleoside monophosphate metabolic process	50	290	0.000341	PPIF;ATP5H;NUDT4;ECD;NDUFA11;COX4I1;COX6A1;COX7B;CYC1;DGUOK;DTYMK;ALDOA;ALDOC;GPD1;OLA1;GUK1;STOML2;HSPA8;INSR;EIF6;COA6;CHCHD10;NDUFA2;NDUFA8;NDUFB5;NDUFB8;NDUFS2;NDUFV1;NDUFS4;NDUFS8;OGDH;ATP5B;NDUFA13;GMPR2;PFKFB4;PFKP;ATP5J;NDUFB11;PPARA;PINK1;NADK;TGFB1;TK2;TPI1;UPP1;UQCRC1;SLC25A23;UCK1;CBFA2T3;ATP5J2
GO:0048522	1.38564e-06	1.32741	391.739	positive regulation of cellular process	469	4580	0.000351	CDH2;HDAC5;SH2B3;CDH5;SH2D3C;NR1H3;ARPC1B;PPIF;AKAP9;WASF2;CDK2;CDK5;CALCOCO2;RACK1;PIAS3;RAPGEF3;CDC42EP2;TADA3;STK25;CARM1;NCOA2;SEMA6B;MYBBP1A;CIB1;ATG7;AGPAT1;SH2B2;SIX2;RAI1;RUVBL2;EHD1;SERINC3;LMAN2;TRIOBP;CAPN10;CORO1A;PADI2;PRKCDBP;SNF8;PNKP;ECD;PHB2;C1QTNF1;TNFRSF13C;UBE2J2;ZFYVE27;CLU;ANAPC16;SP7;PLK3;COL1A1;SYT2;COL3A1;CHMP4B;ADORA2A;ADORA2B;NACC2;ATF6B;CRKL;ZBTB46;DYNLL2;MIB2;CSNK1D;C…
GO:0097190	1.52284e-06	1.8569	48.497	apoptotic signaling pathway	82	567	0.000374	PPIF;CDKN2D;RACK1;STK25;MYBBP1A;CIB1;FASTK;SERINC3;CLU;NACC2;DYNLL2;TMC8;CTSH;DAB2IP;DAPK3;DEDD2;DDIT3;AKT1;UNC5B;FGFR3;FHIT;PPP1R13B;PHLDA3;ZNF385A;APPL1;NOC2L;NUPR1;CIDEB;HIPK2;GRINA;HRAS;HSPB1;LAMP1;LGALS9;LTBR;MCL1;MNT;ATF4;NOS3;NDUFA13;PML;PPARD;AVP;PIDD1;PRKCD;MAP2K5;ACKR3;BIRC6;SH3RF1;BAX;RAD9A;DPF2;BCL2L1;RPS3;S100A8;BID;SIAH2;PINK1;SNAI2;BNIP3L;STX4;TFDP1;TGFB1;TNFAIP3;TNFRSF1A;TNFRSF1B;…
GO:0010033	1.64971e-06	1.39106	234.445	response to organic substance	299	2741	0.000384	HDAC5;CDH5;NR1H3;IL18BP;CTDSP2;PREB;AKAP9;CDK5;CALCOCO2;PAK4;CDKN2D;RACK1;PIAS3;RAPGEF3;TADA3;CARM1;NCOA2;CIB1;AGPAT1;SH2B2;CERS1;RUVBL2;EHD1;OS9;CHAD;CAPN10;CORO1A;PADI2;PHB2;VASN;TNFRSF13C;UBE2J2;ZFYVE27;CLU;PLIN2;COL1A1;COL3A1;COL4A2;ATF6B;CRYAB;CSNK1D;CTGF;COMMD7;ADRA2A;CTSH;DAB2IP;CYC1;AARS;DAPK3;DCTN1;DDIT3;DDOST;ZCCHC12;DLX5;DNM2;DTYMK;DUSP6;MEGF8;SPRED2;EMD;DMTN;NR2F6;ERBB2;AKT1;AKT2;FGFR…
GO:0070727	1.6591e-06	1.50238	134.286	cellular macromolecule localization	186	1570	0.000384	CDH2;TOM1;PREB;CDK5;RACK1;RAPGEF3;TIMM17A;CIB1;SIX2;RUVBL2;EHD1;OS9;WDR45;SEC23IP;SNX18;SNF8;PHB2;ADPRHL1;UBE2J2;ZFYVE27;FRMD6;PLK3;COL1A1;CHMP4B;COPA;NACC2;DYNLL2;CSNK1D;TOM1L2;DAB2IP;AP2A1;AP2A2;DVL3;RILPL2;EIF5A;EMD;DMTN;ERBB2;AKT1;AKT2;TBC1D9B;GGA2;FLNA;PACS2;SUN1;PPP1R13B;EXOSC2;TSPAN15;TBC1D22A;ZNF385A;TBC1D10B;APPL1;LATS2;GDI1;NPTN;PRPF19;FAM83H;TIMM21;SNX15;HHEX;HSPA8;GPIHBP1;TMEM173;TBC1…
GO:0043412	1.84573e-06	1.33748	340.848	macromolecule modification	414	3985	0.000415	CDH2;HDAC5;SH2D3C;UST;PPIF;CTDSP2;AKAP9;CDK2;CDK5;DCAF7;PAK4;CDKN2D;RACK1;PIAS3;RAPGEF3;TADA3;LRRC41;CRTAP;STK25;CARM1;NCOA2;CIB1;ATG7;P3H3;TRIM3;RUVBL2;FASTK;OS9;CHAD;WWP1;TMEM115;TRIOBP;WDR45;FICD;PADI2;PRKCDBP;B4GALT7;MED8;PHB2;ADPRHL1;LMTK3;C1QTNF1;PCMTD1;TGM7;UBE2J2;CLU;CLK1;ANAPC16;CLK3;PLK3;LYPLAL1;COL3A1;ADORA2B;NACC2;CRKL;UBE2F;CRYAB;MIB2;CSNK1D;MDP1;CSNK2A1;PIK3R6;NOTUM;CTBP1;CTGF;RNF18…
GO:0048518	1.95012e-06	1.31252	435.703	positive regulation of biological process	514	5094	0.000423	CDH2;HDAC5;SH2B3;CDH5;SH2D3C;NR1H3;ARPC1B;PPIF;AKAP9;WASF2;CDK2;CDK5;CALCOCO2;RACK1;PIAS3;RAPGEF3;CDC42EP2;TADA3;STK25;CARM1;NCOA2;SEMA6B;MYBBP1A;CIB1;ATG7;AGPAT1;SH2B2;SIX2;RAI1;RUVBL2;EHD1;SERINC3;LMAN2;TRIOBP;CAPN10;CORO1A;PADI2;PRKCDBP;SNF8;PNKP;ECD;PHB2;TUSC2;C1QTNF1;TNFRSF13C;UBE2J2;ZFYVE27;CLU;ANAPC16;SP7;PLK3;COL1A1;SYT2;COL3A1;CHMP4B;ADORA2A;ADORA2B;NACC2;ATF6B;CRKL;ZBTB46;CCM2L;DYNLL2;M…
GO:0006886	2.00914e-06	1.61978	86.4735	intracellular protein transport	129	1011	0.000423	TOM1;PREB;CDK5;RAPGEF3;TIMM17A;CIB1;SIX2;EHD1;OS9;SEC23IP;SNX18;SNF8;PHB2;ADPRHL1;UBE2J2;PLK3;CHMP4B;COPA;TOM1L2;DAB2IP;AP2A1;AP2A2;RILPL2;EIF5A;EMD;DMTN;ERBB2;AKT1;AKT2;TBC1D9B;GGA2;FLNA;PACS2;TBC1D22A;TBC1D10B;GDI1;TIMM21;SNX15;HSPA8;GPIHBP1;TMEM173;TBC1D26;RHOB;LGALS9;MDFI;MXI1;MYO6;NFKBIL1;NUCB1;TBC1D25;OAZ1;OAZ2;SPRN;PALM;NDUFA13;GOLGA7;VPS28;INPP5K;PEX6;PIK3R2;PKD1;STX18;PML;TBC1D13;STX17;T…
GO:0071840	2.04577e-06	1.30031	514.906	cellular component organization or biogenesis	596	6020	0.000423	CDH2;ACOT8;HDAC5;CDH5;NR1H3;COX17;UST;ARPC1B;PPIF;PREB;AKAP9;WASF2;CDK2;CDK5;CALCOCO2;SF3A1;PAK4;CDKN2D;RACK1;RAPGEF3;CDC42EP2;TIMM17A;TADA3;STK25;CARM1;NCOA2;SEMA6B;CIB1;ATG7;MRPL28;SLC12A7;RUVBL2;BLCAP;EHD1;LMAN2;PAPD7;TRIOBP;CAPN10;CORO1A;WDR45;PSIP1;BAZ1A;SEC23IP;MRPL3;PADI2;PRKCDBP;SNX18;SNF8;PNKP;B4GALT7;PHB2;ADPRHL1;C1QTNF1;C1QTNF6;MRPL53;UBE2J2;ZFYVE27;CLU;ANAPC16;FRMD6;NOXO1;INO80C;PLK3;…
GO:0006810	2.20014e-06	1.32152	385.667	transport	461	4509	0.000444	CDH2;TOM1;ABCB6;ABCC9;NR1H3;COX17;SCAMP2;KCNK7;ARPC1B;PPIF;PREB;ACTR1A;ARL4C;AKAP9;WASF2;CDK2;CDK5;MFSD10;RACK1;RAPGEF3;TIMM17A;ATP5H;NCOA2;MYBBP1A;CIB1;ATG7;TRIM3;GNB5;SLC12A7;SIX2;SLC26A1;EHD1;STARD3;SERINC3;OS9;LMAN2;TMED1;WWP1;TMEM115;CAPN10;CORO1A;NUDT4;PSIP1;ABCB8;SEC23IP;PRAF2;SNX18;SNF8;SCAMP4;TMC6;PHB2;TUSC2;ADPRHL1;MFSD3;C1QTNF1;SLC25A26;CLCN2;UBE2J2;ANTXR2;ZFYVE27;CLU;SLC15A4;PLIN2;SPN…
GO:0009894	2.59883e-06	1.89993	42.2531	regulation of catabolic process	73	494	0.000511	RACK1;RAPGEF3;ATG7;OS9;SNF8;ECD;CLU;ANAPC16;PLK3;CSNK1D;CSNK2A1;ADRA2A;DAB2IP;AKT1;AKT2;TYSND1;FHIT;CPEB3;FLNA;CLEC16A;BSCL2;GPD1;APOA1;INSR;ITGB1;EIF6;SMAD7;NOS2;OAZ1;OAZ2;UBXN1;NDUFA13;VPS28;FZR1;UCHL5;AZIN1;PKD1;PML;POLR2G;EGLN1;PPARA;PPP1R3D;PRKCD;PRKCG;PSMB6;PNPLA2;BAX;SDCBP;RHBDF1;CRTC3;PINK1;SNX1;ZFP36L2;STX5;TIMP1;TIMP4;TNFAIP3;TNFRSF1B;PTTG1IP;BTG2;RAB7A;DDA1;BAG6;LPCAT1;PRR5L;LONP2;CBFA…
GO:0001558	2.90124e-06	2.03578	32.6735	regulation of cell growth	60	382	0.000551	CDK5;CDKN2D;RACK1;SEMA6B;CIB1;ZFYVE27;SYT2;CRYAB;CSNK2A1;TMC8;CTGF;DNM2;HBEGF;MEGF8;ERBB2;AKT1;CLSTN1;EXOSC2;LPAR3;KIF26A;SERTAD3;OSGIN1;ILK;MAPT;H3F3C;NDUFA13;ADIPOR1;LEF1;PML;EXOSC4;PPARD;AVP;EAF2;MAP2K5;WFDC1;BCL6;S100A8;SDCBP;TSPYL2;SIPA1;SLIT3;BTG1;TGFB1;CDK11A;OSGIN2;VEGFA;SEMA6D;NDEL1;TCHP;HDGFRP2;HYAL2;TNK1;ADAM15;RAB11A;SPHK1;ACVR1B;ACVRL1;HTRA3;BCAR1;ARHGEF11
GO:0008104	2.96407e-06	1.40322	203.482	protein localization	263	2379	0.000551	CDH2;TOM1;NR1H3;SCAMP2;PREB;CDK5;RACK1;RAPGEF3;TIMM17A;CIB1;ATG7;TRIM3;SIX2;RUVBL2;EHD1;OS9;LMAN2;TMED1;TMEM115;CAPN10;WDR45;SEC23IP;PRAF2;SNX18;SNF8;SCAMP4;PHB2;ADPRHL1;UBE2J2;ZFYVE27;CLU;SLC15A4;FRMD6;PLK3;COL1A1;CHMP4B;COPA;NACC2;DYNLL2;CSNK1D;TOM1L2;ADRA2A;DAB2IP;AP2A1;GRASP;AP2A2;DNM2;DVL3;CELSR3;RILPL2;EIF5A;EMD;DMTN;ERBB2;AKT1;AKT2;TBC1D9B;GGA2;FLNA;PACS2;SUN1;PPP1R13B;ABCB9;TSPAN15;CORO1C…
GO:0072359	3.01557e-06	1.63985	78.0913	circulatory system development	118	913	0.000551	CDH2;HDAC5;CDH5;COX17;WASF2;RAPGEF3;CIB1;COL1A1;COL3A1;COL4A2;COL15A1;CRKL;CCM2L;PIK3R6;CTGF;CTSH;DAB2IP;DDIT3;DLX3;DNM2;DUSP6;DVL3;ECE1;S1PR1;MEGF8;EPAS1;ERBB2;AKT1;UNC5B;FOXF1;FOXC1;FOXL1;FOXC2;FOXS1;KDM6B;GATA2;GPR4;DLL1;RAPGEF1;HIPK2;SETD2;ANXA3;HHEX;HSPB1;HSPG2;ID3;AQP1;ILK;INSR;ITGA5;ITGB1;KCNJ8;KCNQ1;RHOB;LRP1;LRP5;SMAD6;SMAD7;MB;MBD1;MAP3K3;FOXO4;NRARP;MYBPC3;NOS3;NOTCH4;ATP5B;EGFL7;LEF1;…
GO:0051641	3.16469e-06	1.39868	207.246	cellular localization	267	2423	0.000556	CDH2;TOM1;PREB;CDK5;RACK1;RAPGEF3;TIMM17A;ATP5H;STK25;MYBBP1A;CIB1;SIX2;RUVBL2;EHD1;OS9;LMAN2;TMEM115;CAPN10;CORO1A;WDR45;NUDT4;PSIP1;SEC23IP;SNX18;SNF8;PHB2;ADPRHL1;UBE2J2;ZFYVE27;FRMD6;PLK3;COL1A1;SYT2;CHMP4B;COPA;ADORA2B;NACC2;DYNLL2;CRYAB;CSNK1D;TOM1L2;ADRA2A;DAB2IP;AP2A1;AP2A2;DCTN1;DDIT3;DYNC1I1;DNM2;DVL3;RILPL2;EIF5A;EMD;DMTN;ERBB2;AKT1;AKT2;RASA3;PPP6R1;FOXF1;TBC1D9B;GGA2;ZC3H3;FLNA;PACS2…
GO:0044237	3.32185e-06	1.29779	853.359	cellular metabolic process	933	9977	0.000556	CDH2;ACOT8;ZNF316;HDAC5;ZNF605;SH2D3C;ZNF865;ABCB6;NR1H3;COX17;UST;PPIF;CTDSP2;PREB;AKAP9;CDK2;RBM7;CDK5;DCAF7;IRX5;SF3A1;PAK4;SNAPC5;CDKN2D;PCGF3;RACK1;PIAS3;RAPGEF3;TADA3;ATP5H;LRRC41;CRTAP;STK25;CARM1;NCOA2;MYBBP1A;CIB1;ATG7;P3H3;AGPAT1;MRPL28;DRAP1;MXD4;TRIM3;CERS1;SIX2;RAI1;RUVBL2;SLC26A1;CPSF4;FASTK;STARD3;SERINC3;OS9;CHAD;PAPD7;WWP1;TMEM115;TRIOBP;WDR45;FICD;NUDT4;PSIP1;BAZ1A;TREX2;MRPL3;P…
GO:0022900	3.64576e-06	3.45492	8.1256	electron transport chain	23	95	0.000556	MYBBP1A;NDUFA11;COX4I1;COX6A1;COX7B;CYB561;CYC1;ETFB;GPD1;COA6;NDUFA2;NDUFA8;NDUFB5;NDUFB8;NDUFS2;NDUFV1;NDUFS4;NDUFS8;NDUFA13;NDUFB11;PINK1;UQCRC1;NDUFAF2
GO:0016310	3.67055e-06	1.4147	186.119	phosphorylation	243	2176	0.000556	CDH2;SH2D3C;PPIF;CTDSP2;AKAP9;CDK2;CDK5;PAK4;CDKN2D;RACK1;RAPGEF3;TADA3;STK25;CIB1;FASTK;CHAD;PRKCDBP;PNKP;ECD;PHB2;LMTK3;C1QTNF1;CLU;CLK1;CLK3;PLK3;NDUFA11;COX4I1;COX6A1;COX7B;ADORA2B;CRKL;CRYAB;CSNK1D;CSNK2A1;PIK3R6;CTBP1;CTGF;ADRA2A;ADRA2B;CTSH;DAB2IP;CYC1;DAPK3;DGUOK;DMPK;HBEGF;DTYMK;DUSP4;DUSP6;DVL3;CELSR3;SPRED2;DMTN;ERBB2;AKT1;AKT2;FBLN1;CCNY;ALDOA;FGFR3;RASA3;DOLK;MAPRE3;MAST1;ALDOC;PHLPP…
GO:0034613	3.67208e-06	1.48401	133.345	cellular protein localization	183	1559	0.000556	CDH2;TOM1;PREB;CDK5;RACK1;RAPGEF3;TIMM17A;CIB1;SIX2;RUVBL2;EHD1;OS9;WDR45;SEC23IP;SNX18;SNF8;PHB2;ADPRHL1;UBE2J2;ZFYVE27;FRMD6;PLK3;COL1A1;CHMP4B;COPA;NACC2;DYNLL2;CSNK1D;TOM1L2;DAB2IP;AP2A1;AP2A2;DVL3;RILPL2;EIF5A;EMD;DMTN;ERBB2;AKT1;AKT2;TBC1D9B;GGA2;FLNA;PACS2;SUN1;PPP1R13B;TSPAN15;TBC1D22A;TBC1D10B;APPL1;LATS2;GDI1;NPTN;PRPF19;FAM83H;TIMM21;SNX15;HHEX;HSPA8;GPIHBP1;TMEM173;TBC1D26;ITGB1;ATP9B…
GO:0016049	3.70351e-06	1.89606	41.1412	cell growth	71	481	0.000556	CDK5;PAK4;CDKN2D;RACK1;SEMA6B;CIB1;ZFYVE27;SYT2;CRYAB;CSNK2A1;TMC8;CTGF;DNM2;HBEGF;MEGF8;ERBB2;AKT1;CLSTN1;EXOSC2;LPAR3;KIF26A;NUPR1;SERTAD3;OSGIN1;ILK;ITGB1;MAPT;H3F3C;NDUFA13;ADIPOR1;LEF1;PML;EXOSC4;PPARD;AVP;IMPACT;EAF2;BIN3;MAP2K5;WFDC1;BCL6;S100A8;SDCBP;TSPYL2;MAP2K4;SIPA1;SLIT3;BTG1;TGFB1;CDK11A;OSGIN2;VEGFA;NDNF;SEMA6D;NDEL1;TCHP;HDGFRP2;DGKD;HYAL2;TNK1;ADAM15;RAB11A;NRP2;SPHK1;CPNE1;ATP6V…
GO:0007167	3.76439e-06	1.62075	80.9139	enzyme linked receptor protein signaling pathway	121	946	0.000556	CDH5;ARPC1B;WASF2;SH2B2;VASN;ZFYVE27;COL3A1;CTGF;ADRA2A;ADRA2B;DAB2IP;AP2A1;AP2A2;ZCCHC12;DLX5;DNM2;HBEGF;DUSP6;EFNA4;EFNB1;MEGF8;SPRED2;ERBB2;AKT1;AKT2;FGFR3;FOXC1;FOXC2;ZNF423;ZC3H3;NCSTN;RBFOX2;FKBP8;APPL1;GDF1;NPTN;GPC1;DLL1;GRB10;RAPGEF1;HIPK2;HHEX;HRAS;HSPB1;IGF2;IGF2R;ILK;INHA;INSR;ITGA5;LRP1;LYN;SMAD6;SMAD7;FOXO4;NEO1;NPR2;PCSK6;ADIPOR1;LEF1;RAB14;PDGFRB;NLK;INPP5K;PIK3R2;ATP6V0B;PLCG1;AT…
GO:0001525	3.76953e-06	1.97876	35.1539	angiogenesis	63	411	0.000556	HDAC5;WASF2;RAPGEF3;CIB1;COL4A2;COL15A1;PIK3R6;CTGF;CTSH;DAB2IP;S1PR1;EPAS1;ERBB2;UNC5B;FOXC1;FOXC2;GATA2;GPR4;DLL1;HIPK2;SETD2;ANXA3;HHEX;HSPB1;HSPG2;AQP1;ITGA5;ITGB1;RHOB;LRP5;FOXO4;NRARP;NOS3;NOTCH4;ATP5B;EGFL7;LEF1;PDGFRB;PLCD1;PLCG1;PML;SOX18;ROBO4;EGLN1;MAP2K5;ACKR3;PTPRM;BAX;RNH1;CCL2;TBX1;BTG1;TNFAIP3;VAV2;VEGFA;NDNF;ADAM15;NRP2;SPHK1;FMNL3;KLF4;ACVRL1;HDAC9
GO:0009056	3.99643e-06	1.43381	166.789	catabolic process	221	1950	0.000556	ACOT8;CDK5;RACK1;RAPGEF3;ATG7;OS9;WWP1;NUDT4;SNF8;ECD;UBE2J2;CLU;ANAPC16;PLK3;LYPLAL1;COL1A1;COL3A1;COL4A2;CHMP4B;COL15A1;CRAT;CSNK1D;CSNK2A1;NOTUM;RNF187;ADRA2A;CTSD;CTSH;DAB2IP;DEDD2;DDB1;DDIT3;PAPD4;DNASE1L2;ECE1;EHHADH;PLBD2;LVRN;AKT1;AKT2;ETFB;TYSND1;LRTOMT;ALDOA;FHIT;CPEB3;ALDOC;CUL9;FLNA;CLEC16A;USP22;UBR4;EXOSC2;RNASEH1;FUT4;GALNS;PTPN23;TRPC4AP;FBXL4;FBXO25;BSCL2;GLB1;PRPF19;GPC1;GPD1;GP…
GO:0022603	4.04001e-06	1.61469	81.8547	regulation of anatomical structure morphogenesis	122	957	0.000556	HDAC5;UST;CDK5;RACK1;RAPGEF3;CDC42EP2;STK25;CARM1;SEMA6B;CIB1;SIX2;EHD1;CHAD;TRIOBP;CORO1A;PHB2;TNFRSF13C;ZFYVE27;SYT2;ARHGEF19;COL4A2;CRKL;CSNK1D;PIK3R6;CTSH;DAB2IP;AP2A1;AP2A2;DAPK3;DNM2;DUSP6;DVL3;CELSR3;MEGF8;DMTN;ERBB2;FBLN1;FGD1;ALDOA;FOXC1;FOXC2;FLNA;PHLDB1;LPAR3;CORO1C;PLXNB2;NSMF;GATA2;GDI1;GPR4;DLL1;HIPK2;ANXA3;SOX8;HHEX;HSPB1;APOA1;IL4R;AQP1;ILK;ITGA5;RHOB;LFNG;ARHGDIA;MAPT;FOXO4;NRARP…
GO:0009719	4.08874e-06	1.49013	128.384	response to endogenous stimulus	177	1501	0.000556	HDAC5;CDH5;NR1H3;AKAP9;CDK5;PIAS3;RAPGEF3;TADA3;CARM1;NCOA2;CIB1;SH2B2;EHD1;CAPN10;CORO1A;PADI2;PHB2;VASN;COL1A1;COL3A1;COL4A2;CSNK1D;EME1;CTGF;ADRA2A;CTSH;DAB2IP;CYC1;AARS;ZCCHC12;DLX5;DNM2;DUSP6;MEGF8;SPRED2;DMTN;NR2F6;ERBB2;AKT1;AKT2;FGFR3;CPEB3;FOXC2;WDTC1;ZNF423;RBFOX2;FKBP8;ALPL;NSMF;APPL1;LATS2;GDF1;NPTN;GPC1;GPD1;GRB10;RAPGEF1;HIPK2;KLF15;ANXA3;HHEX;APLP1;GPIHBP1;IGF2;AQP1;ILK;INPPL1;INSR…
GO:0006091	4.15286e-06	2.06451	30.1075	generation of precursor metabolites and energy	56	352	0.000556	COX17;PPIF;MYBBP1A;PRKCDBP;ECD;NDUFA11;COX4I1;COX6A1;COX7B;CYB561;CYC1;AKT1;AKT2;ETFB;ALDOA;ALDOC;GNAS;GPD1;IGF2;INSR;EIF6;COA6;CHCHD10;NDUFA2;NDUFA8;NDUFB5;NDUFB8;NDUFS2;NDUFV1;NDUFS4;NDUFS8;NOS2;OGDH;ATP5B;NDUFA13;INPP5K;PFKFB4;PFKP;POMC;NDUFB11;PPARA;PPARD;PPP1R3D;AVP;MTFR1L;PINK1;TPI1;UQCRC1;VGF;SLC25A23;CALM2;STK40;CHCHD5;CBFA2T3;COX19;NDUFAF2
GO:0033036	4.15748e-06	1.37261	235.129	macromolecule localization	297	2749	0.000556	CDH2;TOM1;NR1H3;SCAMP2;PREB;CDK5;RACK1;RAPGEF3;TIMM17A;NCOA2;CIB1;ATG7;TRIM3;SIX2;RUVBL2;EHD1;STARD3;OS9;LMAN2;TMED1;TMEM115;CAPN10;WDR45;NUDT4;SEC23IP;PRAF2;SNX18;SNF8;SCAMP4;PHB2;ADPRHL1;C1QTNF1;UBE2J2;ZFYVE27;CLU;SLC15A4;FRMD6;PLIN2;SPNS2;PLK3;COL1A1;CHMP4B;COPA;NACC2;DYNLL2;CSNK1D;TOM1L2;PROCA1;ADRA2A;DAB2IP;AP2A1;GRASP;AP2A2;FITM1;DNM2;DVL3;CELSR3;RILPL2;EIF5A;EMD;DMTN;ERBB2;AKT1;AKT2;TBC1D9…
GO:1901575	4.2056e-06	1.44459	157.209	organic substance catabolic process	210	1838	0.000556	ACOT8;CDK5;RACK1;RAPGEF3;ATG7;OS9;WWP1;NUDT4;SNF8;ECD;UBE2J2;CLU;ANAPC16;PLK3;LYPLAL1;CHMP4B;CRAT;CSNK1D;CSNK2A1;NOTUM;RNF187;ADRA2A;CTSD;CTSH;DAB2IP;DEDD2;DDB1;DDIT3;PAPD4;DNASE1L2;ECE1;EHHADH;PLBD2;LVRN;AKT1;AKT2;ETFB;TYSND1;LRTOMT;ALDOA;FHIT;CPEB3;ALDOC;CUL9;FLNA;CLEC16A;USP22;UBR4;EXOSC2;RNASEH1;FUT4;GALNS;PTPN23;TRPC4AP;FBXL4;FBXO25;BSCL2;GLB1;PRPF19;GPC1;GPD1;GPT;ACAD9;POMT2;H1F0;HAGH;HDC;H…
GO:0009161	4.21055e-06	2.22515	23.6925	ribonucleoside monophosphate metabolic process	47	277	0.000556	PPIF;ATP5H;NUDT4;ECD;NDUFA11;COX4I1;COX6A1;COX7B;CYC1;ALDOA;ALDOC;GPD1;OLA1;GUK1;STOML2;HSPA8;INSR;EIF6;COA6;CHCHD10;NDUFA2;NDUFA8;NDUFB5;NDUFB8;NDUFS2;NDUFV1;NDUFS4;NDUFS8;OGDH;ATP5B;NDUFA13;GMPR2;PFKFB4;PFKP;ATP5J;NDUFB11;PPARA;PINK1;NADK;TGFB1;TPI1;UPP1;UQCRC1;SLC25A23;UCK1;CBFA2T3;ATP5J2
GO:0048583	4.29685e-06	1.33825	299.621	regulation of response to stimulus	367	3503	0.000556	CDH2;SH2B3;SH2D3C;NR1H3;IL18BP;ARPC1B;PPIF;WASF2;CDK2;CDK5;CDKN2D;RACK1;STK25;CARM1;NCOA2;SEMA6B;CIB1;GLRX3;AGPAT1;SH2B2;SERINC3;OS9;CHAD;PADI2;PRKCDBP;PHB2;C1QTNF1;VASN;ARHGEF25;TNFRSF13C;CLU;SPNS2;TNFAIP8L1;PLK3;COL1A1;COL3A1;ARHGEF19;ADORA2B;NACC2;CRKL;DYNLL2;CRYAB;MIB2;GSC;CSNK1D;CSNK2A1;PIK3R6;NOTUM;TMC8;CTGF;ADRA2A;ADRA2B;CTSH;DAB2IP;AP2A1;AP2A2;DAPK3;DEDD2;DDIT3;DLX2;DLX5;DMPK;DNM2;HBEGF;D…
GO:0051234	4.30573e-06	1.30799	396.444	establishment of localization	470	4635	0.000556	CDH2;TOM1;ABCB6;ABCC9;NR1H3;COX17;SCAMP2;KCNK7;ARPC1B;PPIF;PREB;ACTR1A;ARL4C;AKAP9;WASF2;CDK2;CDK5;MFSD10;RACK1;RAPGEF3;TIMM17A;ATP5H;STK25;NCOA2;MYBBP1A;CIB1;ATG7;TRIM3;GNB5;SLC12A7;SIX2;RUVBL2;SLC26A1;EHD1;STARD3;SERINC3;OS9;LMAN2;TMED1;WWP1;TMEM115;CAPN10;CORO1A;NUDT4;PSIP1;ABCB8;SEC23IP;PRAF2;SNX18;SNF8;SCAMP4;TMC6;PHB2;TUSC2;ADPRHL1;MFSD3;C1QTNF1;SLC25A26;CLCN2;UBE2J2;ANTXR2;ZFYVE27;CLU;SLC1…
GO:0016043	4.31642e-06	1.29029	502.077	cellular component organization	580	5870	0.000556	CDH2;ACOT8;HDAC5;CDH5;NR1H3;COX17;UST;ARPC1B;PPIF;PREB;AKAP9;WASF2;CDK2;CDK5;CALCOCO2;SF3A1;PAK4;CDKN2D;RACK1;RAPGEF3;CDC42EP2;TIMM17A;TADA3;STK25;CARM1;NCOA2;SEMA6B;CIB1;ATG7;MRPL28;SLC12A7;RUVBL2;BLCAP;EHD1;LMAN2;PAPD7;TRIOBP;CAPN10;CORO1A;WDR45;PSIP1;BAZ1A;SEC23IP;MRPL3;PADI2;PRKCDBP;SNX18;SNF8;PNKP;B4GALT7;PHB2;ADPRHL1;C1QTNF1;C1QTNF6;MRPL53;UBE2J2;ZFYVE27;CLU;ANAPC16;FRMD6;NOXO1;INO80C;PLK3;…
GO:0009199	4.38607e-06	2.29065	21.6398	ribonucleoside triphosphate metabolic process	44	253	0.000556	PPIF;ATP5H;ECD;NDUFA11;COX4I1;COX6A1;COX7B;CYC1;ALDOA;ALDOC;GPD1;OLA1;GUK1;STOML2;HSPA8;INSR;EIF6;COA6;CHCHD10;NDUFA2;NDUFA8;NDUFB5;NDUFB8;NDUFS2;NDUFV1;NDUFS4;NDUFS8;OGDH;ATP5B;NDUFA13;PFKFB4;PFKP;ATP5J;NDUFB11;PPARA;PINK1;NADK;TGFB1;TPI1;UQCRC1;SLC25A23;UCK1;CBFA2T3;ATP5J2
GO:0009144	4.87513e-06	2.27959	21.7253	purine nucleoside triphosphate metabolic process	44	254	0.000608	PPIF;ATP5H;ECD;NDUFA11;COX4I1;COX6A1;COX7B;CYC1;DGUOK;ALDOA;ALDOC;GPD1;OLA1;GUK1;STOML2;HSPA8;INSR;EIF6;COA6;CHCHD10;NDUFA2;NDUFA8;NDUFB5;NDUFB8;NDUFS2;NDUFV1;NDUFS4;NDUFS8;OGDH;ATP5B;NDUFA13;PFKFB4;PFKP;ATP5J;NDUFB11;PPARA;PINK1;NADK;TGFB1;TPI1;UQCRC1;SLC25A23;CBFA2T3;ATP5J2
GO:0043068	4.9965e-06	1.81198	47.6417	positive regulation of programmed cell death	79	557	0.000614	PPIF;CDK5;RACK1;MYBBP1A;ATG7;SERINC3;CAPN10;NACC2;DYNLL2;CTGF;CTSH;DAB2IP;DAPK3;DEDD2;DDIT3;DNM2;DUSP6;AKT1;FGD1;PPP1R13B;NCSTN;PHLDA3;BCL2L13;MTCH1;BRMS1;NUPR1;LATS2;CIDEB;OSGIN1;ID3;IGF2R;ITGB1;RHOB;LGALS9;LTBR;LYN;MCL1;MAP3K11;ATF4;NQO2;NDUFA13;PDGFRB;PTRH2;PML;PIDD1;PRKCD;PSENEN;MARK4;BAX;RAC1;RAD9A;RAPSN;BCL2L1;BCL6;RPS3;S100A8;BID;MAP2K4;PLEKHG2;PINK1;BNIP3L;SOX4;BTG1;TFDP1;TGFB1;TGM2;VAV2;…
GO:0009205	5.465e-06	2.29257	21.1266	purine ribonucleoside triphosphate metabolic process	43	247	0.000661	PPIF;ATP5H;ECD;NDUFA11;COX4I1;COX6A1;COX7B;CYC1;ALDOA;ALDOC;GPD1;OLA1;GUK1;STOML2;HSPA8;INSR;EIF6;COA6;CHCHD10;NDUFA2;NDUFA8;NDUFB5;NDUFB8;NDUFS2;NDUFV1;NDUFS4;NDUFS8;OGDH;ATP5B;NDUFA13;PFKFB4;PFKP;ATP5J;NDUFB11;PPARA;PINK1;NADK;TGFB1;TPI1;UQCRC1;SLC25A23;CBFA2T3;ATP5J2
GO:0001667	5.86327e-06	2.09918	27.5415	ameboidal-type cell migration	52	322	0.000695	HDAC5;WASF2;SEMA6B;CIB1;CTSH;DAB2IP;HBEGF;EFNB1;MEGF8;CENPV;DMTN;AKT1;FOXC2;CORO1C;PTPN23;ANXA3;SOX8;HSPB1;APOA1;ILK;ITGB1;RHOB;LRP5;NOS3;ADIPOR1;LEF1;PLCG1;PML;SOX18;PPARD;PKN1;RCC2;MAP2K5;PTPRM;RAC1;SMURF2;STC1;TBX1;TGFB1;TIMP1;VEGFA;PRR5L;SEMA6D;HYAL2;RAB11A;NRP2;ARHGEF7;ACVR1B;KLF4;ACVRL1;BCAR1;HDAC9
GO:0009167	5.91815e-06	2.23587	22.5806	purine ribonucleoside monophosphate metabolic process	45	264	0.000695	PPIF;ATP5H;NUDT4;ECD;NDUFA11;COX4I1;COX6A1;COX7B;CYC1;ALDOA;ALDOC;GPD1;OLA1;GUK1;STOML2;HSPA8;INSR;EIF6;COA6;CHCHD10;NDUFA2;NDUFA8;NDUFB5;NDUFB8;NDUFS2;NDUFV1;NDUFS4;NDUFS8;OGDH;ATP5B;NDUFA13;GMPR2;PFKFB4;PFKP;ATP5J;NDUFB11;PPARA;PINK1;NADK;TGFB1;TPI1;UQCRC1;SLC25A23;CBFA2T3;ATP5J2
GO:0048585	6.45162e-06	1.50699	113.844	negative regulation of response to stimulus	159	1331	0.00074	CDH2;NR1H3;IL18BP;PPIF;CDKN2D;RACK1;SEMA6B;CIB1;OS9;CHAD;PADI2;PRKCDBP;PHB2;C1QTNF1;VASN;CLU;TNFAIP8L1;COL3A1;GSC;NOTUM;ADRA2A;DAB2IP;AP2A1;AP2A2;DDIT3;DLX2;DNM2;DUSP4;DUSP6;DVL3;NLRC3;A2M;SPRED2;AKT1;FBLN1;UNC5B;RNF152;RASA3;FOXF1;PHLPP1;PHLDA3;RNF169;ZNF385A;KIF26A;NOC2L;NPHP4;GATA2;LATS2;GPC1;METRNL;GRB10;RAPGEF1;HIPK2;GRINA;HHEX;HLX;HSPB1;APOA1;IL4R;ITGB1;KIF7;LFNG;LGALS9;LRP1;ARNTL;LYN;SMAD6…
GO:0009126	6.55088e-06	2.22556	22.6661	purine nucleoside monophosphate metabolic process	45	265	0.00074	PPIF;ATP5H;NUDT4;ECD;NDUFA11;COX4I1;COX6A1;COX7B;CYC1;ALDOA;ALDOC;GPD1;OLA1;GUK1;STOML2;HSPA8;INSR;EIF6;COA6;CHCHD10;NDUFA2;NDUFA8;NDUFB5;NDUFB8;NDUFS2;NDUFV1;NDUFS4;NDUFS8;OGDH;ATP5B;NDUFA13;GMPR2;PFKFB4;PFKP;ATP5J;NDUFB11;PPARA;PINK1;NADK;TGFB1;TPI1;UQCRC1;SLC25A23;CBFA2T3;ATP5J2
GO:0043065	6.58482e-06	1.80329	47.214	positive regulation of apoptotic process	78	552	0.00074	PPIF;CDK5;RACK1;MYBBP1A;ATG7;SERINC3;CAPN10;NACC2;DYNLL2;CTGF;CTSH;DAB2IP;DAPK3;DEDD2;DDIT3;DNM2;DUSP6;AKT1;FGD1;PPP1R13B;NCSTN;PHLDA3;BCL2L13;MTCH1;BRMS1;NUPR1;LATS2;CIDEB;OSGIN1;ID3;IGF2R;ITGB1;RHOB;LGALS9;LTBR;LYN;MCL1;MAP3K11;ATF4;NQO2;NDUFA13;PDGFRB;PTRH2;PML;PIDD1;PRKCD;PSENEN;BAX;RAC1;RAD9A;RAPSN;BCL2L1;BCL6;RPS3;S100A8;BID;MAP2K4;PLEKHG2;PINK1;BNIP3L;SOX4;BTG1;TFDP1;TGFB1;TGM2;VAV2;VDR;YW…
GO:0051128	6.76988e-06	1.39976	187.659	regulation of cellular component organization	243	2194	0.00075	CDH2;NR1H3;UST;ARPC1B;PPIF;WASF2;CDK5;CALCOCO2;CDKN2D;RACK1;RAPGEF3;CDC42EP2;TADA3;STK25;CARM1;SEMA6B;CIB1;ATG7;RUVBL2;EHD1;LMAN2;TRIOBP;CORO1A;PADI2;SNF8;PNKP;PHB2;ADPRHL1;UBE2J2;ZFYVE27;CLU;SYT2;ARHGEF19;CHMP4B;CRKL;DYNLL2;CRYAB;CSNK1D;CSNK2A1;TOM1L2;TMC8;CTBP1;CTGF;DAB2IP;DAPK3;DDB1;DGUOK;DMPK;DNM2;HBEGF;S1PR1;MEGF8;EIF5A;CENPV;DMTN;ERBB2;AKT1;AKT2;FBLN1;FGD1;ALDOA;CPEB3;CLSTN1;TBC1D9B;CUL9;FL…
GO:0033554	6.88671e-06	1.44545	147.8	cellular response to stress	198	1728	0.000752	SH2D3C;IL18BP;PPIF;CTDSP2;PREB;CDK2;CDKN2D;RACK1;STK25;CARM1;MYBBP1A;CIB1;ATG7;RUVBL2;SERINC3;OS9;PAPD7;TREX2;PNKP;VASN;UBE2J2;CLU;INO80C;PLK3;ADORA2B;NACC2;ATF6B;CRKL;UBE2F;CRYAB;CSNK1D;EME1;CTGF;DAB2IP;AARS;DCTN1;DDB1;DDIT3;DNM2;DVL3;E2F4;SPRED2;EPAS1;AKT1;FANCE;FANCF;RNF152;KDM6B;PHLPP1;SZT2;PHLDA3;RNF169;ZNF385A;NUPR1;CIDEB;PRPF19;HIPK2;GRINA;SETD2;UBE2T;POMT2;SLC25A24;HDGF;CXXC1;STOML2;HRAS;…
GO:0044238	7.53455e-06	1.28453	854.471	primary metabolic process	931	9990	0.000812	CDH2;ACOT8;ZNF316;HDAC5;ZNF605;SH2D3C;ZNF865;NR1H3;UST;PPIF;CTDSP2;PREB;AKAP9;CDK2;RBM7;CDK5;DCAF7;IRX5;SF3A1;PAK4;SNAPC5;CDKN2D;PCGF3;RACK1;PIAS3;RAPGEF3;TADA3;ATP5H;LRRC41;CRTAP;STK25;CARM1;NCOA2;MYBBP1A;CIB1;ATG7;P3H3;AGPAT1;MRPL28;DRAP1;MXD4;TRIM3;CERS1;SIX2;RAI1;RUVBL2;SLC26A1;CPSF4;FASTK;STARD3;SERINC3;OS9;CHAD;PAPD7;WWP1;TMEM115;TRIOBP;CAPN10;WDR45;FICD;NUDT4;PSIP1;BAZ1A;TREX2;MRPL3;PADI2;…
GO:0015031	8.38165e-06	1.43278	153.531	protein transport	204	1795	0.000891	TOM1;NR1H3;SCAMP2;PREB;CDK5;RACK1;RAPGEF3;TIMM17A;CIB1;ATG7;TRIM3;SIX2;EHD1;OS9;LMAN2;TMED1;TMEM115;CAPN10;SEC23IP;PRAF2;SNX18;SNF8;SCAMP4;PHB2;ADPRHL1;UBE2J2;CLU;SLC15A4;PLK3;COL1A1;CHMP4B;COPA;TOM1L2;ADRA2A;DAB2IP;AP2A1;AP2A2;DNM2;RILPL2;EIF5A;EMD;DMTN;ERBB2;AKT1;AKT2;TBC1D9B;GGA2;FLNA;PACS2;ABCB9;CADM1;TBC1D22A;COG4;PTPN23;NECAP1;TBC1D10B;VPS33B;GDI1;CHMP2A;TIMM21;SNX15;HSPA8;APOA1;ICA1;GPIHBP…
GO:0007155	8.70265e-06	1.44511	143.951	cell adhesion	193	1683	0.000912	CDH2;CDH5;WASF2;CDK5;PAK4;RACK1;CIB1;EHD1;TRIOBP;EMILIN1;CORO1A;C1QTNF1;VASN;TNFRSF13C;CLPTM1;COL1A1;COL3A1;CHMP4B;FBLN7;COL15A1;CRKL;CCM2L;CSNK1D;PIK3R6;CTGF;MB21D2;DAB2IP;DAPK3;DDOST;DNM2;S1PR1;EEF1G;EFNB1;CELSR3;NLRC3;EMD;DMTN;ERBB2;AKT1;FBLN1;FAT1;ALDOA;CLSTN1;CD93;FOXF1;FOXC2;FLNA;MPRIP;NCSTN;CORO1C;PLXNB2;CADM1;PTPN23;NPHP4;VPS33B;NPTN;GNAS;GOLGA2;DLL1;RAPGEF1;OLA1;STOML2;HLX;HOXD3;HSPA8;HS…
GO:0022904	8.8145e-06	3.34908	7.95453	respiratory electron transport chain	22	93	0.000912	MYBBP1A;NDUFA11;COX4I1;COX6A1;COX7B;CYC1;ETFB;GPD1;COA6;NDUFA2;NDUFA8;NDUFB5;NDUFB8;NDUFS2;NDUFV1;NDUFS4;NDUFS8;NDUFA13;NDUFB11;PINK1;UQCRC1;NDUFAF2
GO:0065009	9.03994e-06	1.35458	239.149	regulation of molecular function	299	2796	0.000923	HDAC5;SH2D3C;NR1H3;PPIF;PREB;AKAP9;CDK2;CDK5;CDKN2D;RACK1;RAPGEF3;CDC42EP2;CARM1;NCOA2;CIB1;GNB5;CERS1;RUVBL2;CHAD;RCBTB2;ADAP1;FICD;SNX18;PNKP;PHB2;ADPRHL1;LMTK3;ARHGEF25;AGAP3;CLU;ANAPC16;NOXO1;ARHGEF19;ADORA2A;ADORA2B;CPN2;CRKL;WFDC3;CCM2L;CRYAB;CSNK2A1;PIK3R6;TMC8;CTGF;COMMD7;ADRA2A;ADRA2B;CTSH;DAB2IP;DDIT3;DMPK;DNM2;HBEGF;DUSP4;DUSP6;DVL3;S1PR1;NLRC3;A2M;CRTC2;SPRED2;ARHGAP27;ZBTB7C;ERBB2;AK…
GO:0009141	9.50555e-06	2.16667	23.6925	nucleoside triphosphate metabolic process	46	277	0.000958	PPIF;ATP5H;ECD;NDUFA11;COX4I1;COX6A1;COX7B;CYC1;DGUOK;DTYMK;ALDOA;ALDOC;GPD1;OLA1;GUK1;STOML2;HSPA8;INSR;EIF6;COA6;CHCHD10;NDUFA2;NDUFA8;NDUFB5;NDUFB8;NDUFS2;NDUFV1;NDUFS4;NDUFS8;OGDH;ATP5B;NDUFA13;PFKFB4;PFKP;ATP5J;NDUFB11;PPARA;PINK1;NADK;TGFB1;TPI1;UQCRC1;SLC25A23;UCK1;CBFA2T3;ATP5J2
GO:0009057	1.06008e-05	1.5248	100.33	macromolecule catabolic process	142	1173	0.001055	CDK5;RACK1;ATG7;OS9;WWP1;SNF8;UBE2J2;CLU;ANAPC16;PLK3;LYPLAL1;CHMP4B;CSNK1D;CSNK2A1;NOTUM;RNF187;ADRA2A;CTSD;CTSH;DAB2IP;DEDD2;DDB1;DDIT3;PAPD4;DNASE1L2;AKT1;FHIT;CPEB3;CUL9;FLNA;CLEC16A;USP22;UBR4;EXOSC2;RNASEH1;GALNS;PTPN23;TRPC4AP;FBXL4;FBXO25;GLB1;PRPF19;GPC1;POMT2;H1F0;HSPG2;ISG20;ARNTL;SMAD7;NOS2;OAZ1;OAZ2;UBXN1;NDUFA13;VPS28;BFAR;FZR1;UCHL5;AZIN1;LSM7;PKD1;PML;POLR2G;RNF216;EXOSC4;FBXL19;P…
GO:0010942	1.07858e-05	1.75432	50.2077	positive regulation of cell death	81	587	0.001056	PPIF;CDK5;RACK1;MYBBP1A;ATG7;SERINC3;CAPN10;CLU;NACC2;DYNLL2;CTGF;CTSH;DAB2IP;DAPK3;DEDD2;DDIT3;DNM2;DUSP6;AKT1;FGD1;PPP1R13B;NCSTN;PHLDA3;BCL2L13;MTCH1;BRMS1;NUPR1;LATS2;CIDEB;SAP30BP;OSGIN1;ID3;IGF2R;ITGB1;RHOB;LGALS9;LTBR;LYN;MCL1;MAP3K11;ATF4;NQO2;NDUFA13;PDGFRB;PTRH2;PML;PIDD1;PRKCD;PSENEN;MARK4;BAX;RAC1;RAD9A;RAPSN;BCL2L1;BCL6;RPS3;S100A8;BID;MAP2K4;PLEKHG2;PINK1;BNIP3L;SOX4;BTG1;TFDP1;TGFB…
GO:0022610	1.0879e-05	1.43868	144.465	biological adhesion	193	1689	0.001056	CDH2;CDH5;WASF2;CDK5;PAK4;RACK1;CIB1;EHD1;TRIOBP;EMILIN1;CORO1A;C1QTNF1;VASN;TNFRSF13C;CLPTM1;COL1A1;COL3A1;CHMP4B;FBLN7;COL15A1;CRKL;CCM2L;CSNK1D;PIK3R6;CTGF;MB21D2;DAB2IP;DAPK3;DDOST;DNM2;S1PR1;EEF1G;EFNB1;CELSR3;NLRC3;EMD;DMTN;ERBB2;AKT1;FBLN1;FAT1;ALDOA;CLSTN1;CD93;FOXF1;FOXC2;FLNA;MPRIP;NCSTN;CORO1C;PLXNB2;CADM1;PTPN23;NPHP4;VPS33B;NPTN;GNAS;GOLGA2;DLL1;RAPGEF1;OLA1;STOML2;HLX;HOXD3;HSPA8;HS…
GO:0008152	1.12541e-05	1.28878	925.206	metabolic process	998	10817	0.001079	CDH2;ACOT8;ZNF316;HDAC5;ZNF605;SH2D3C;ZNF865;ABCB6;NR1H3;COX17;UST;PPIF;CTDSP2;PREB;AKAP9;CDK2;RBM7;CDK5;DCAF7;IRX5;SF3A1;PAK4;SNAPC5;CDKN2D;PCGF3;RACK1;PIAS3;RAPGEF3;TADA3;ATP5H;LRRC41;CRTAP;STK25;CARM1;NCOA2;MYBBP1A;CIB1;ATG7;P3H3;GLRX3;AGPAT1;MRPL28;DRAP1;MXD4;TRIM3;CERS1;SIX2;RAI1;RUVBL2;SLC26A1;CPSF4;FASTK;STARD3;SERINC3;OS9;CHAD;PAPD7;WWP1;CYB561D2;TMEM115;TRIOBP;CAPN10;WDR45;FICD;NUDT4;PSI…
GO:0019693	1.32097e-05	1.79144	44.9902	ribose phosphate metabolic process	74	526	0.001251	PPIF;AKAP9;RACK1;RAPGEF3;ATP5H;SLC26A1;NUDT4;ECD;NDUFA11;COX4I1;COX6A1;COX7B;ADORA2A;ADORA2B;ADRA2A;CYC1;ALDOA;ALDOC;PGLS;GPD1;ADGRD1;OLA1;GUK1;STOML2;HSPA8;APLP1;AQP1;INSR;EIF6;COA6;CHCHD10;NDUFA2;NDUFA8;NDUFB5;NDUFB8;NDUFS2;NDUFV1;NDUFS4;NDUFS8;NOS2;NOS3;NPR2;OGDH;ATP5B;PALM;NDUFA13;GMPR2;PDE4B;PDE8A;PDE9A;PFKFB4;PFKP;ATP5J;NDUFB11;EGLN1;PPARA;AVP;RPE;PINK1;NADK;TGFB1;TPI1;UPP1;UQCRC1;VEGFA;SLC…
GO:0070887	1.37485e-05	1.35748	221.187	cellular response to chemical stimulus	278	2586	0.001275	HDAC5;CDH5;NR1H3;IL18BP;PPIF;CTDSP2;PREB;AKAP9;CDK2;PAK4;RACK1;RAPGEF3;TADA3;STK25;CARM1;NCOA2;CIB1;ATG7;AGPAT1;SH2B2;CERS1;RUVBL2;EHD1;CHAD;CAPN10;CORO1A;PADI2;PHB2;VASN;TNFRSF13C;ZFYVE27;PLK3;COL1A1;COL3A1;COL4A2;ATF6B;CSNK1D;CTGF;COMMD7;ADRA2A;CTSH;DAB2IP;AARS;DAPK3;DCTN1;DDIT3;ZCCHC12;DLX5;DNM2;HBEGF;DTYMK;DUSP6;S1PR1;MEGF8;SPRED2;EMD;EPAS1;DMTN;NR2F6;ERBB2;AKT1;AKT2;FGFR3;CPEB3;FOXF1;FOXC1;F…
GO:0009611	1.37835e-05	1.71631	53.7145	response to wounding	85	628	0.001275	SH2B3;CDK5;SH2B2;EHD1;C1QTNF1;COL1A1;COL3A1;ARHGEF19;ADORA2A;CCM2L;PIK3R6;CTGF;ADRA2A;ADRA2B;HBEGF;A2M;DMTN;ERBB2;AKT1;FBLN1;FOXF1;FOXC2;FLNA;MAFF;SH2B1;GATA2;VPS33B;GNAS;GPR4;HHEX;HRAS;HSPB1;APOA1;ID3;ILK;ITGA5;ITPK1;ITPR3;RHOB;RHOC;LYN;MAX;NINJ1;NINJ2;NOS3;PDGFRB;PLAU;PPARA;PPARD;PRKAR1B;PRKCD;PRKCG;PRKCH;BIN3;MAPK3;BAX;WFDC1;RAC1;ACTB;S100A8;CCL2;MAP2K4;SOX15;ZFP36L2;TGFB1;TIMP1;TLN1;TNFAIP3;V…
GO:0016477	1.44389e-05	1.51154	101.784	cell migration	143	1190	0.00132	CDH2;HDAC5;WASF2;CDK5;PAK4;RACK1;SEMA6B;CIB1;SIX2;CORO1A;PADI2;SPNS2;COL1A1;COL3A1;CTGF;ADRA2A;CTSH;DAB2IP;DAPK3;HBEGF;S1PR1;EFNB1;CELSR3;MEGF8;CENPV;DMTN;AKT1;AKT2;FAT1;FOXF1;FOXC1;FOXC2;FLNA;RBFOX2;ELP5;CORO1C;PLXNB2;PTPN23;NSMF;GATA2;FAM83H;SETD2;ANXA3;SOX8;HRAS;HSPB1;APOA1;SHROOM2;ILK;INSR;ITGA5;ITGB1;JAG2;RHOB;RHOC;LGALS9;LRP1;LRP5;LYN;SMAD7;MAPT;FOXO4;NOS3;OGDH;OLR1;ATP5B;ADIPOR1;IRAK4;LEF1…
GO:2001233	1.47258e-05	1.96296	31.3905	regulation of apoptotic signaling pathway	56	367	0.001331	PPIF;CDKN2D;RACK1;SERINC3;CLU;NACC2;DYNLL2;TMC8;CTSH;DAB2IP;DAPK3;DEDD2;DDIT3;AKT1;UNC5B;PPP1R13B;ZNF385A;NOC2L;CIDEB;GRINA;HSPB1;LGALS9;LTBR;MCL1;MNT;NOS3;NDUFA13;PML;AVP;PIDD1;PRKCD;MAP2K5;ACKR3;BIRC6;SH3RF1;BAX;RAD9A;BCL2L1;RPS3;S100A8;BID;SIAH2;PINK1;SNAI2;STX4;TFDP1;TNFAIP3;YWHAE;PTTG1IP;ELL3;BCL2L12;HYAL2;CRADD;FADD;NOG;MAPK8IP1
GO:0097193	1.58025e-05	2.13681	23.4359	intrinsic apoptotic signaling pathway	45	274	0.0014	PPIF;CDKN2D;RACK1;STK25;MYBBP1A;SERINC3;CLU;NACC2;DAB2IP;DDIT3;AKT1;FHIT;PPP1R13B;PHLDA3;ZNF385A;NOC2L;NUPR1;CIDEB;HIPK2;GRINA;HRAS;HSPB1;MCL1;ATF4;NDUFA13;PML;PRKCD;ACKR3;BAX;RAD9A;BCL2L1;RPS3;S100A8;BID;PINK1;SNAI2;TNFRSF1A;TNFRSF1B;PTTG1IP;BAG6;ELL3;BCL2L12;CUL4A;AIFM1;MAPK8IP1
GO:0030163	1.58416e-05	1.62766	67.6563	protein catabolic process	102	791	0.0014	RACK1;ATG7;OS9;WWP1;SNF8;UBE2J2;CLU;ANAPC16;PLK3;CHMP4B;CSNK1D;CSNK2A1;RNF187;ADRA2A;CTSD;CTSH;DAB2IP;DDB1;DDIT3;AKT1;FHIT;CUL9;FLNA;CLEC16A;USP22;UBR4;PTPN23;TRPC4AP;FBXL4;FBXO25;PRPF19;POMT2;ARNTL;SMAD7;NOS2;OAZ1;OAZ2;UBXN1;NDUFA13;VPS28;BFAR;FZR1;UCHL5;AZIN1;PKD1;PML;RNF216;FBXL19;PPP2R5C;UGGT2;PRKCG;PSMB6;HACE1;USP35;USP37;RNF4;SDCBP;RHBDF1;KLHL25;SMURF2;SIAH2;PINK1;SNX1;BNIP3L;STX5;TGFB1I1;T…
GO:0051649	1.61751e-05	1.40198	165.762	establishment of localization in cell	216	1938	0.001413	CDH2;TOM1;PREB;CDK5;RAPGEF3;TIMM17A;ATP5H;STK25;MYBBP1A;CIB1;SIX2;EHD1;OS9;LMAN2;TMEM115;CAPN10;CORO1A;NUDT4;PSIP1;SEC23IP;SNX18;SNF8;PHB2;ADPRHL1;UBE2J2;PLK3;SYT2;CHMP4B;COPA;ADORA2B;DYNLL2;CRYAB;CSNK1D;TOM1L2;ADRA2A;DAB2IP;AP2A1;AP2A2;DCTN1;DDIT3;DYNC1I1;DNM2;RILPL2;EIF5A;EMD;DMTN;ERBB2;AKT1;AKT2;RASA3;PPP6R1;FOXF1;TBC1D9B;GGA2;ZC3H3;FLNA;PACS2;PPP1R13B;TBC1D22A;COG4;PTPN23;TBC1D10B;KIF26A;NOC2…
GO:1902531	1.82259e-05	1.42862	142.155	regulation of intracellular signal transduction	189	1662	0.001575	CDH2;PPIF;CDK2;CDK5;CDKN2D;RACK1;STK25;CIB1;SH2B2;SERINC3;CHAD;PRKCDBP;PHB2;C1QTNF1;ARHGEF25;CLU;TNFAIP8L1;PLK3;COL3A1;ARHGEF19;ADORA2B;NACC2;CRKL;MIB2;CSNK2A1;PIK3R6;CTGF;ADRA2A;ADRA2B;DAB2IP;DDIT3;DNM2;HBEGF;DUSP4;DUSP6;DVL3;NLRC3;A2M;SPRED2;ERBB2;AKT1;FBLN1;UNC5B;RNF152;FGD1;FGFR3;RASA3;FLNA;RHOBTB2;PHLPP1;PPP1R13B;CLCF1;LPAR3;PHLDA3;ZNF385A;PLEKHG3;NOC2L;GDF1;GDI1;NPTN;RAPGEF1;HIPK2;GRINA;CAR…
GO:0010256	1.93747e-05	1.76074	46.2732	endomembrane system organization	75	541	0.001656	CDH2;RACK1;STK25;CIB1;LMAN2;SEC23IP;SNF8;ZFYVE27;CLU;PLK3;CHMP4B;CSNK1D;DMPK;DNM2;RILPL2;EMD;AKT1;AKT2;PACS2;SUN1;TSPAN15;COG4;ZNF385A;APPL1;VPS33B;CHMP2A;GOLGA2;ITGB1;PALM;TMED5;GOLGA7;VPS28;CHMP1A;INPP5K;STX18;STX17;XKR8;PPP2R5A;PACS1;PRKCD;MAPK3;PLSCR3;HACE1;NECTIN2;BBS1;RAB5B;RAC1;BCL2L1;SPAG4;SPTBN1;STX4;STX5;TGFB1;TNFRSF1A;CACNB3;BAG6;TMEM43;VPS37B;NDEL1;STX7;VPS25;PPFIA1;CAV2;DCHS1;RAB11A;…
GO:0061024	2.00876e-05	1.5395	88.0131	membrane organization	126	1029	0.001698	CDH2;PPIF;PREB;CDK5;RACK1;CIB1;ATG7;CORO1A;SEC23IP;SNX18;SNF8;ADPRHL1;ZFYVE27;CLU;SYT2;CHMP4B;DYNLL2;CSNK1D;DMPK;DNM2;RILPL2;EMD;DMTN;ERBB2;AKT1;AKT2;PPP6R1;TBC1D9B;FLNA;PACS2;ATP11A;SUN1;PPP1R13B;TSPAN15;MTCH1;TBC1D22A;TBC1D10B;APPL1;GATA2;VPS33B;GDI1;CHMP2A;GOLGA2;STOML2;TBC1D26;ITGB1;ATP9B;KCNN4;NPC1;TBC1D25;PALM;NDUFA13;GOLGA7;VPS28;CHMP1A;RAB14;INPP5K;STX18;TBC1D13;RAB39A;STX17;XKR8;PPP2R5A;…
GO:0006928	2.32336e-05	1.41311	148.912	movement of cell or subcellular component	196	1741	0.001943	CDH2;HDAC5;ARPC1B;WASF2;CDK5;PAK4;RACK1;SEMA6B;CIB1;SIX2;CORO1A;PADI2;FRMD6;SPNS2;COL1A1;COL3A1;CTGF;ADRA2A;CTSH;DAB2IP;AP2A1;AP2A2;DAPK3;DCTN1;DLX5;DYNC1I1;HBEGF;S1PR1;EFNA4;EFNB1;CELSR3;MEGF8;CENPV;DMTN;ERBB2;AKT1;AKT2;FBLN1;FAT1;UNC5B;FOXF1;FOXC1;FOXC2;KIF21B;FLNA;RBFOX2;ELP5;CORO1C;PLXNB2;PTPN23;NSMF;KIF26A;NPHP4;GATA2;TEKT2;GPC1;FAM83H;SETD2;ANXA3;SOX8;HRAS;HSPB1;APOA1;SHROOM2;ILK;INSR;ITGA5…
GO:0007166	2.45649e-05	1.34455	221.957	cell surface receptor signaling pathway	277	2595	0.002033	CDH2;CDH5;NR1H3;ARPC1B;WASF2;CDK5;RACK1;SEMA6B;CIB1;AGPAT1;SH2B2;TSPAN9;CHAD;ADAP1;CORO1A;PADI2;VASN;TNFRSF13C;ZFYVE27;COL1A1;COL3A1;ARHGEF19;ADORA2A;ADORA2B;MIB2;GSC;CSNK1D;CSNK2A1;NOTUM;TMC8;CTGF;COMMD7;ADRA2A;ADRA2B;DAB2IP;AP2A1;AP2A2;DAPK3;DEDD2;DDB1;DDIT3;ZCCHC12;DLX2;DLX5;DMPK;DNM2;HBEGF;DUSP6;DVL3;EFNA4;EFNB1;CELSR3;MEGF8;SPRED2;EMD;DMTN;ERBB2;AKT1;AKT2;UNC5B;CCNY;FGFR3;FOXF1;FOXC1;FOXL1;F…
GO:0051246	2.57131e-05	1.35157	210.239	regulation of protein metabolic process	264	2458	0.002106	CDH2;ACOT8;NR1H3;CTDSP2;AKAP9;CDK2;CDK5;CDKN2D;RACK1;PIAS3;RAPGEF3;TADA3;CRTAP;STK25;CIB1;ATG7;RUVBL2;OS9;CHAD;PRKCDBP;SNF8;PHB2;C1QTNF1;TNFRSF13C;CLU;ANAPC16;PLK3;ADORA2B;CRKL;WFDC3;CRYAB;CSNK1D;CSNK2A1;PIK3R6;CTBP1;CTGF;ADRA2A;ADRA2B;CTSH;DAB2IP;AARS;DAPK3;DUSP4;DUSP6;DVL3;ECE1;CELSR3;EIF5A;ELAVL1;A2M;SPRED2;DMTN;ERBB2;AKT1;AKT2;FBLN1;CCNY;FGFR3;FHIT;CPEB3;PPP6R1;MAPRE3;FLNA;PHLPP1;CLEC16A;CLCF…
GO:0044260	2.71321e-05	1.2529	702.651	cellular macromolecule metabolic process	776	8215	0.002199	CDH2;ACOT8;ZNF316;HDAC5;ZNF605;SH2D3C;ZNF865;NR1H3;UST;PPIF;CTDSP2;PREB;AKAP9;CDK2;RBM7;CDK5;DCAF7;IRX5;SF3A1;PAK4;SNAPC5;CDKN2D;PCGF3;RACK1;PIAS3;RAPGEF3;TADA3;LRRC41;CRTAP;STK25;CARM1;NCOA2;MYBBP1A;CIB1;ATG7;P3H3;MRPL28;DRAP1;MXD4;TRIM3;CERS1;SIX2;RAI1;RUVBL2;CPSF4;FASTK;OS9;CHAD;PAPD7;WWP1;TMEM115;TRIOBP;WDR45;FICD;PSIP1;BAZ1A;TREX2;MRPL3;PADI2;PRKCDBP;SNF8;PNKP;B4GALT7;MED8;ECD;PHB2;ADPRHL1;L…
GO:0009968	2.92146e-05	1.51714	91.2633	negative regulation of signal transduction	129	1067	0.002344	CDH2;NR1H3;IL18BP;PPIF;CDKN2D;RACK1;CIB1;CHAD;PADI2;PRKCDBP;PHB2;VASN;CLU;TNFAIP8L1;GSC;NOTUM;ADRA2A;DAB2IP;AP2A1;AP2A2;DDIT3;DLX2;DNM2;DUSP4;DUSP6;DVL3;NLRC3;SPRED2;AKT1;FBLN1;UNC5B;RNF152;RASA3;PHLPP1;PHLDA3;ZNF385A;KIF26A;NOC2L;NPHP4;GATA2;LATS2;GPC1;GRB10;RAPGEF1;HIPK2;GRINA;HHEX;HSPB1;APOA1;ITGB1;KIF7;LFNG;LRP1;ARNTL;LYN;SMAD6;SMAD7;MCL1;MDFI;MNT;NRARP;NFKBIL1;NOS3;PALM;NDUFA13;ADIPOR1;EGFL7…
GO:0009259	2.98246e-05	1.76321	43.7072	ribonucleotide metabolic process	71	511	0.002369	PPIF;AKAP9;RACK1;RAPGEF3;ATP5H;SLC26A1;NUDT4;ECD;NDUFA11;COX4I1;COX6A1;COX7B;ADORA2A;ADORA2B;ADRA2A;CYC1;ALDOA;ALDOC;GPD1;ADGRD1;OLA1;GUK1;STOML2;HSPA8;APLP1;AQP1;INSR;EIF6;COA6;CHCHD10;NDUFA2;NDUFA8;NDUFB5;NDUFB8;NDUFS2;NDUFV1;NDUFS4;NDUFS8;NOS2;NOS3;NPR2;OGDH;ATP5B;PALM;NDUFA13;GMPR2;PDE4B;PDE8A;PDE9A;PFKFB4;PFKP;ATP5J;NDUFB11;EGLN1;PPARA;AVP;PINK1;NADK;TGFB1;TPI1;UPP1;UQCRC1;VEGFA;SLC25A23;RNA…
GO:0043170	3.06264e-05	1.25305	761.497	macromolecule metabolic process	834	8903	0.002408	CDH2;ACOT8;ZNF316;HDAC5;ZNF605;SH2D3C;ZNF865;NR1H3;UST;PPIF;CTDSP2;PREB;AKAP9;CDK2;RBM7;CDK5;DCAF7;IRX5;SF3A1;PAK4;SNAPC5;CDKN2D;PCGF3;RACK1;PIAS3;RAPGEF3;TADA3;LRRC41;CRTAP;STK25;CARM1;NCOA2;MYBBP1A;CIB1;ATG7;P3H3;MRPL28;DRAP1;MXD4;TRIM3;CERS1;SIX2;RAI1;RUVBL2;CPSF4;FASTK;OS9;CHAD;PAPD7;WWP1;TMEM115;TRIOBP;CAPN10;WDR45;FICD;PSIP1;BAZ1A;TREX2;MRPL3;PADI2;PRKCDBP;SNF8;PNKP;B4GALT7;MED8;ECD;PHB2;AD…
GO:0009887	3.94608e-05	1.53364	82.539	animal organ morphogenesis	118	965	0.003072	CDH2;IRX5;CARM1;SIX2;CHAD;PHB2;COL1A1;COL3A1;ARHGEF19;CRKL;CCM2L;RFLNA;GSC;CTGF;CTSH;RDH10;AP2A1;AP2A2;DLX2;DLX3;DLX5;DVL3;E2F4;S1PR1;CELSR3;MEGF8;FGD1;FGFR3;FOXF1;FOXC1;FOXL1;FOXC2;FJX1;ALPL;GATA2;GNAS;GNAT1;DLL1;HIPK2;SETD2;ANKRD11;SOX8;HHEX;HLX;HOXD3;HOXD4;HOXD8;HRAS;APLP1;ID3;SHROOM2;AQP1;ILK;INPPL1;INSR;JAG2;LFNG;LRP5;SMAD6;SMAD7;MDFI;MYBPC3;LEF1;UCHL5;PDGFRB;PKD1;PML;SOX18;EGLN1;PPARA;MKS1;…
GO:0045765	4.32413e-05	2.24341	17.9619	regulation of angiogenesis	36	210	0.003333	HDAC5;RAPGEF3;CIB1;COL4A2;PIK3R6;CTSH;DAB2IP;ERBB2;FOXC1;FOXC2;GATA2;GPR4;DLL1;HIPK2;ANXA3;HHEX;HSPB1;AQP1;ITGA5;RHOB;FOXO4;NOS3;PLCG1;PML;EGLN1;MAP2K5;PTPRM;RNH1;CCL2;BTG1;TNFAIP3;VEGFA;SPHK1;KLF4;ACVRL1;HDAC9
GO:0071158	4.82058e-05	3.25444	7.01368	positive regulation of cell cycle arrest	19	82	0.00368	CDK2;CARM1;MYBBP1A;PLK3;DAB2IP;E2F4;ZNF385A;FOXO4;PML;PPP2R5B;PIDD1;CNOT11;BAX;SOX4;TFDP1;TGFB1;BTG2;MED25;CRADD
GO:0048844	5.01475e-05	3.94246	4.78983	artery morphogenesis	15	56	0.003791	COL3A1;FOXF1;FOXC1;FOXC2;LRP1;SMAD7;PDGFRB;ZMIZ1;SOX4;TBX1;TBX2;VEGFA;FOXH1;NOG;ACVRL1
GO:0006796	5.66058e-05	1.30728	256.769	phosphate-containing compound metabolic process	312	3002	0.004184	CDH2;SH2D3C;PPIF;CTDSP2;AKAP9;CDK2;CDK5;PAK4;CDKN2D;RACK1;RAPGEF3;TADA3;ATP5H;STK25;CIB1;AGPAT1;SLC26A1;FASTK;SERINC3;CHAD;NUDT4;PRKCDBP;PNKP;ECD;PHB2;LMTK3;C1QTNF1;CLU;CLK1;CLK3;PLK3;NDUFA11;COX4I1;COX6A1;COX7B;ADORA2A;ADORA2B;GPAT4;CRKL;CRYAB;CSNK1D;MDP1;CSNK2A1;PIK3R6;PROCA1;CTBP1;CTGF;ADRA2A;ADRA2B;CTSH;DAB2IP;CYC1;FITM1;DAPK3;DGUOK;DMPK;HBEGF;DTYMK;DUSP4;DUSP6;DVL3;CELSR3;SPRED2;DMTN;ERBB2;A…
GO:0006163	5.69244e-05	1.729	43.7927	purine nucleotide metabolic process	70	512	0.004184	PPIF;AKAP9;RACK1;RAPGEF3;ATP5H;SLC26A1;NUDT4;ECD;NDUFA11;COX4I1;COX6A1;COX7B;ADORA2A;ADORA2B;ADRA2A;CYC1;DGUOK;ALDOA;FHIT;ALDOC;GPD1;ADGRD1;OLA1;GUK1;STOML2;HSPA8;APLP1;AQP1;INSR;EIF6;COA6;CHCHD10;NDUFA2;NDUFA8;NDUFB5;NDUFB8;NDUFS2;NDUFV1;NDUFS4;NDUFS8;NOS2;NOS3;NPR2;OGDH;ATP5B;PALM;NDUFA13;GMPR2;PDE4B;PDE8A;PDE9A;PFKFB4;PFKP;ATP5J;NDUFB11;EGLN1;PPARA;AVP;PINK1;NADK;TGFB1;TPI1;UQCRC1;VEGFA;SLC25A…
GO:0034405	5.69383e-05	5.37951	2.82258	response to fluid shear stress	11	33	0.004184	AKT1;SMAD6;SMAD7;ASS1;NOS3;PDGFRB;PKD1;MAP2K5;TGFB1;KLF4;MTSS1
GO:0006119	5.77299e-05	2.98342	8.29667	oxidative phosphorylation	21	97	0.004203	PPIF;NDUFA11;COX4I1;COX6A1;COX7B;CYC1;COA6;CHCHD10;NDUFA2;NDUFA8;NDUFB5;NDUFB8;NDUFS2;NDUFV1;NDUFS4;NDUFS8;NDUFA13;NDUFB11;PINK1;UQCRC1;SLC25A23
GO:0032268	6.1047e-05	1.34197	196.383	regulation of cellular protein metabolic process	246	2296	0.004404	CDH2;NR1H3;CTDSP2;AKAP9;CDK2;CDK5;CDKN2D;RACK1;PIAS3;RAPGEF3;TADA3;CRTAP;STK25;CIB1;ATG7;RUVBL2;CHAD;PRKCDBP;PHB2;C1QTNF1;CLU;ANAPC16;PLK3;ADORA2B;CRKL;WFDC3;CRYAB;CSNK1D;CSNK2A1;PIK3R6;CTBP1;CTGF;ADRA2A;ADRA2B;CTSH;DAB2IP;AARS;DAPK3;DUSP4;DUSP6;DVL3;CELSR3;EIF5A;ELAVL1;A2M;SPRED2;DMTN;ERBB2;AKT1;AKT2;FBLN1;CCNY;FGFR3;FHIT;CPEB3;PPP6R1;MAPRE3;PHLPP1;CLEC16A;CLCF1;LPAR3;CORO1C;PLXNB2;BCL2L13;MTCH1…
GO:0060255	6.42704e-05	1.24767	487.365	regulation of macromolecule metabolic process	554	5698	0.004594	CDH2;ACOT8;ZNF316;HDAC5;ZNF605;ZNF865;NR1H3;CTDSP2;PREB;AKAP9;CDK2;RBM7;CDK5;IRX5;SF3A1;SNAPC5;CDKN2D;PCGF3;RACK1;PIAS3;RAPGEF3;TADA3;CRTAP;STK25;CARM1;NCOA2;MYBBP1A;CIB1;ATG7;DRAP1;MXD4;CERS1;SIX2;RAI1;RUVBL2;CPSF4;FASTK;OS9;CHAD;WWP1;PSIP1;BAZ1A;PADI2;PRKCDBP;SNF8;PNKP;MED8;ECD;PHB2;C1QTNF1;TNFRSF13C;FOXP4;CLU;CLK1;ANAPC16;CLK3;SP7;INO80C;ZNF787;PLK3;COL1A1;ADORA2B;NACC2;ATF6B;CRKL;ZNF358;ZBTB4…
GO:1902188	6.60924e-05	10.7393	1.19746	positive regulation of viral release from host cell	7	14	0.004622	CHMP4B;DDB1;CHMP2A;PC;VPS37B;CAV2;CHMP4C
GO:0006793	6.61217e-05	1.30375	257.282	phosphorus metabolic process	312	3008	0.004622	CDH2;SH2D3C;PPIF;CTDSP2;AKAP9;CDK2;CDK5;PAK4;CDKN2D;RACK1;RAPGEF3;TADA3;ATP5H;STK25;CIB1;AGPAT1;SLC26A1;FASTK;SERINC3;CHAD;NUDT4;PRKCDBP;PNKP;ECD;PHB2;LMTK3;C1QTNF1;CLU;CLK1;CLK3;PLK3;NDUFA11;COX4I1;COX6A1;COX7B;ADORA2A;ADORA2B;GPAT4;CRKL;CRYAB;CSNK1D;MDP1;CSNK2A1;PIK3R6;PROCA1;CTBP1;CTGF;ADRA2A;ADRA2B;CTSH;DAB2IP;CYC1;FITM1;DAPK3;DGUOK;DMPK;HBEGF;DTYMK;DUSP4;DUSP6;DVL3;CELSR3;SPRED2;DMTN;ERBB2;A…
GO:0009150	6.64177e-05	1.73362	42.4242	purine ribonucleotide metabolic process	68	496	0.004622	PPIF;AKAP9;RACK1;RAPGEF3;ATP5H;SLC26A1;NUDT4;ECD;NDUFA11;COX4I1;COX6A1;COX7B;ADORA2A;ADORA2B;ADRA2A;CYC1;ALDOA;ALDOC;GPD1;ADGRD1;OLA1;GUK1;STOML2;HSPA8;APLP1;AQP1;INSR;EIF6;COA6;CHCHD10;NDUFA2;NDUFA8;NDUFB5;NDUFB8;NDUFS2;NDUFV1;NDUFS4;NDUFS8;NOS2;NOS3;NPR2;OGDH;ATP5B;PALM;NDUFA13;GMPR2;PDE4B;PDE8A;PDE9A;PFKFB4;PFKP;ATP5J;NDUFB11;EGLN1;PPARA;AVP;PINK1;NADK;TGFB1;TPI1;UQCRC1;VEGFA;SLC25A23;NUDT18;D…
GO:0031399	6.7444e-05	1.39731	139.162	regulation of protein modification process	182	1627	0.004652	CDH2;CTDSP2;AKAP9;CDK2;CDK5;CDKN2D;RACK1;PIAS3;RAPGEF3;TADA3;CRTAP;STK25;CIB1;ATG7;RUVBL2;CHAD;PRKCDBP;PHB2;C1QTNF1;CLU;ANAPC16;ADORA2B;CRKL;CSNK1D;PIK3R6;CTBP1;CTGF;ADRA2A;ADRA2B;DAB2IP;DUSP4;DUSP6;DVL3;CELSR3;SPRED2;DMTN;ERBB2;AKT1;AKT2;FBLN1;CCNY;FGFR3;PPP6R1;MAPRE3;PHLPP1;CLCF1;LPAR3;CORO1C;PLXNB2;BRMS1;NSMF;NOC2L;GATA2;NUPR1;LATS2;GDF1;NPTN;GOLGA2;RAPGEF1;HIPK2;KLF15;CARD10;SERTAD1;HHEX;HRAS…
GO:0048010	6.87003e-05	3.04029	7.78347	vascular endothelial growth factor receptor signaling pathway	20	91	0.004697	WASF2;DAB2IP;FOXC1;FOXC2;GRB10;HHEX;HSPB1;ITGA5;PIK3R2;PXN;RAC1;ACTB;CCL2;VAV2;VEGFA;FZD4;NRP2;MAPKAPK2;BCAR1;ELMO1
GO:0040011	7.03583e-05	1.41256	127.786	locomotion	169	1494	0.004769	CDH2;HDAC5;WASF2;CDK5;PAK4;RACK1;SEMA6B;CIB1;SIX2;CORO1A;PADI2;SPNS2;COL1A1;COL3A1;CTGF;ADRA2A;CTSH;CMTM8;DAB2IP;DAPK3;DLX5;HBEGF;S1PR1;EFNA4;EFNB1;CELSR3;MEGF8;CENPV;DMTN;ERBB2;AKT1;AKT2;FBLN1;FAT1;UNC5B;FOXF1;FOXC1;FOXC2;FLNA;RBFOX2;ELP5;CORO1C;PLXNB2;PTPN23;NSMF;KIF26A;NPHP4;GATA2;TEKT2;GPC1;FAM83H;SETD2;ANXA3;SOX8;HRAS;HSPB1;APOA1;SHROOM2;ILK;INSR;ITGA5;ITGB1;JAG2;RHOB;RHOC;LGALS9;LRP1;LRP5;L…
GO:0042060	7.15067e-05	1.70722	44.9046	wound healing	71	525	0.004806	SH2B3;SH2B2;EHD1;C1QTNF1;COL1A1;COL3A1;ARHGEF19;ADORA2A;CCM2L;PIK3R6;ADRA2A;ADRA2B;HBEGF;A2M;DMTN;ERBB2;AKT1;FBLN1;FOXC2;FLNA;MAFF;SH2B1;GATA2;VPS33B;GNAS;GPR4;HRAS;HSPB1;ILK;ITGA5;ITPK1;ITPR3;RHOB;RHOC;LYN;NINJ1;NINJ2;NOS3;PDGFRB;PLAU;PPARA;PPARD;PRKAR1B;PRKCD;PRKCG;PRKCH;BIN3;MAPK3;WFDC1;RAC1;ACTB;S100A8;SOX15;TGFB1;TIMP1;TLN1;TNFAIP3;VAV2;VKORC1;NDNF;MAFK;CAPZA2;CAPZB;DGKD;ADAM15;HPS4;F2RL3;SY…
GO:0080090	7.37274e-05	1.24543	485.996	regulation of primary metabolic process	552	5682	0.004913	CDH2;ACOT8;ZNF316;HDAC5;ZNF605;ZNF865;NR1H3;PPIF;CTDSP2;PREB;AKAP9;CDK2;RBM7;CDK5;IRX5;SF3A1;SNAPC5;CDKN2D;PCGF3;RACK1;PIAS3;RAPGEF3;TADA3;CRTAP;STK25;CARM1;NCOA2;MYBBP1A;CIB1;ATG7;DRAP1;MXD4;CERS1;SIX2;RAI1;RUVBL2;CPSF4;FASTK;OS9;CHAD;WWP1;PSIP1;BAZ1A;PADI2;PRKCDBP;SNF8;PNKP;MED8;ECD;PHB2;C1QTNF1;TNFRSF13C;FOXP4;CLU;CLK1;ANAPC16;CLK3;SP7;INO80C;ZNF787;PLK3;COL1A1;ADORA2A;ADORA2B;NACC2;ATF6B;CRKL…
GO:0009653	7.70622e-05	1.3239	214.43	anatomical structure morphogenesis	265	2507	0.00505	CDH2;HDAC5;UST;WASF2;CDK5;IRX5;RACK1;RAPGEF3;CDC42EP2;STK25;CARM1;SEMA6B;CIB1;SIX2;EHD1;CHAD;TRIOBP;CORO1A;PHB2;TNFRSF13C;ZFYVE27;CLU;FRMD6;COL1A1;SYT2;COL3A1;ARHGEF19;COL4A2;COL15A1;CRKL;ZNF358;CCM2L;CRYAB;RFLNA;GSC;CSNK1D;PIK3R6;CTGF;CTSH;DAB2IP;RDH10;AP2A1;AP2A2;DAPK3;DLX2;DLX3;DLX5;DNM2;HBEGF;DUSP4;DUSP6;DVL3;E2F4;ECE1;S1PR1;EFNA4;EFNB1;CELSR3;MEGF8;RILPL2;EPAS1;DMTN;ERBB2;FBLN1;FAT1;UNC5B;FG…
GO:0019076	7.7705e-05	5.14528	2.90811	viral release from host cell	11	34	0.00505	CHMP4B;DDB1;CHMP2A;PC;PML;RAB7A;VPS37B;TRIM11;TRIM8;CAV2;CHMP4C
GO:1902229	7.7705e-05	5.14528	2.90811	regulation of intrinsic apoptotic signaling pathway in response to DNA damage	11	34	0.00505	CDKN2D;CLU;NACC2;ZNF385A;ACKR3;RAD9A;BCL2L1;RPS3;SNAI2;ELL3;BCL2L12
GO:0010604	7.90285e-05	1.31029	236.583	positive regulation of macromolecule metabolic process	289	2766	0.005093	CDH2;HDAC5;NR1H3;AKAP9;CDK2;CDK5;RACK1;PIAS3;RAPGEF3;TADA3;STK25;NCOA2;MYBBP1A;CIB1;ATG7;SIX2;RAI1;RUVBL2;PADI2;PRKCDBP;SNF8;PNKP;ECD;PHB2;C1QTNF1;TNFRSF13C;CLU;ANAPC16;SP7;PLK3;COL1A1;ADORA2B;ATF6B;CRKL;CSNK1D;CSNK2A1;PIK3R6;CTBP1;CTGF;RNF187;ADRA2A;ADRA2B;CTSH;DAB2IP;DDIT3;DLX2;DLX3;DLX5;DNM2;DUSP6;DVL3;E2F4;ECE1;S1PR1;EIF5A;ELAVL1;CRTC2;ZBTB7C;EPAS1;ERBB2;AKT1;AKT2;FBLN1;MED19;CCNY;FGFR3;CPEB3…
GO:0042773	7.99865e-05	3.23565	6.67155	ATP synthesis coupled electron transport	18	78	0.005113	NDUFA11;COX4I1;COX6A1;COX7B;CYC1;COA6;NDUFA2;NDUFA8;NDUFB5;NDUFB8;NDUFS2;NDUFV1;NDUFS4;NDUFS8;NDUFA13;NDUFB11;PINK1;UQCRC1
GO:0071702	8.12073e-05	1.31858	221.016	organic substance transport	272	2584	0.005149	TOM1;ABCB6;NR1H3;SCAMP2;PREB;CDK5;MFSD10;RACK1;RAPGEF3;TIMM17A;NCOA2;CIB1;ATG7;TRIM3;SIX2;SLC26A1;EHD1;STARD3;SERINC3;OS9;LMAN2;TMED1;TMEM115;CAPN10;NUDT4;SEC23IP;PRAF2;SNX18;SNF8;SCAMP4;PHB2;ADPRHL1;MFSD3;C1QTNF1;UBE2J2;CLU;SLC15A4;PLIN2;SPNS2;PLK3;COL1A1;CHMP4B;COPA;TOM1L2;SLC25A10;PROCA1;ADRA2A;ADRA2B;DAB2IP;AP2A1;AP2A2;DNM2;RILPL2;EIF5A;EMD;DMTN;SLC36A1;ERBB2;AKT1;AKT2;TBC1D9B;GGA2;ZC3H3;FLNA…
GO:0044248	8.30502e-05	1.39801	134.372	cellular catabolic process	176	1571	0.005224	ACOT8;CDK5;RACK1;RAPGEF3;OS9;WWP1;NUDT4;SNF8;UBE2J2;CLU;ANAPC16;PLK3;CHMP4B;CRAT;CSNK1D;RNF187;ADRA2A;CTSH;DAB2IP;DEDD2;DDB1;DDIT3;PAPD4;DNASE1L2;ECE1;EHHADH;LVRN;AKT1;AKT2;ETFB;TYSND1;LRTOMT;FHIT;CPEB3;CUL9;CLEC16A;USP22;UBR4;EXOSC2;RNASEH1;GALNS;PTPN23;TRPC4AP;FBXL4;FBXO25;GLB1;PRPF19;GPC1;GPD1;GPT;ACAD9;POMT2;H1F0;HAGH;HDC;HMGCL;APOA1;ACADS;INSR;ISG20;IVD;ARNTL;SMAD7;MGAT1;NAGA;NOS2;NOS3;OGDH;…
GO:1900024	8.63591e-05	4.24133	3.9345	regulation of substrate adhesion-dependent cell spreading	13	46	0.005389	CIB1;TRIOBP;CRKL;DNM2;DMTN;FBLN1;FLNA;CORO1C;APOA1;RCC2;PREX1;RAC1;ARHGEF7
GO:0031323	9.38238e-05	1.24077	489.931	regulation of cellular metabolic process	555	5728	0.005801	CDH2;ACOT8;ZNF316;HDAC5;ZNF605;ZNF865;NR1H3;PPIF;CTDSP2;PREB;AKAP9;CDK2;RBM7;CDK5;IRX5;SF3A1;SNAPC5;CDKN2D;PCGF3;RACK1;PIAS3;RAPGEF3;TADA3;CRTAP;STK25;CARM1;NCOA2;MYBBP1A;CIB1;ATG7;AGPAT1;DRAP1;MXD4;CERS1;SIX2;RAI1;RUVBL2;CPSF4;FASTK;CHAD;WWP1;PSIP1;BAZ1A;PADI2;PRKCDBP;SNF8;PNKP;MED8;ECD;PHB2;TUSC2;LMTK3;C1QTNF1;TNFRSF13C;FOXP4;CLU;CLK1;ANAPC16;CLK3;SP7;NOXO1;INO80C;ZNF787;PLK3;COL1A1;ADORA2A;ADO…
GO:0045333	9.45748e-05	2.37688	13.7708	cellular respiration	29	161	0.005801	MYBBP1A;NDUFA11;COX4I1;COX6A1;COX7B;CYC1;ETFB;GPD1;COA6;NDUFA2;NDUFA8;NDUFB5;NDUFB8;NDUFS2;NDUFV1;NDUFS4;NDUFS8;NOS2;OGDH;NDUFA13;NDUFB11;MTFR1L;PINK1;UQCRC1;SLC25A23;CHCHD5;CBFA2T3;COX19;NDUFAF2
GO:2001235	9.51676e-05	2.3356	14.455	positive regulation of apoptotic signaling pathway	30	169	0.005801	PPIF;RACK1;SERINC3;NACC2;DYNLL2;CTSH;DAB2IP;DAPK3;DEDD2;DDIT3;PPP1R13B;CIDEB;LGALS9;LTBR;MCL1;PML;PIDD1;PRKCD;BAX;RAD9A;BCL2L1;RPS3;S100A8;BID;PINK1;TFDP1;YWHAE;HYAL2;CRADD;FADD
GO:0023057	9.69903e-05	1.45509	99.731	negative regulation of signaling	136	1166	0.005866	CDH2;NR1H3;IL18BP;PPIF;CDKN2D;RACK1;CIB1;CHAD;PADI2;PRKCDBP;PHB2;VASN;CLU;TNFAIP8L1;GSC;NOTUM;ADRA2A;ADRA2B;DAB2IP;AP2A1;AP2A2;DDIT3;DLX2;DNM2;DUSP4;DUSP6;DVL3;NLRC3;SPRED2;AKT1;FBLN1;UNC5B;RNF152;RASA3;PHLPP1;PHLDA3;ZNF385A;KIF26A;NOC2L;NPHP4;GATA2;LATS2;GPC1;GRB10;RAPGEF1;HIPK2;GRINA;HHEX;HSPB1;APOA1;INHA;ITGB1;KIF7;LFNG;LRP1;ARNTL;LYN;SMAD6;SMAD7;PIM3;MCL1;MDFI;MNT;NRARP;NFKBIL1;NOS3;PALM;NDUF…
GO:0009967	9.86966e-05	1.41978	117.18	positive regulation of signal transduction	156	1370	0.005867	CDH2;SH2B3;SH2D3C;NR1H3;PPIF;RACK1;STK25;CIB1;AGPAT1;SH2B2;SERINC3;PRKCDBP;PHB2;C1QTNF1;COL1A1;COL3A1;ADORA2B;NACC2;CRKL;DYNLL2;MIB2;CSNK1D;CSNK2A1;PIK3R6;CTGF;ADRA2A;ADRA2B;CTSH;DAB2IP;DAPK3;DEDD2;DDIT3;DLX5;HBEGF;DUSP6;DVL3;SPRED2;DMTN;ERBB2;AKT1;UNC5B;FGFR3;ZNF423;ZC3H3;FLNA;PPP1R13B;CLCF1;LPAR3;FKBP8;ZNF385A;SH2B1;GDF1;NPTN;CIDEB;DLL1;GRB10;RAPGEF1;HIPK2;CARD10;HHEX;HRAS;APOA1;IGF2;ILK;INHA;I…
GO:1901135	9.89541e-05	1.44667	103.238	carbohydrate derivative metabolic process	140	1207	0.005867	ACOT8;UST;PPIF;AKAP9;RACK1;RAPGEF3;ATP5H;SLC26A1;TMEM115;NUDT4;B4GALT7;ECD;NDUFA11;COX4I1;COX6A1;COX7B;ADORA2A;ADORA2B;ADRA2A;CYC1;AP2A1;DDOST;CHST13;DGUOK;DPAGT1;HBEGF;DTYMK;AKT1;ALDOA;PHLDA1;DOLK;FOXC1;ALDOC;FOXL1;FUT4;NUDT14;PGLS;GALNS;GLB1;GOLGA2;GPC1;GPD1;ADGRD1;OLA1;GUK1;POMT2;STOML2;HSPA8;APLP1;HSPG2;AQP1;INSR;EIF6;KHK;COA6;LCT;CHCHD10;ARSA;CHST6;MGAT1;NAGA;NDUFA2;NDUFA8;NDUFB5;NDUFB8;NDUF…
GO:0048870	9.99873e-05	1.42881	111.962	cell motility	150	1309	0.005867	CDH2;HDAC5;WASF2;CDK5;PAK4;RACK1;SEMA6B;CIB1;SIX2;CORO1A;PADI2;SPNS2;COL1A1;COL3A1;CTGF;ADRA2A;CTSH;DAB2IP;DAPK3;HBEGF;S1PR1;EFNB1;CELSR3;MEGF8;CENPV;DMTN;ERBB2;AKT1;AKT2;FBLN1;FAT1;FOXF1;FOXC1;FOXC2;FLNA;RBFOX2;ELP5;CORO1C;PLXNB2;PTPN23;NSMF;NPHP4;GATA2;TEKT2;FAM83H;SETD2;ANXA3;SOX8;HRAS;HSPB1;APOA1;SHROOM2;ILK;INSR;ITGA5;ITGB1;JAG2;RHOB;RHOC;LGALS9;LRP1;LRP5;LYN;SMAD7;MAPT;FOXO4;NOS3;OGDH;OLR1;…
GO:0051674	9.99873e-05	1.42881	111.962	localization of cell	150	1309	0.005867	CDH2;HDAC5;WASF2;CDK5;PAK4;RACK1;SEMA6B;CIB1;SIX2;CORO1A;PADI2;SPNS2;COL1A1;COL3A1;CTGF;ADRA2A;CTSH;DAB2IP;DAPK3;HBEGF;S1PR1;EFNB1;CELSR3;MEGF8;CENPV;DMTN;ERBB2;AKT1;AKT2;FBLN1;FAT1;FOXF1;FOXC1;FOXC2;FLNA;RBFOX2;ELP5;CORO1C;PLXNB2;PTPN23;NSMF;NPHP4;GATA2;TEKT2;FAM83H;SETD2;ANXA3;SOX8;HRAS;HSPB1;APOA1;SHROOM2;ILK;INSR;ITGA5;ITGB1;JAG2;RHOB;RHOC;LGALS9;LRP1;LRP5;LYN;SMAD7;MAPT;FOXO4;NOS3;OGDH;OLR1;…
GO:0031400	0.000101276	1.66582	47.8127	negative regulation of protein modification process	74	559	0.005896	CTDSP2;CDK2;CDK5;CDKN2D;RACK1;PIAS3;CRTAP;CIB1;CHAD;ANAPC16;CTBP1;DAB2IP;DUSP4;DUSP6;SPRED2;DMTN;AKT1;FBLN1;CORO1C;NOC2L;LATS2;RAPGEF1;KLF15;HHEX;HSPB1;ILK;JARID2;LRP5;LYN;SMAD6;SMAD7;UBXN1;VPS28;FZR1;INPP5K;PER1;PML;IMPACT;CAMK2N1;OTUB1;PRKAR1B;PRKCD;PRKCG;PKN1;PMEPA1;PSMB6;NDRG2;BAX;CACTIN;RGS3;RNF4;RPS3;SKI;PINK1;SNTA1;SOX4;TAF7;TGFB1;TNFAIP3;USP4;YWHAE;PRR5L;CALM2;SH3BP5L;SPRY4;AKT1S1;SOCS1;H…
GO:0051270	0.00010256	1.56055	65.8601	regulation of cellular component movement	96	770	0.005896	HDAC5;CDK5;RACK1;SEMA6B;CIB1;CORO1A;PADI2;COL1A1;COL3A1;ADRA2A;CTSH;DAB2IP;DAPK3;HBEGF;S1PR1;MEGF8;DMTN;ERBB2;AKT1;AKT2;FBLN1;FOXF1;FOXC2;FLNA;ELP5;CORO1C;PLXNB2;PTPN23;NSMF;FAM83H;ANXA3;HRAS;HSPB1;ILK;INSR;ITGA5;JAG2;RHOB;LAMP1;LGALS9;LRP1;LYN;SMAD7;MAPT;FOXO4;MYBPC3;ADIPOR1;LEF1;PDE4B;PDGFRB;PIK3CD;PLAU;PLCG1;ROBO4;PPARD;TBCCD1;PKN1;RCC2;MAP2K5;ABHD6;HACE1;PTPRK;PTPRM;RAC1;BCL6;CCL2;SDCBP;ARAP3…
GO:0044265	0.000102728	1.50342	80.9994	cellular macromolecule catabolic process	114	947	0.005896	RACK1;OS9;WWP1;SNF8;UBE2J2;CLU;ANAPC16;PLK3;CHMP4B;CSNK1D;RNF187;CTSH;DAB2IP;DEDD2;DDB1;DDIT3;PAPD4;DNASE1L2;AKT1;FHIT;CPEB3;CUL9;CLEC16A;USP22;UBR4;EXOSC2;RNASEH1;PTPN23;TRPC4AP;FBXL4;FBXO25;PRPF19;GPC1;POMT2;H1F0;ISG20;ARNTL;SMAD7;UBXN1;VPS28;BFAR;FZR1;UCHL5;LSM7;PKD1;PML;POLR2G;RNF216;EXOSC4;FBXL19;SAMD4B;PPP2R5C;CNOT11;UGGT2;PRKCG;PSMB6;HACE1;USP35;USP37;BAX;RNF4;RNH1;RPL8;RPL11;RPL18;RPS3;RP…
GO:0030334	0.000103968	1.60566	56.7937	regulation of cell migration	85	664	0.005924	HDAC5;CDK5;RACK1;SEMA6B;CIB1;CORO1A;PADI2;COL1A1;COL3A1;ADRA2A;CTSH;DAB2IP;DAPK3;HBEGF;S1PR1;DMTN;AKT1;AKT2;FOXF1;FOXC2;FLNA;ELP5;CORO1C;PLXNB2;PTPN23;NSMF;FAM83H;ANXA3;HRAS;HSPB1;ILK;INSR;ITGA5;JAG2;RHOB;LGALS9;LRP1;LYN;SMAD7;FOXO4;ADIPOR1;LEF1;PDGFRB;PIK3CD;PLAU;PLCG1;ROBO4;PPARD;TBCCD1;RCC2;MAP2K5;ABHD6;HACE1;PTPRK;PTPRM;RAC1;CCL2;SDCBP;ARAP3;SMURF2;SNAI2;STC1;STK10;STX4;TGFB1;TIMP1;VEGFA;PRR5…
GO:0019222	0.000106702	1.23593	516.788	regulation of metabolic process	582	6042	0.005933	CDH2;ACOT8;ZNF316;HDAC5;ZNF605;ZNF865;NR1H3;PPIF;CTDSP2;PREB;AKAP9;CDK2;RBM7;CDK5;IRX5;SF3A1;SNAPC5;CDKN2D;PCGF3;RACK1;PIAS3;RAPGEF3;TADA3;CRTAP;STK25;CARM1;NCOA2;MYBBP1A;CIB1;ATG7;AGPAT1;DRAP1;MXD4;CERS1;SIX2;RAI1;RUVBL2;CPSF4;FASTK;OS9;CHAD;WWP1;PSIP1;BAZ1A;PADI2;PRKCDBP;SNF8;PNKP;MED8;ECD;PHB2;TUSC2;LMTK3;C1QTNF1;TNFRSF13C;FOXP4;CLU;CLK1;ANAPC16;CLK3;SP7;NOXO1;INO80C;ZNF787;PLK3;COL1A1;ADORA2A…
GO:0008630	0.000107063	2.83351	8.6388	intrinsic apoptotic signaling pathway in response to DNA damage	21	101	0.005933	CDKN2D;CLU;NACC2;PHLDA3;ZNF385A;NUPR1;CIDEB;HIPK2;MCL1;PML;ACKR3;BAX;RAD9A;BCL2L1;RPS3;SNAI2;TNFRSF1A;TNFRSF1B;BAG6;ELL3;BCL2L12
GO:0031325	0.000107071	1.30397	235.728	positive regulation of cellular metabolic process	287	2756	0.005933	CDH2;HDAC5;NR1H3;AKAP9;CDK2;CDK5;RACK1;PIAS3;RAPGEF3;TADA3;STK25;NCOA2;CIB1;ATG7;AGPAT1;SIX2;RAI1;RUVBL2;PADI2;PRKCDBP;PNKP;ECD;PHB2;C1QTNF1;TNFRSF13C;CLU;ANAPC16;SP7;PLK3;COL1A1;ADORA2A;ADORA2B;ATF6B;CRKL;CSNK1D;PIK3R6;CTBP1;CTGF;RNF187;ADRA2A;ADRA2B;CTSH;DAB2IP;DDIT3;DLX2;DLX3;DLX5;DNM2;DUSP6;DVL3;E2F4;ECE1;S1PR1;EIF5A;ELAVL1;CRTC2;ZBTB7C;EPAS1;ERBB2;AKT1;AKT2;FBLN1;MED19;CCNY;FGFR3;CPEB3;MAPRE…
GO:0007169	0.000107174	1.60868	56.0239	transmembrane receptor protein tyrosine kinase signaling pathway	84	655	0.005933	ARPC1B;WASF2;SH2B2;ZFYVE27;CTGF;ADRA2A;ADRA2B;DAB2IP;AP2A1;AP2A2;HBEGF;DUSP6;EFNA4;EFNB1;SPRED2;ERBB2;AKT1;AKT2;FGFR3;FOXC1;FOXC2;NCSTN;RBFOX2;APPL1;NPTN;GPC1;DLL1;GRB10;RAPGEF1;HHEX;HRAS;HSPB1;IGF2;IGF2R;INSR;ITGA5;LRP1;LYN;FOXO4;ADIPOR1;RAB14;PDGFRB;INPP5K;PIK3R2;ATP6V0B;PLCG1;ATP6V1G2;POLR2C;POLR2G;PPP2R5B;PRKCD;PSENEN;MAPK3;FAM20C;KIAA1161;PXN;RAC1;ACTB;CCL2;SDCBP;RHBDF1;CSRNP1;TGFB1;VAV2;VEG…
GO:0051603	0.000107893	1.61803	54.3988	proteolysis involved in cellular protein catabolic process	82	636	0.005933	RACK1;OS9;WWP1;SNF8;UBE2J2;CLU;ANAPC16;PLK3;CHMP4B;CSNK1D;RNF187;CTSH;DAB2IP;DDB1;DDIT3;AKT1;FHIT;CUL9;CLEC16A;USP22;UBR4;PTPN23;TRPC4AP;FBXL4;FBXO25;PRPF19;POMT2;ARNTL;SMAD7;UBXN1;VPS28;BFAR;FZR1;UCHL5;PKD1;PML;RNF216;FBXL19;PPP2R5C;UGGT2;PRKCG;PSMB6;HACE1;USP35;USP37;RNF4;SDCBP;RHBDF1;KLHL25;SMURF2;SIAH2;PINK1;TGFB1I1;TNFAIP1;TNFAIP3;UBA7;UBE2G1;UBE2H;UBE2I;USP4;RNF103;DDA1;BAG6;FBXO31;ABTB1;SH…
GO:2000145	0.000108688	1.58119	60.9848	regulation of cell motility	90	713	0.005935	HDAC5;CDK5;RACK1;SEMA6B;CIB1;CORO1A;PADI2;COL1A1;COL3A1;ADRA2A;CTSH;DAB2IP;DAPK3;HBEGF;S1PR1;DMTN;ERBB2;AKT1;AKT2;FBLN1;FOXF1;FOXC2;FLNA;ELP5;CORO1C;PLXNB2;PTPN23;NSMF;FAM83H;ANXA3;HRAS;HSPB1;ILK;INSR;ITGA5;JAG2;RHOB;LGALS9;LRP1;LYN;SMAD7;FOXO4;ADIPOR1;LEF1;PDGFRB;PIK3CD;PLAU;PLCG1;ROBO4;PPARD;TBCCD1;PKN1;RCC2;MAP2K5;ABHD6;HACE1;PTPRK;PTPRM;RAC1;CCL2;SDCBP;ARAP3;SMURF2;SNAI2;STC1;STK10;STX4;TGFB1…
GO:0010171	0.00011012	4.11631	4.02003	body morphogenesis	13	47	0.005972	COL1A1;DLX5;PHLDB1;GNAS;ANKRD11;LEF1;IFT122;CSRNP1;SKI;TBX1;TGFB1;FUZ;NOG
GO:0006139	0.000112065	1.23837	482.917	nucleobase-containing compound metabolic process	547	5646	0.006026	ZNF316;HDAC5;ZNF605;ZNF865;NR1H3;PPIF;PREB;AKAP9;CDK2;RBM7;CDK5;IRX5;SF3A1;SNAPC5;CDKN2D;PCGF3;RACK1;PIAS3;RAPGEF3;TADA3;ATP5H;CARM1;NCOA2;MYBBP1A;CIB1;DRAP1;MXD4;CERS1;SIX2;RAI1;RUVBL2;SLC26A1;CPSF4;FASTK;PAPD7;WWP1;NUDT4;PSIP1;BAZ1A;TREX2;PADI2;SNF8;PNKP;MED8;ECD;PHB2;FOXP4;CLU;CLK1;CLK3;SP7;INO80C;ZNF787;PLK3;NDUFA11;TCEANC2;COL1A1;COL4A2;COX4I1;COX6A1;COX7B;ADORA2A;ADORA2B;NACC2;ATF6B;ZNF358;…
GO:0071704	0.000115018	1.24158	893.645	organic substance metabolic process	958	10448	0.006026	CDH2;ACOT8;ZNF316;HDAC5;ZNF605;SH2D3C;ZNF865;ABCB6;NR1H3;UST;PPIF;CTDSP2;PREB;AKAP9;CDK2;RBM7;CDK5;DCAF7;IRX5;SF3A1;PAK4;SNAPC5;CDKN2D;PCGF3;RACK1;PIAS3;RAPGEF3;TADA3;ATP5H;LRRC41;CRTAP;STK25;CARM1;NCOA2;MYBBP1A;CIB1;ATG7;P3H3;AGPAT1;MRPL28;DRAP1;MXD4;TRIM3;CERS1;SIX2;RAI1;RUVBL2;SLC26A1;CPSF4;FASTK;STARD3;SERINC3;OS9;CHAD;PAPD7;WWP1;TMEM115;TRIOBP;CAPN10;WDR45;FICD;NUDT4;PSIP1;BAZ1A;TREX2;MRPL3;…
GO:0046128	0.000115124	1.88146	28.3968	purine ribonucleoside metabolic process	49	332	0.006026	PPIF;ATP5H;SLC26A1;NUDT4;ECD;NDUFA11;COX4I1;COX6A1;COX7B;CYC1;DGUOK;ALDOA;ALDOC;GPD1;OLA1;GUK1;STOML2;HSPA8;INSR;EIF6;COA6;CHCHD10;NDUFA2;NDUFA8;NDUFB5;NDUFB8;NDUFS2;NDUFV1;NDUFS4;NDUFS8;OGDH;ATP5B;NDUFA13;GMPR2;PFKFB4;PFKP;ATP5J;NDUFB11;PPARA;PINK1;NADK;TGFB1;TPI1;UQCRC1;SLC25A23;NUDT18;DCAKD;CBFA2T3;ATP5J2
GO:0009893	0.000115615	1.29384	252.663	positive regulation of metabolic process	305	2954	0.006026	CDH2;HDAC5;NR1H3;AKAP9;CDK2;CDK5;RACK1;PIAS3;RAPGEF3;TADA3;STK25;NCOA2;MYBBP1A;CIB1;ATG7;AGPAT1;SIX2;RAI1;RUVBL2;PADI2;PRKCDBP;SNF8;PNKP;ECD;PHB2;C1QTNF1;TNFRSF13C;CLU;ANAPC16;SP7;PLK3;COL1A1;ADORA2A;ADORA2B;ATF6B;CRKL;CSNK1D;CSNK2A1;PIK3R6;CTBP1;CTGF;RNF187;ADRA2A;ADRA2B;CTSH;DAB2IP;DDIT3;DLX2;DLX3;DLX5;DNM2;DUSP6;DVL3;E2F4;ECE1;S1PR1;EIF5A;ELAVL1;CRTC2;ZBTB7C;EPAS1;ERBB2;AKT1;AKT2;FBLN1;MED19;C…
GO:2001242	0.000115786	2.4327	12.5733	regulation of intrinsic apoptotic signaling pathway	27	147	0.006026	PPIF;CDKN2D;RACK1;SERINC3;CLU;NACC2;DDIT3;AKT1;ZNF385A;NOC2L;GRINA;HSPB1;MCL1;NDUFA13;ACKR3;BAX;RAD9A;BCL2L1;RPS3;S100A8;BID;PINK1;SNAI2;PTTG1IP;ELL3;BCL2L12;MAPK8IP1
GO:0006996	0.000116314	1.28557	271.31	organelle organization	325	3172	0.006026	ACOT8;COX17;ARPC1B;PPIF;PREB;AKAP9;WASF2;CDK2;CDK5;CALCOCO2;PAK4;RAPGEF3;CDC42EP2;TIMM17A;TADA3;STK25;CIB1;ATG7;MRPL28;RUVBL2;EHD1;LMAN2;PAPD7;TRIOBP;CAPN10;CORO1A;WDR45;SEC23IP;MRPL3;PRKCDBP;SNX18;SNF8;PNKP;PHB2;ADPRHL1;MRPL53;UBE2J2;ZFYVE27;CLU;ANAPC16;FRMD6;PLK3;NDUFA11;SYT2;ARHGEF19;CHMP4B;PTRH1;DYNLL2;CRYAB;RFLNA;CSNK1D;CSNK2A1;TOM1L2;EME1;CTGF;ADRA2A;FITM1;DAPK3;DCTN1;DDB1;DMPK;DNM2;E2F4;S1…
GO:0050790	0.000116488	1.32566	197.409	regulation of catalytic activity	245	2308	0.006026	SH2D3C;NR1H3;PPIF;PREB;AKAP9;CDK2;CDK5;CDKN2D;RACK1;RAPGEF3;CDC42EP2;CIB1;GNB5;CERS1;CHAD;RCBTB2;ADAP1;FICD;SNX18;PNKP;ADPRHL1;LMTK3;ARHGEF25;AGAP3;CLU;ANAPC16;NOXO1;ARHGEF19;ADORA2A;ADORA2B;CPN2;CRKL;WFDC3;CRYAB;CSNK2A1;PIK3R6;CTGF;ADRA2A;ADRA2B;CTSH;DAB2IP;DMPK;DNM2;HBEGF;DUSP4;DUSP6;DVL3;S1PR1;A2M;SPRED2;ARHGAP27;ERBB2;AKT1;AKT2;FBLN1;CCNY;FGD1;FGFR3;RASA3;PPP6R1;MAPRE3;WDTC1;TBC1D9B;SZT2;NCST…
GO:0040008	0.000120556	1.62174	52.9447	regulation of growth	80	619	0.006164	CDK5;CDKN2D;RACK1;CARM1;SEMA6B;CIB1;RAI1;RUVBL2;ZFYVE27;SYT2;GPAT4;CRYAB;CSNK2A1;TMC8;CTGF;DAB2IP;DNM2;HBEGF;DUSP6;MEGF8;ERBB2;AKT1;FGFR3;CLSTN1;FOXC1;FOXC2;FOXS1;EXOSC2;LPAR3;KIF26A;LATS2;DLL1;SERTAD3;OSGIN1;HLX;ILK;INSR;MAPT;H3F3C;OSBP;NDUFA13;ADIPOR1;LEF1;PML;EXOSC4;PPARD;AVP;EAF2;DMAP1;MAP2K5;WFDC1;BCL6;S100A8;SDCBP;TSPYL2;SIPA1;SLIT3;SOX15;TBX2;BTG1;TGFB1;CDK11A;OSGIN2;VEGFA;SEMA6D;NDEL1;TCH…
GO:0001845	0.00012278	12.8797	0.940859	phagolysosome assembly	6	11	0.006164	CORO1A;RAB14;RAB39A;RAB20;RAB7A;SYT7
GO:0010648	0.000123007	1.44779	99.3889	negative regulation of cell communication	135	1162	0.006164	CDH2;NR1H3;IL18BP;PPIF;CDKN2D;RACK1;CIB1;CHAD;PADI2;PRKCDBP;PHB2;VASN;CLU;TNFAIP8L1;GSC;NOTUM;ADRA2A;ADRA2B;DAB2IP;AP2A1;AP2A2;DDIT3;DLX2;DNM2;DUSP4;DUSP6;DVL3;NLRC3;SPRED2;AKT1;FBLN1;UNC5B;RNF152;RASA3;PHLPP1;PHLDA3;ZNF385A;KIF26A;NOC2L;NPHP4;GATA2;LATS2;GPC1;GRB10;RAPGEF1;HIPK2;GRINA;HHEX;HSPB1;APOA1;INHA;ITGB1;KIF7;LFNG;LRP1;ARNTL;LYN;SMAD6;SMAD7;PIM3;MCL1;MDFI;MNT;NRARP;NFKBIL1;NOS3;PALM;NDUF…
GO:0036258	0.000123862	5.37641	2.56598	multivesicular body assembly	10	30	0.006164	SNF8;CHMP4B;CHMP2A;VPS28;CHMP1A;VPS37B;VPS25;RAB11A;HGS;CHMP4C
GO:1902186	0.000123862	5.37641	2.56598	regulation of viral release from host cell	10	30	0.006164	CHMP4B;DDB1;CHMP2A;PC;PML;VPS37B;TRIM11;TRIM8;CAV2;CHMP4C
GO:1902742	0.000123862	5.37641	2.56598	apoptotic process involved in development	10	30	0.006164	CRYAB;FOXC1;FOXC2;JAG2;LRP5;LEF1;BAX;ROBO2;SLIT3;VDR
GO:0015980	0.000128979	2.01765	21.8108	energy derivation by oxidation of organic compounds	40	255	0.006378	MYBBP1A;PRKCDBP;NDUFA11;COX4I1;COX6A1;COX7B;CYC1;AKT1;AKT2;ETFB;GNAS;GPD1;IGF2;INSR;COA6;NDUFA2;NDUFA8;NDUFB5;NDUFB8;NDUFS2;NDUFV1;NDUFS4;NDUFS8;NOS2;OGDH;NDUFA13;INPP5K;POMC;NDUFB11;PPP1R3D;MTFR1L;PINK1;UQCRC1;SLC25A23;CALM2;STK40;CHCHD5;CBFA2T3;COX19;NDUFAF2
GO:0009117	0.000130201	1.6122	53.8856	nucleotide metabolic process	81	630	0.006399	PPIF;AKAP9;RACK1;RAPGEF3;ATP5H;SLC26A1;NUDT4;PNKP;ECD;NDUFA11;COX4I1;COX6A1;COX7B;ADORA2A;ADORA2B;ADRA2A;CYC1;DGUOK;DTYMK;ALDOA;FHIT;ALDOC;PGLS;GPD1;ADGRD1;OLA1;GUK1;STOML2;HSPA8;APLP1;AQP1;INSR;EIF6;COA6;CHCHD10;NDUFA2;NDUFA8;NDUFB5;NDUFB8;NDUFS2;NDUFV1;NDUFS4;NDUFS8;NOS2;NOS3;NPR2;OGDH;ATP5B;PALM;NDUFA13;GMPR2;PDE4B;PDE8A;PDE9A;PFKFB4;PFKP;ATP5J;NDUFB11;EGLN1;PPARA;AVP;PRPSAP1;PRPSAP2;RPE;PINK1…
GO:0016050	0.0001323	1.88237	27.7981	vesicle organization	48	325	0.006461	PREB;CORO1A;SEC23IP;SNX18;SNF8;ADPRHL1;SYT2;CHMP4B;CSNK1D;AKT2;PPP6R1;TBC1D9B;TBC1D22A;ZNF385A;TBC1D10B;VPS33B;CHMP2A;GOLGA2;TBC1D26;SHROOM2;TBC1D25;VPS28;CHMP1A;RAB14;TBC1D13;RAB39A;STX17;RAB20;NECTIN2;TRAPPC1;SDCBP;PINK1;SNX1;STX4;STX5;VAMP1;RAB7A;VPS37B;TRAPPC9;STX7;CAV2;NAPA;HPS4;F2RL3;SYT7;CHMP4C;SYTL3;STX8
GO:0035023	0.000135498	2.69907	9.40859	regulation of Rho protein signal transduction	22	110	0.006544	ARHGEF25;COL3A1;ARHGEF19;FGD1;PLEKHG3;APOA1;ITGB1;ARHGEF37;ARHGDIA;MYO9B;PDGFRB;PLEKHG6;PREX1;RAC1;BCL6;ARAP3;PLEKHG2;TNFAIP1;VAV2;ARHGEF7;FGD3;ARHGEF11
GO:0009119	0.000135649	1.82945	30.8773	ribonucleoside metabolic process	52	361	0.006544	PPIF;ATP5H;SLC26A1;NUDT4;ECD;NDUFA11;COX4I1;COX6A1;COX7B;CYC1;DGUOK;ALDOA;ALDOC;GPD1;OLA1;GUK1;STOML2;HSPA8;INSR;EIF6;COA6;CHCHD10;NDUFA2;NDUFA8;NDUFB5;NDUFB8;NDUFS2;NDUFV1;NDUFS4;NDUFS8;OGDH;ATP5B;NDUFA13;GMPR2;PFKFB4;PFKP;ATP5J;NDUFB11;PPARA;PINK1;NADK;TGFB1;TPI1;UPP1;UQCRC1;SLC25A23;NUDT18;DCAKD;QTRT1;UCK1;CBFA2T3;ATP5J2
GO:0051171	0.000136488	1.25282	369.159	regulation of nitrogen compound metabolic process	428	4316	0.006544	ZNF316;HDAC5;ZNF605;ZNF865;NR1H3;PPIF;PREB;AKAP9;CDK2;RBM7;CDK5;IRX5;SF3A1;SNAPC5;PCGF3;RACK1;PIAS3;RAPGEF3;TADA3;CARM1;NCOA2;MYBBP1A;CIB1;DRAP1;MXD4;CERS1;SIX2;RAI1;RUVBL2;CPSF4;FASTK;WWP1;PSIP1;BAZ1A;PADI2;SNF8;PNKP;MED8;ECD;PHB2;FOXP4;CLU;CLK1;CLK3;SP7;INO80C;ZNF787;PLK3;COL1A1;ADORA2A;ADORA2B;NACC2;ATF6B;ZNF358;ZBTB46;GSC;CSNK2A1;CIART;CTBP1;RNF187;COMMD7;ADRA2A;DAB2IP;AARS;AP2A1;DAPK3;DEDD2;…
GO:0044257	0.000141478	1.58854	57.3069	cellular protein catabolic process	85	670	0.006742	RACK1;OS9;WWP1;SNF8;UBE2J2;CLU;ANAPC16;PLK3;CHMP4B;CSNK1D;RNF187;CTSH;DAB2IP;DDB1;DDIT3;AKT1;FHIT;CUL9;CLEC16A;USP22;UBR4;PTPN23;TRPC4AP;FBXL4;FBXO25;PRPF19;POMT2;ARNTL;SMAD7;UBXN1;VPS28;BFAR;FZR1;UCHL5;PKD1;PML;RNF216;FBXL19;PPP2R5C;UGGT2;PRKCG;PSMB6;HACE1;USP35;USP37;RNF4;SDCBP;RHBDF1;KLHL25;SMURF2;SIAH2;PINK1;BNIP3L;TGFB1I1;TNFAIP1;TNFAIP3;UBA7;UBE2G1;UBE2H;UBE2I;USP4;PTTG1IP;RNF103;RAB7A;DDA1…
GO:0071156	0.000143556	2.76403	8.80986	regulation of cell cycle arrest	21	103	0.006772	CDK2;CDK5;CARM1;MYBBP1A;PLK3;DAB2IP;E2F4;AKT2;ZNF385A;FOXO4;PML;PPP2R5B;PIDD1;CNOT11;BAX;SOX4;TFDP1;TGFB1;BTG2;MED25;CRADD
GO:0042278	0.000143833	1.86135	28.6534	purine nucleoside metabolic process	49	335	0.006772	PPIF;ATP5H;SLC26A1;NUDT4;ECD;NDUFA11;COX4I1;COX6A1;COX7B;CYC1;DGUOK;ALDOA;ALDOC;GPD1;OLA1;GUK1;STOML2;HSPA8;INSR;EIF6;COA6;CHCHD10;NDUFA2;NDUFA8;NDUFB5;NDUFB8;NDUFS2;NDUFV1;NDUFS4;NDUFS8;OGDH;ATP5B;NDUFA13;GMPR2;PFKFB4;PFKP;ATP5J;NDUFB11;PPARA;PINK1;NADK;TGFB1;TPI1;UQCRC1;SLC25A23;NUDT18;DCAKD;CBFA2T3;ATP5J2
GO:0043009	0.000145582	1.64912	47.5561	chordate embryonic development	73	556	0.006814	IRX5;SIX2;COL1A1;ZNF358;GSC;RDH10;DLX2;DVL3;ECE1;MEGF8;EPAS1;AKT1;FOXF1;FOXC1;FOXC2;WDTC1;PLXNB2;MAFF;FKBP8;GATA2;LATS2;PRPF19;GNAS;DLL1;SETD2;ANKRD11;SOX8;HHEX;HOXD3;HOXD4;ITGB1;ITPK1;JAG2;LFNG;MDFI;MGAT1;NRARP;NOS3;LEF1;INPP5K;PKD1;PLCD1;PLCG1;SOX18;EGLN1;MKS1;IFT122;ZMIZ1;BIRC6;ZFAT;BCL2L1;RXRA;SKI;SOX4;TBX1;TCF15;TGFB1;VEGFA;TFEB;RNASEH2B;FUZ;FOSL1;NDEL1;CUL4A;COPS3;LMO4;DCHS1;PLOD3;PYGO2;ACV…
GO:0048705	0.000149763	2.14062	17.6197	skeletal system morphogenesis	34	206	0.006938	IRX5;CARM1;SIX2;CHAD;COL1A1;RFLNA;GSC;CTGF;RDH10;DLX2;DLX5;MEGF8;FGFR3;FOXC2;ALPL;GNAS;SETD2;ANKRD11;HOXD3;HOXD4;HOXD8;INPPL1;LRP5;MDFI;PKD1;CSRNP1;SKI;STC1;TBX1;TCF15;TGFB1;FUZ;HYAL2;NOG
GO:0040007	0.000149997	1.49464	79.2032	growth	111	926	0.006938	CDK5;PAK4;CDKN2D;RACK1;CARM1;SEMA6B;CIB1;RAI1;RUVBL2;ZFYVE27;SYT2;GPAT4;CCM2L;CRYAB;CSNK2A1;TMC8;CTGF;DAB2IP;RDH10;DNM2;HBEGF;DUSP6;S1PR1;MEGF8;ERBB2;AKT1;FGFR3;CLSTN1;FOXC1;FOXC2;WDTC1;FOXS1;EXOSC2;LPAR3;FKBP8;KIF26A;NUPR1;LATS2;PRPF19;GNAS;DLL1;ANKRD11;SERTAD3;OSGIN1;HHEX;HLX;ILK;INSR;ITGB1;MAPT;H3F3C;NINJ1;NINJ2;OSBP;NDUFA13;ADIPOR1;LEF1;PML;EXOSC4;PPARD;AVP;IMPACT;EAF2;BIN3;DMAP1;MAP2K5;ZMIZ1…
GO:0051056	0.000153487	1.94402	24.2057	regulation of small GTPase mediated signal transduction	43	283	0.007058	ARHGEF25;COL3A1;ARHGEF19;DAB2IP;DNM2;A2M;FGD1;RASA3;RHOBTB2;PLEKHG3;GDI1;RAPGEF1;HRAS;APOA1;ITGB1;ITPKB;RHOB;RHOC;ARHGEF37;ARHGDIA;MYO9B;PDGFRB;PIK3R2;RHOF;PLEKHG6;SIPA1L2;PREX1;RGL2;RAC1;BCL6;ARAP3;PLEKHG2;SIPA1;TNFAIP1;VAV2;ARHGAP39;TNK1;ARHGEF7;FGD3;ARHGAP18;ARHGAP29;STARD8;ARHGEF11
GO:0043085	0.000158261	1.3842	130.694	positive regulation of catalytic activity	170	1528	0.007202	SH2D3C;NR1H3;PREB;AKAP9;CDK5;RACK1;RAPGEF3;CDC42EP2;CIB1;GNB5;RCBTB2;ADAP1;SNX18;PNKP;ADPRHL1;ARHGEF25;AGAP3;CLU;ANAPC16;NOXO1;ARHGEF19;ADORA2A;ADORA2B;CRKL;PIK3R6;CTGF;ADRA2A;ADRA2B;CTSH;DAB2IP;DNM2;HBEGF;DUSP6;DVL3;S1PR1;A2M;ARHGAP27;ERBB2;AKT1;AKT2;FBLN1;CCNY;FGD1;FGFR3;RASA3;MAPRE3;TBC1D9B;NCSTN;LPAR3;CORO1C;BCL2L13;MTCH1;ELMOD2;TBC1D22A;TBC1D10B;PLEKHG3;GDI1;CIDEB;GNAT1;ADGRD1;RAPGEF1;CARD10…
GO:0031589	0.000159622	1.90801	25.7453	cell-substrate adhesion	45	301	0.007202	CDK5;CIB1;TRIOBP;CORO1A;COL1A1;COL3A1;CRKL;CTGF;DAPK3;DNM2;DMTN;FBLN1;FOXF1;FLNA;CORO1C;HOXD3;APOA1;ILK;ITGA5;ITGB1;SMAD6;NINJ1;COL5A3;PKD1;PLAU;PPARD;RCC2;PREX1;PTPRK;PXN;RAC1;PLEKHA2;BCL6;MYO1G;VEGFA;ZYX;NDNF;MICALL2;FZD4;PPFIA1;ITGA10;ADAM15;ARHGEF7;ACVRL1;SPOCK2
GO:0010257	0.000161209	3.67702	4.70429	NADH dehydrogenase complex assembly	14	55	0.007202	NDUFA11;ACAD9;TIMM21;NDUFA2;NDUFA8;NDUFB5;NDUFB8;NDUFS2;NDUFV1;NDUFS4;NDUFS8;NDUFA13;NDUFB11;NDUFAF2
GO:0032981	0.000161209	3.67702	4.70429	mitochondrial respiratory chain complex I assembly	14	55	0.007202	NDUFA11;ACAD9;TIMM21;NDUFA2;NDUFA8;NDUFB5;NDUFB8;NDUFS2;NDUFV1;NDUFS4;NDUFS8;NDUFA13;NDUFB11;NDUFAF2
GO:0097031	0.000161209	3.67702	4.70429	mitochondrial respiratory chain complex I biogenesis	14	55	0.007202	NDUFA11;ACAD9;TIMM21;NDUFA2;NDUFA8;NDUFB5;NDUFB8;NDUFS2;NDUFV1;NDUFS4;NDUFS8;NDUFA13;NDUFB11;NDUFAF2
GO:0006897	0.000165405	1.60323	53.4579	endocytosis	80	625	0.007348	TOM1;NR1H3;ARPC1B;WASF2;CDK5;RACK1;EHD1;LMAN2;CORO1A;SNX18;TUSC2;SYT2;ADORA2A;CSNK1D;AP2A1;AP2A2;DNM2;ARHGAP27;CD93;CORO1C;NECAP1;LRP10;GATA2;DLL1;ANXA3;HRAS;APLP1;APOA1;ICAM3;IGF2R;INPPL1;ITGB1;ATP9B;LRP1;LRP5;LYN;MYO6;NPC1;OLR1;VPS28;MARCH2;SCARA3;RAB14;PECAM1;PIK3R2;PLCG1;RAB39A;XKR8;RAB20;NECAP2;PRKCD;PRKCG;MAPK3;ACKR3;GPR107;PTX3;RAB5B;RAC1;BCL2L1;ACTB;CCL2;SDCBP;MYO1G;SNX1;TGFB1;TGM2;NR1H2;…
GO:0036257	0.000168923	5.12006	2.65151	multivesicular body organization	10	31	0.007462	SNF8;CHMP4B;CHMP2A;VPS28;CHMP1A;VPS37B;VPS25;RAB11A;HGS;CHMP4C
GO:0040012	0.000173244	1.54865	63.4652	regulation of locomotion	92	742	0.00761	HDAC5;CDK5;RACK1;SEMA6B;CIB1;CORO1A;PADI2;COL1A1;COL3A1;ADRA2A;CTSH;DAB2IP;DAPK3;HBEGF;S1PR1;MEGF8;DMTN;ERBB2;AKT1;AKT2;FBLN1;FOXF1;FOXC2;FLNA;ELP5;CORO1C;PLXNB2;PTPN23;NSMF;FAM83H;ANXA3;HRAS;HSPB1;ILK;INSR;ITGA5;JAG2;RHOB;LGALS9;LRP1;LYN;SMAD7;FOXO4;ADIPOR1;LEF1;PDGFRB;PIK3CD;PLAU;PLCG1;ROBO4;PPARD;TBCCD1;PKN1;RCC2;MAP2K5;ABHD6;HACE1;PTPRK;PTPRM;RAC1;ROBO2;CCL2;SDCBP;ARAP3;SMURF2;SNAI2;STC1;STK1…
GO:0044093	0.000176355	1.35244	154.215	positive regulation of molecular function	196	1803	0.007703	HDAC5;SH2D3C;NR1H3;PREB;AKAP9;CDK5;RACK1;RAPGEF3;CDC42EP2;NCOA2;CIB1;GNB5;RCBTB2;ADAP1;SNX18;PNKP;PHB2;ADPRHL1;ARHGEF25;AGAP3;CLU;ANAPC16;NOXO1;ARHGEF19;ADORA2A;ADORA2B;CRKL;PIK3R6;CTGF;ADRA2A;ADRA2B;CTSH;DAB2IP;DNM2;HBEGF;DUSP6;DVL3;S1PR1;A2M;CRTC2;ARHGAP27;ERBB2;AKT1;AKT2;FBLN1;CCNY;FGD1;FGFR3;RASA3;MAPRE3;TBC1D9B;NCSTN;LPAR3;CORO1C;BCL2L13;MTCH1;ELMOD2;TBC1D22A;TBC1D10B;PLEKHG3;GDI1;CIDEB;GNAT…
GO:0051248	0.000177314	1.46462	87.2433	negative regulation of protein metabolic process	120	1020	0.007703	ACOT8;CTDSP2;CDK2;CDK5;CDKN2D;RACK1;PIAS3;CRTAP;CIB1;OS9;CHAD;CLU;ANAPC16;WFDC3;CRYAB;CSNK2A1;CTBP1;DAB2IP;DAPK3;DUSP4;DUSP6;ELAVL1;A2M;SPRED2;DMTN;AKT1;FBLN1;FHIT;CPEB3;FLNA;CLEC16A;CORO1C;NOC2L;LATS2;RAPGEF1;KLF15;HHEX;HSPB1;AQP1;ILK;INHA;EIF6;JARID2;LAG3;MEX3D;LRP5;LYN;SMAD6;SMAD7;MOV10;ATF4;NOS2;UBXN1;VPS28;LEF1;FZR1;UCHL5;AZIN1;INPP5K;PER1;PML;DGCR8;SAMD4B;AVP;IMPACT;CAMK2N1;OTUB1;PRKAR1B;PR…
GO:0009792	0.000181613	1.63513	47.8983	embryo development ending in birth or egg hatching	73	560	0.007846	IRX5;SIX2;COL1A1;ZNF358;GSC;RDH10;DLX2;DVL3;ECE1;MEGF8;EPAS1;AKT1;FOXF1;FOXC1;FOXC2;WDTC1;PLXNB2;MAFF;FKBP8;GATA2;LATS2;PRPF19;GNAS;DLL1;SETD2;ANKRD11;SOX8;HHEX;HOXD3;HOXD4;ITGB1;ITPK1;JAG2;LFNG;MDFI;MGAT1;NRARP;NOS3;LEF1;INPP5K;PKD1;PLCD1;PLCG1;SOX18;EGLN1;MKS1;IFT122;ZMIZ1;BIRC6;ZFAT;BCL2L1;RXRA;SKI;SOX4;TBX1;TCF15;TGFB1;VEGFA;TFEB;RNASEH2B;FUZ;FOSL1;NDEL1;CUL4A;COPS3;LMO4;DCHS1;PLOD3;PYGO2;ACV…
GO:0019219	0.000182991	1.25299	343.67	regulation of nucleobase-containing compound metabolic process	400	4018	0.007863	ZNF316;HDAC5;ZNF605;ZNF865;NR1H3;PPIF;PREB;AKAP9;CDK2;RBM7;CDK5;IRX5;SF3A1;SNAPC5;PCGF3;RACK1;PIAS3;RAPGEF3;TADA3;CARM1;NCOA2;MYBBP1A;CIB1;DRAP1;MXD4;CERS1;SIX2;RAI1;RUVBL2;CPSF4;FASTK;WWP1;PSIP1;BAZ1A;PADI2;SNF8;PNKP;MED8;ECD;PHB2;FOXP4;CLU;CLK1;CLK3;SP7;INO80C;ZNF787;PLK3;COL1A1;ADORA2A;ADORA2B;NACC2;ATF6B;ZNF358;ZBTB46;GSC;CSNK2A1;CIART;CTBP1;RNF187;COMMD7;ADRA2A;DAB2IP;DAPK3;DEDD2;ZNF579;DDIT…
GO:0051726	0.000185367	1.48501	79.6309	regulation of cell cycle	111	931	0.007921	CTDSP2;CDK2;CDK5;CDKN2D;RACK1;CARM1;MYBBP1A;WDR6;ECD;PHB2;ANAPC16;PLK3;CHMP4B;NACC2;CSNK2A1;TOM1L2;EME1;CTBP1;CTGF;DAB2IP;DAPK3;DDB1;DDIT3;E2F4;CENPV;AKT1;AKT2;CCNY;MAPRE3;FOXC1;MYO16;CUL9;USP22;PPP1R13B;ZNF385A;SH2B1;NUPR1;LATS2;CHMP2A;PRPF19;GRK5;HIPK2;SERTAD1;HHEX;HRAS;HSPA8;ID3;IGF2;ILK;INHA;INSR;ITGB1;RHOB;LRP5;ARNTL;PIM3;FOXO4;MNT;NPR2;CHMP1A;FZR1;PDGFRB;HECA;PKD1;PML;PPP2R5B;PIDD1;PRCC;CNO…
GO:0006753	0.000196949	1.58818	54.5698	nucleoside phosphate metabolic process	81	638	0.008371	PPIF;AKAP9;RACK1;RAPGEF3;ATP5H;SLC26A1;NUDT4;PNKP;ECD;NDUFA11;COX4I1;COX6A1;COX7B;ADORA2A;ADORA2B;ADRA2A;CYC1;DGUOK;DTYMK;ALDOA;FHIT;ALDOC;PGLS;GPD1;ADGRD1;OLA1;GUK1;STOML2;HSPA8;APLP1;AQP1;INSR;EIF6;COA6;CHCHD10;NDUFA2;NDUFA8;NDUFB5;NDUFB8;NDUFS2;NDUFV1;NDUFS4;NDUFS8;NOS2;NOS3;NPR2;OGDH;ATP5B;PALM;NDUFA13;GMPR2;PDE4B;PDE8A;PDE9A;PFKFB4;PFKP;ATP5J;NDUFB11;EGLN1;PPARA;AVP;PRPSAP1;PRPSAP2;RPE;PINK1…
GO:0070316	0.000204292	17.8783	0.684261	regulation of G0 to G1 transition	5	8	0.008636	CTGF;DAB2IP;FOXO4;PPP2R5B;SOX15
GO:0051173	0.000208724	1.35598	146.603	positive regulation of nitrogen compound metabolic process	187	1714	0.008757	HDAC5;NR1H3;CDK2;RACK1;RAPGEF3;TADA3;NCOA2;SIX2;RAI1;RUVBL2;PADI2;PNKP;ECD;CLU;SP7;COL1A1;ADORA2A;ADORA2B;ATF6B;RNF187;DAB2IP;DDIT3;DLX2;DLX3;DLX5;DNM2;DVL3;E2F4;S1PR1;EIF5A;ELAVL1;CRTC2;ZBTB7C;EPAS1;ERBB2;AKT1;MED19;CPEB3;MAPRE3;FOXF1;FOXC1;FOXC2;ZNF423;KDM6B;USP22;CLCF1;MAFF;GATA2;DAZAP1;PRPF19;GPD1;ADGRD1;DLL1;HIPK2;KLF15;SERTAD3;SERTAD1;ANXA3;SOX8;CXXC1;HHEX;STOML2;HOXD8;HRAS;HSPA8;TMEM173;IL…
GO:0051345	0.000209375	1.48752	77.3215	positive regulation of hydrolase activity	108	904	0.008757	SH2D3C;NR1H3;PREB;AKAP9;RACK1;RAPGEF3;CDC42EP2;GNB5;RCBTB2;ADAP1;SNX18;ADPRHL1;ARHGEF25;AGAP3;ARHGEF19;CTGF;CTSH;DAB2IP;DNM2;HBEGF;DVL3;S1PR1;A2M;ARHGAP27;ERBB2;AKT1;AKT2;FBLN1;FGD1;FGFR3;RASA3;TBC1D9B;CORO1C;BCL2L13;MTCH1;ELMOD2;TBC1D22A;TBC1D10B;PLEKHG3;GDI1;CIDEB;GNAT1;RAPGEF1;HRAS;APOA1;GPIHBP1;TBC1D26;ITGB1;RHOC;ARHGEF37;GDPGP1;ARHGDIA;LGALS9;LLGL2;MYBPC3;MYO9B;NCAM1;TBC1D25;ASAP1;NDUFA13;PC…
GO:0045935	0.00021293	1.36601	137.708	positive regulation of nucleobase-containing compound metabolic process	177	1610	0.008847	HDAC5;NR1H3;CDK2;RACK1;RAPGEF3;TADA3;NCOA2;SIX2;RAI1;RUVBL2;PADI2;PNKP;ECD;SP7;COL1A1;ADORA2A;ADORA2B;ATF6B;RNF187;DAB2IP;DDIT3;DLX2;DLX3;DLX5;DNM2;DVL3;E2F4;S1PR1;CRTC2;ZBTB7C;EPAS1;ERBB2;AKT1;MED19;CPEB3;MAPRE3;FOXF1;FOXC1;FOXC2;ZNF423;KDM6B;USP22;CLCF1;MAFF;GATA2;DAZAP1;PRPF19;GPD1;ADGRD1;DLL1;HIPK2;KLF15;SERTAD3;SERTAD1;ANXA3;SOX8;CXXC1;HHEX;STOML2;HOXD8;HRAS;HSPA8;TMEM173;ILK;INSR;MAFA;LMO1;…
GO:0080135	0.00021378	1.62479	48.1549	regulation of cellular response to stress	73	563	0.008847	CDKN2D;RACK1;STK25;SERINC3;OS9;CLU;NACC2;CRYAB;CTGF;DAB2IP;DDIT3;DVL3;SPRED2;AKT1;PHLPP1;SZT2;RNF169;ZNF385A;HIPK2;GRINA;HRAS;HSBP1;HSPA8;HSPB1;FIGNL2;LTBR;ARNTL;LYN;NBR1;MCL1;MDFI;MAP3K3;MAP3K11;ATF4;UBXN1;BFAR;PER1;PML;IMPACT;OTUB1;PRKCD;PRKCG;PKN1;MAPK3;MAP2K7;ACKR3;SH3RF1;BAX;RAD9A;BCL2L1;BCL6;RPS3;SDCBP;MAP2K4;PINK1;SNAI2;UBE2V1;VEGFA;YWHAE;PTTG1IP;BAG6;RNASEH2B;ELL3;NDEL1;FZD4;BCL2L12;AKT1S…
GO:0009116	0.000217419	1.76805	33.0156	nucleoside metabolic process	54	386	0.008951	PPIF;ATP5H;SLC26A1;NUDT4;ECD;NDUFA11;COX4I1;COX6A1;COX7B;CYC1;DGUOK;ALDOA;ALDOC;GPD1;OLA1;GUK1;STOML2;HSPA8;INSR;EIF6;COA6;CHCHD10;NDUFA2;NDUFA8;NDUFB5;NDUFB8;NDUFS2;NDUFV1;NDUFS4;NDUFS8;OGDH;ATP5B;NDUFA13;GMPR2;PFKFB4;PFKP;ATP5J;NDUFB11;PPARA;PRPSAP2;PINK1;NADK;TGFB1;TK2;TPI1;UPP1;UQCRC1;SLC25A23;NUDT18;DCAKD;QTRT1;UCK1;CBFA2T3;ATP5J2
GO:0042775	0.000222136	3.05373	6.58601	mitochondrial ATP synthesis coupled electron transport	17	77	0.009029	NDUFA11;COX4I1;COX6A1;COX7B;CYC1;NDUFA2;NDUFA8;NDUFB5;NDUFB8;NDUFS2;NDUFV1;NDUFS4;NDUFS8;NDUFA13;NDUFB11;PINK1;UQCRC1
GO:0060840	0.000222136	3.05373	6.58601	artery development	17	77	0.009029	COL3A1;DNM2;FOXF1;FOXC1;FOXC2;LRP1;SMAD6;SMAD7;PDGFRB;ZMIZ1;SOX4;TBX1;TBX2;VEGFA;FOXH1;NOG;ACVRL1
GO:0042325	0.000222762	1.39651	115.64	regulation of phosphorylation	152	1352	0.009029	CDH2;PPIF;CTDSP2;AKAP9;CDK5;CDKN2D;RACK1;RAPGEF3;TADA3;STK25;CIB1;CHAD;PRKCDBP;ECD;PHB2;C1QTNF1;CLU;ADORA2B;CRKL;CSNK1D;PIK3R6;CTGF;ADRA2A;ADRA2B;DAB2IP;DUSP4;DUSP6;DVL3;CELSR3;SPRED2;DMTN;ERBB2;AKT1;AKT2;FBLN1;CCNY;FGFR3;MAPRE3;PHLPP1;CLCF1;LPAR3;CORO1C;PLXNB2;LATS2;GDF1;NPTN;GPD1;GRB10;RAPGEF1;HIPK2;CARD10;SERTAD1;HHEX;HRAS;HSPB1;APOA1;IGF2;ILK;INHA;INSR;ITGA5;EIF6;ITPKB;SLC27A1;LGALS9;LRP5;LTB…
GO:1900026	0.000227016	4.88701	2.73704	positive regulation of substrate adhesion-dependent cell spreading	10	32	0.009154	CIB1;TRIOBP;CRKL;DNM2;DMTN;FLNA;APOA1;PREX1;RAC1;ARHGEF7
GO:0030168	0.000229089	2.27588	13.7708	platelet activation	28	161	0.00919	C1QTNF1;COL1A1;COL3A1;PIK3R6;ADRA2A;ADRA2B;DMTN;AKT1;FLNA;VPS33B;GNAS;HSPB1;ILK;ITPR3;RHOB;LYN;NOS3;PRKCD;PRKCG;PRKCH;MAPK3;RAC1;ACTB;TLN1;VAV2;DGKD;F2RL3;GNA14
GO:0031329	0.00025189	1.77661	31.6471	regulation of cellular catabolic process	52	370	0.010054	RACK1;RAPGEF3;CLU;ANAPC16;PLK3;CSNK1D;ADRA2A;DAB2IP;AKT1;AKT2;TYSND1;FHIT;CPEB3;CLEC16A;GPD1;APOA1;INSR;SMAD7;UBXN1;FZR1;UCHL5;PKD1;PML;POLR2G;EGLN1;PPARA;PPP1R3D;PRKCD;PRKCG;PSMB6;PNPLA2;BAX;SDCBP;RHBDF1;PINK1;ZFP36L2;TIMP1;TIMP4;TNFAIP3;TNFRSF1B;PTTG1IP;BTG2;DDA1;BAG6;PRR5L;LONP2;CBFA2T3;BTRC;AIFM1;RNF40;KEAP1;PSMD6
GO:0033108	0.000261751	3.00347	6.67155	mitochondrial respiratory chain complex assembly	17	78	0.010395	COX17;NDUFA11;ACAD9;TIMM21;NDUFA2;NDUFA8;NDUFB5;NDUFB8;NDUFS2;NDUFV1;NDUFS4;NDUFS8;NDUFA13;NDUFB11;UQCC1;COX19;NDUFAF2
GO:2001021	0.000270061	3.68205	4.36216	negative regulation of response to DNA damage stimulus	13	51	0.010629	CDKN2D;CLU;RNF169;ZNF385A;OTUB1;ACKR3;BCL2L1;RPS3;SNAI2;PTTG1IP;ELL3;BCL2L12;THOC5
GO:0051090	0.000270977	1.7812	30.9628	regulation of sequence-specific DNA binding transcription factor activity	51	362	0.010629	HDAC5;CIB1;PHB2;CLU;COMMD7;DAB2IP;DDIT3;NLRC3;CRTC2;AKT1;FOXS1;FLNA;BRMS1;HIPK2;ANXA3;ID3;LGALS9;LRP5;SMAD7;NFKBIL1;TRIM34;EGLN1;PPP2R5B;PIDD1;PRKCH;MAPK3;MAP2K5;CACTIN;S100A8;CRTC3;PINK1;TAF6;TGFB1;TNFAIP3;TP53BP1;UBE2V1;VEGFA;FOSL1;TRIM8;FZD4;TRAPPC9;NLRC5;IKBKG;SPHK1;TAX1BP1;FOXH1;BTRC;RPS6KA4;KLF4;KEAP1;MED13
GO:0006909	0.000271928	1.99386	20.3568	phagocytosis	37	238	0.010629	NR1H3;ARPC1B;WASF2;RACK1;LMAN2;CORO1A;TUSC2;ADORA2A;DNM2;CD93;CORO1C;GATA2;ANXA3;ICAM3;LRP1;LYN;RAB14;PECAM1;PIK3R2;PLCG1;RAB39A;XKR8;RAB20;PRKCD;PRKCG;MAPK3;PTX3;RAC1;ACTB;CCL2;MYO1G;TGFB1;TGM2;VAV2;RAB7A;SYT7;ELMO1
GO:0072521	0.000273056	1.62649	46.1021	purine-containing compound metabolic process	70	539	0.010629	PPIF;AKAP9;RACK1;RAPGEF3;ATP5H;SLC26A1;NUDT4;ECD;NDUFA11;COX4I1;COX6A1;COX7B;ADORA2A;ADORA2B;ADRA2A;CYC1;DGUOK;ALDOA;FHIT;ALDOC;GPD1;ADGRD1;OLA1;GUK1;STOML2;HSPA8;APLP1;AQP1;INSR;EIF6;COA6;CHCHD10;NDUFA2;NDUFA8;NDUFB5;NDUFB8;NDUFS2;NDUFV1;NDUFS4;NDUFS8;NOS2;NOS3;NPR2;OGDH;ATP5B;PALM;NDUFA13;GMPR2;PDE4B;PDE8A;PDE9A;PFKFB4;PFKP;ATP5J;NDUFB11;EGLN1;PPARA;AVP;PINK1;NADK;TGFB1;TPI1;UQCRC1;VEGFA;SLC25A…
GO:1901657	0.000275272	1.72956	34.8973	glycosyl compound metabolic process	56	408	0.010662	PPIF;ATP5H;SLC26A1;NUDT4;ECD;NDUFA11;COX4I1;COX6A1;COX7B;CYC1;DGUOK;ALDOA;ALDOC;GPD1;OLA1;GUK1;STOML2;HSPA8;INSR;EIF6;COA6;LCT;CHCHD10;NAGA;NDUFA2;NDUFA8;NDUFB5;NDUFB8;NDUFS2;NDUFV1;NDUFS4;NDUFS8;OGDH;ATP5B;NDUFA13;GMPR2;PFKFB4;PFKP;ATP5J;NDUFB11;PPARA;PRPSAP2;PINK1;NADK;TGFB1;TK2;TPI1;UPP1;UQCRC1;SLC25A23;NUDT18;DCAKD;QTRT1;UCK1;CBFA2T3;ATP5J2
GO:0006974	0.000281621	1.51259	66.8865	cellular response to DNA damage stimulus	95	782	0.010855	CDK2;CDKN2D;CARM1;CIB1;RUVBL2;PAPD7;TREX2;PNKP;CLU;INO80C;PLK3;NACC2;UBE2F;CSNK1D;EME1;DDB1;DDIT3;E2F4;SPRED2;AKT1;FANCE;FANCF;PHLDA3;RNF169;ZNF385A;NUPR1;CIDEB;PRPF19;HIPK2;SETD2;UBE2T;IGHMBP2;IRF3;LIG1;FIGNL2;LYN;MCL1;FOXO4;MPG;MYO6;FZR1;UCHL5;PML;POLR2C;POLR2G;PIDD1;CNOT11;OTUB1;PRKCD;PRKCG;DMAP1;MAPK3;WRNIP1;ACKR3;ISY1;ZBTB4;BAX;RAD9A;BCL2L1;RFC5;BCL6;RPS3;BID;SNAI2;SOX4;SSRP1;TFDP1;TNFRSF1A;…
GO:0032879	0.00028414	1.29915	203.91	regulation of localization	249	2384	0.010898	CDH2;HDAC5;NR1H3;KCNK7;PPIF;AKAP9;CDK5;RACK1;RAPGEF3;SEMA6B;CIB1;GNB5;RUVBL2;EHD1;OS9;LMAN2;CAPN10;CORO1A;NUDT4;PADI2;SNF8;ADPRHL1;C1QTNF1;CLCN2;UBE2J2;PLK3;COL1A1;SYT2;COL3A1;ADORA2B;DYNLL2;CRYAB;ADRA2A;ADRA2B;CTSH;DAB2IP;FITM1;DAPK3;DDIT3;DMPK;DNM2;HBEGF;DVL3;S1PR1;CELSR3;MEGF8;EMD;DMTN;ERBB2;AKT1;AKT2;FBLN1;RASA3;FOXF1;FOXC2;TBC1D9B;ZC3H3;FLNA;PPP1R13B;LPAR3;ELP5;CORO1C;PLXNB2;CADM1;TBC1D22A;P…
GO:0019216	0.000300216	1.90742	23.4359	regulation of lipid metabolic process	41	274	0.011459	NR1H3;RACK1;PIK3R6;ADRA2A;DAB2IP;AKT1;AKT2;TYSND1;FGFR3;WDTC1;BSCL2;ORMDL2;STOML2;APOA1;EIF6;SLC27A1;LYN;ADIPOR1;PDGFRB;PDK3;PIK3R2;PPARA;AVP;PPP2R5A;PRKCD;PNPLA2;ABHD6;RAC1;CRTC3;SNAI2;SMPD2;TGFB1;TNFRSF1A;NR1H2;VAV2;VDR;LONP2;EDF1;KLF4;ORMDL3;ABCG1
GO:0010761	0.000305551	4.22509	3.33577	fibroblast migration	11	39	0.011607	DMTN;AKT1;CORO1C;ILK;PML;RCC2;RAC1;TGFB1;PRR5L;HYAL2;ARHGEF7
GO:0006950	0.000323928	1.25195	304.24	response to stress	356	3557	0.012245	HDAC5;SH2B3;SH2D3C;ABCC9;NR1H3;IL18BP;PPIF;CTDSP2;PREB;CDK2;CDK5;CALCOCO2;CDKN2D;RACK1;STK25;CARM1;MYBBP1A;CIB1;ATG7;SH2B2;RUVBL2;EHD1;SERINC3;OS9;PAPD7;CORO1A;PSIP1;TREX2;PNKP;TUSC2;C1QTNF1;VASN;UBE2J2;CLU;INO80C;PLK3;COL1A1;COL3A1;ARHGEF19;ADORA2A;ADORA2B;NACC2;ATF6B;CRKL;CCM2L;UBE2F;CRYAB;CSNK1D;PIK3R6;EME1;CTGF;ADRA2A;ADRA2B;DAB2IP;AARS;AP2A1;AP2A2;DAPK3;DCTN1;DDB1;DDIT3;DNM2;HBEGF;DUSP6;DVL3…
GO:0009790	0.000329493	1.46109	79.973	embryo development	110	935	0.012396	SH2B3;IRX5;RACK1;SIX2;COL1A1;COL4A2;ZNF358;GSC;RDH10;DLX2;DLX5;DUSP4;DUSP6;DVL3;ECE1;EFNB1;MEGF8;EPAS1;AKT1;FOXF1;FOXC1;FOXC2;WDTC1;KDM6B;PHLDB1;USP22;PLXNB2;MAFF;FKBP8;GATA2;LATS2;PRPF19;GNAS;DLL1;HIPK2;SETD2;ANKRD11;SOX8;HHEX;HLX;HOXD3;HOXD4;HOXD8;HSBP1;APOA1;ID3;INSR;ITGA5;ITGB1;ITPK1;JAG2;LFNG;LRP5;SMAD6;MDFI;MGAT1;MMP15;NRARP;NOS3;NOTCH4;PCSK6;PBX2;LEF1;RAB14;INPP5K;PKD1;PLCD1;PLCG1;SOX18;EG…
GO:0016567	0.00033238	1.51073	65.518	protein ubiquitination	93	766	0.012445	CDK2;CDK5;DCAF7;LRRC41;ATG7;TRIM3;OS9;WWP1;MED8;UBE2J2;CLU;ANAPC16;UBE2F;MIB2;RNF187;DDB1;AKT1;FANCF;RNF152;MARCH8;WDTC1;CUL9;USP22;UBR4;MKRN2;RNF169;TRPC4AP;FBXL4;FBXO25;PRPF19;UBE2T;KLHL17;TMEM189;SMAD7;CYHR1;UBXN1;ASB3;VPS28;MARCH2;BFAR;FZR1;PML;RNF216;FBXL8;OTUB1;PRKCG;PSMB6;TULP4;BIRC6;HACE1;SH3RF1;RAB40C;RING1;RNF4;RPS3;UBE2O;KLHL25;SMURF2;SIAH2;PINK1;SOX4;TNFAIP1;TNFAIP3;UBA7;UBE2G1;UBE2H;…
GO:0008283	0.000337621	1.32612	162.426	cell proliferation	203	1899	0.012569	CDH2;CDH5;CDK2;CDK5;PAK4;CDKN2D;RAPGEF3;CARM1;CIB1;P3H3;MXD4;SIX2;TMEM115;CORO1A;WDR6;B4GALT7;ECD;PHB2;PDAP1;TUSC2;TNFRSF13C;CLU;CLK1;NACC2;CRKL;CSNK2A1;CTBP1;CTGF;RNF187;ADRA2A;CTSH;DAB2IP;DLX5;HBEGF;DTYMK;E2F4;S1PR1;EFNB1;SDR16C5;EIF5A;EMD;ERBB2;AKT1;FBLN1;VWCE;FGFR3;FOXF1;FOXC1;MYO16;FOXC2;NCSTN;CLCF1;RBFOX2;PLXNB2;FTH1;APPL1;GATA2;NUPR1;DAZAP1;PRPF19;GNAT1;DLL1;GRK5;RAPGEF1;HIPK2;SERTAD1;HDGF…
GO:1901342	0.000338892	1.98869	19.8436	regulation of vasculature development	36	232	0.012569	HDAC5;RAPGEF3;CIB1;COL4A2;PIK3R6;CTSH;DAB2IP;ERBB2;FOXC1;FOXC2;GATA2;GPR4;DLL1;HIPK2;ANXA3;HHEX;HSPB1;AQP1;ITGA5;RHOB;FOXO4;NOS3;PLCG1;PML;EGLN1;MAP2K5;PTPRM;RNH1;CCL2;BTG1;TNFAIP3;VEGFA;SPHK1;KLF4;ACVRL1;HDAC9
GO:0007264	0.000354448	1.59798	48.1549	small GTPase mediated signal transduction	72	563	0.013007	SH2D3C;ARL4C;WASF2;CDK2;RAPGEF3;CDC42EP2;RABL2B;ARHGEF25;AGAP3;COL3A1;ARHGEF19;CRKL;ADRA2A;DAB2IP;DNM2;A2M;FGD1;RASA3;RHOBTB2;PLEKHG3;GDI1;NKIRAS1;RAPGEF1;HRAS;APOA1;ITGB1;ITPKB;RHOB;RHOC;ARHGEF37;ARHGDIA;MYO9B;RAB14;PDGFRB;RASD1;PIK3R2;RHOF;RAB39A;PLEKHG6;RAB20;HACE1;SIPA1L2;PREX1;RAB40C;RGL2;RAB5B;RAC1;RAN;BCL6;SDCBP;ARAP3;SIAH2;PLEKHG2;SIPA1;TNFAIP1;VAV2;RAB7A;ARHGAP39;ARL6;RFXANK;TNK1;RAB11A;…
GO:0023056	0.000355786	1.36235	128.384	positive regulation of signaling	165	1501	0.013007	CDH2;SH2B3;SH2D3C;NR1H3;PPIF;RACK1;STK25;CIB1;AGPAT1;SH2B2;SERINC3;CAPN10;PRKCDBP;PHB2;C1QTNF1;COL1A1;COL3A1;ADORA2B;NACC2;CRKL;DYNLL2;MIB2;CSNK1D;CSNK2A1;PIK3R6;CTGF;ADRA2A;ADRA2B;CTSH;DAB2IP;DAPK3;DEDD2;DDIT3;DLX5;HBEGF;DUSP6;DVL3;ECE1;SPRED2;DMTN;ERBB2;AKT1;UNC5B;FGFR3;CLSTN1;ZNF423;ZC3H3;FLNA;PPP1R13B;CLCF1;LPAR3;FKBP8;ZNF385A;SH2B1;GDF1;NPTN;CIDEB;DLL1;GRB10;RAPGEF1;HIPK2;CARD10;HHEX;HRAS;AP…
GO:0090287	0.000356405	2.00455	19.1593	regulation of cellular response to growth factor stimulus	35	224	0.013007	VASN;DAB2IP;DNM2;DUSP6;ZNF423;FKBP8;NPTN;GPC1;DLL1;GRB10;HIPK2;HHEX;ILK;ITGA5;SMAD6;SMAD7;NEO1;PCSK6;PPP2R5B;PMEPA1;FAM20C;SDCBP;UBE2O;SMURF2;SKI;TGFB1;TGFB1I1;VEGFA;FUZ;FZD4;CAV2;NOG;ACVRL1;HTRA3;ADAMTSL2
GO:0000077	0.000357303	2.28338	12.7444	DNA damage checkpoint	26	149	0.013007	CDK2;CARM1;PLK3;EME1;E2F4;ZNF385A;PRPF19;FOXO4;FZR1;PML;PIDD1;CNOT11;BAX;RAD9A;SOX4;TFDP1;TP53BP1;XPC;BTG2;RNASEH2B;FBXO31;DOT1L;CUL4A;THOC5;CRADD;MAPKAPK2
GO:0034641	0.000361983	1.21195	541.935	cellular nitrogen compound metabolic process	602	6336	0.013116	ZNF316;HDAC5;ZNF605;ZNF865;ABCB6;NR1H3;PPIF;PREB;AKAP9;CDK2;RBM7;CDK5;IRX5;SF3A1;SNAPC5;CDKN2D;PCGF3;RACK1;PIAS3;RAPGEF3;TADA3;ATP5H;CARM1;NCOA2;MYBBP1A;CIB1;MRPL28;DRAP1;MXD4;CERS1;SIX2;RAI1;RUVBL2;SLC26A1;CPSF4;FASTK;PAPD7;WWP1;NUDT4;PSIP1;BAZ1A;TREX2;MRPL3;PADI2;SNF8;PNKP;MED8;ECD;PHB2;SLC25A26;FOXP4;MRPL53;CLU;CLK1;CLK3;SP7;INO80C;ZNF787;PLK3;NDUFA11;TCEANC2;COL1A1;COL4A2;COX4I1;COX6A1;COX7B;…
GO:0006120	0.000365747	3.79699	3.9345	mitochondrial electron transport, NADH to ubiquinone	12	46	0.013192	NDUFA11;NDUFA2;NDUFA8;NDUFB5;NDUFB8;NDUFS2;NDUFV1;NDUFS4;NDUFS8;NDUFA13;NDUFB11;PINK1
GO:1903670	0.00036865	5.09018	2.39491	regulation of sprouting angiogenesis	9	28	0.013236	HDAC5;CIB1;FOXC2;DLL1;ITGA5;MAP2K5;VEGFA;KLF4;HDAC9
GO:1903672	0.00039242	9.19859	1.11192	positive regulation of sprouting angiogenesis	6	13	0.014025	CIB1;FOXC2;DLL1;ITGA5;VEGFA;HDAC9
GO:0010647	0.000396429	1.35971	127.786	positive regulation of cell communication	164	1494	0.014105	CDH2;SH2B3;SH2D3C;NR1H3;PPIF;RACK1;STK25;CIB1;AGPAT1;SH2B2;SERINC3;CAPN10;PRKCDBP;PHB2;C1QTNF1;COL1A1;COL3A1;ADORA2B;NACC2;CRKL;DYNLL2;MIB2;CSNK1D;CSNK2A1;PIK3R6;CTGF;ADRA2A;ADRA2B;CTSH;DAB2IP;DAPK3;DEDD2;DDIT3;DLX5;HBEGF;DUSP6;DVL3;SPRED2;DMTN;ERBB2;AKT1;UNC5B;FGFR3;CLSTN1;ZNF423;ZC3H3;FLNA;PPP1R13B;CLCF1;LPAR3;FKBP8;ZNF385A;SH2B1;GDF1;NPTN;CIDEB;DLL1;GRB10;RAPGEF1;HIPK2;CARD10;HHEX;HRAS;APOA1;I…
GO:0042326	0.000398764	1.69989	35.4105	negative regulation of phosphorylation	56	414	0.014124	PPIF;CTDSP2;CDKN2D;RACK1;CIB1;CHAD;DAB2IP;DUSP4;DUSP6;SPRED2;DMTN;AKT1;FBLN1;CORO1C;LATS2;GRB10;RAPGEF1;HHEX;HSPB1;ILK;INHA;LRP5;LYN;SMAD6;SMAD7;INPP5K;PER1;PPARA;PPP2R5A;IMPACT;CAMK2N1;PRKAR1B;PRKCD;PKN1;PMEPA1;NDRG2;BAX;CACTIN;RGS3;PINK1;TAF7;TGFB1;TNFAIP3;PRR5L;CALM2;SH3BP5L;SPRY4;AKT1S1;CBFA2T3;SOCS1;HYAL2;NOG;KLF4;SH3BP5;MAPK8IP1;MVP
GO:0009892	0.000416984	1.28585	209.812	negative regulation of metabolic process	254	2453	0.014703	ACOT8;HDAC5;NR1H3;PPIF;CTDSP2;AKAP9;CDK2;CDK5;CDKN2D;RACK1;PIAS3;CRTAP;NCOA2;MYBBP1A;CIB1;DRAP1;MXD4;CERS1;OS9;CHAD;WWP1;PRKCDBP;PHB2;LMTK3;CLU;ANAPC16;PLK3;NACC2;WFDC3;CRYAB;GSC;CSNK2A1;CIART;CTBP1;CTGF;COMMD7;ADRA2A;DAB2IP;AP2A1;DAPK3;DEDD2;DDIT3;DLX2;HBEGF;DUSP4;DUSP6;ELAVL1;A2M;SPRED2;DMTN;NR2F6;AKT1;FBLN1;MARCH8;FHIT;CPEB3;BAHD1;FOXF1;FOXC2;WDTC1;FOXS1;ZNF423;FLNA;DIP2A;CLEC16A;RBFOX2;CORO1C…
GO:0007033	0.000427699	2.02845	17.8763	vacuole organization	33	209	0.014948	CALCOCO2;CORO1A;WDR45;SNF8;CHMP4B;PACS2;CLEC16A;MFSD8;VPS33B;CHMP2A;TBC1D25;VPS28;CHMP1A;RAB14;RAB39A;STX17;RAB20;RAB5B;ATG101;PINK1;RAB7A;ATG9A;PHF23;TFEB;VPS37B;VPS25;MAP1LC3A;ATG4D;RAB11A;HPS4;SYT7;HGS;CHMP4C
GO:0043536	0.000427745	5.72863	1.96725	positive regulation of blood vessel endothelial cell migration	8	23	0.014948	CIB1;AKT1;FOXC2;HSPB1;PLCG1;TGFB1;VEGFA;HDAC9
GO:0007266	0.000442226	2.24655	12.9154	Rho protein signal transduction	26	151	0.015386	CDC42EP2;ARHGEF25;COL3A1;ARHGEF19;ADRA2A;FGD1;PLEKHG3;APOA1;ITGB1;RHOB;ARHGEF37;ARHGDIA;MYO9B;PDGFRB;PLEKHG6;PREX1;RAC1;BCL6;ARAP3;PLEKHG2;TNFAIP1;VAV2;ARHGEF7;FGD3;ARHGAP29;ARHGEF11
GO:0007265	0.000478872	1.81379	26.2585	Ras protein signal transduction	44	307	0.016588	WASF2;CDK2;RAPGEF3;CDC42EP2;ARHGEF25;COL3A1;ARHGEF19;CRKL;ADRA2A;DAB2IP;DNM2;FGD1;RASA3;PLEKHG3;GDI1;RAPGEF1;HRAS;APOA1;ITGB1;ITPKB;RHOB;ARHGEF37;ARHGDIA;MYO9B;PDGFRB;PLEKHG6;HACE1;PREX1;RGL2;RAC1;BCL6;SDCBP;ARAP3;PLEKHG2;TNFAIP1;VAV2;RFXANK;TNK1;ARHGEF7;FGD3;MAPKAPK2;ARHGAP29;ARHGEF11;ELMO1
GO:0010762	0.000494319	4.83536	2.48045	regulation of fibroblast migration	9	29	0.017047	DMTN;AKT1;CORO1C;RCC2;RAC1;TGFB1;PRR5L;HYAL2;ARHGEF7
GO:0050821	0.000498143	2.36393	10.9482	protein stabilization	23	128	0.017104	CRTAP;PHB2;CLU;CPN2;DVL3;FLNA;APOA1;GPIHBP1;LAMP1;SMAD7;GOLGA7;NLK;PEX6;PRKCD;PINK1;SOX4;DNLZ;BAG6;NAA16;TBRG1;NAPG;HPS4;COG7
GO:0007346	0.000507814	1.64175	39.7727	regulation of mitotic cell cycle	61	465	0.017361	CTDSP2;CDK2;CARM1;ECD;PHB2;ANAPC16;PLK3;CHMP4B;NACC2;CSNK2A1;TOM1L2;EME1;DAPK3;DDB1;E2F4;AKT1;FOXC1;MYO16;CUL9;USP22;ZNF385A;SH2B1;CHMP2A;HRAS;IGF2;INSR;LRP5;PIM3;FOXO4;CHMP1A;FZR1;PDGFRB;HECA;PKD1;PML;PIDD1;PRCC;CNOT11;RCC2;PSMB6;BAX;RAD9A;BCL2L1;BID;SDCBP;SOX4;ZFP36L2;TFDP1;TGFB1;XPC;BTG2;RNASEH2B;FBXO31;CUL4A;CAV2;CRADD;RAB11A;SPHK1;BTRC;CHMP4C;PSMD6
GO:0051272	0.0005167	1.68762	34.9828	positive regulation of cellular component movement	55	409	0.017588	RACK1;SEMA6B;CIB1;CORO1A;COL1A1;ADRA2A;CTSH;DAB2IP;DAPK3;HBEGF;S1PR1;MEGF8;DMTN;AKT1;AKT2;FOXF1;FOXC2;ELP5;NSMF;FAM83H;ANXA3;HRAS;HSPB1;ILK;INSR;ITGA5;RHOB;LGALS9;LYN;FOXO4;LEF1;PDGFRB;PIK3CD;PLAU;PLCG1;RAC1;BCL6;CCL2;SDCBP;SMURF2;SNAI2;STX4;TGFB1;VEGFA;SEMA6D;PLVAP;RAB11A;FADD;NRP2;ARHGEF7;SPHK1;ACVR1B;BCAR1;HDAC9;SPOCK2
GO:0006914	0.000526369	1.66938	36.608	autophagy	57	428	0.01784	CDK5;CALCOCO2;ATG7;TM9SF1;WDR45;WDR6;SNF8;CHMP4B;DYNLL2;CTSD;DAPK3;AKT1;RNF152;PACS2;CLEC16A;CHMP2A;GOLGA2;HSPA8;HSPB1;LAMP1;NBR1;MAPT;MCL1;NPC1;TBC1D25;VPS28;PIK3R2;ATP6V0B;ATP6V1G2;FAM134B;TOLLIP;RAB39A;STX17;RAB20;MAPK3;QSOX1;ATG101;S100A8;PINK1;SNRNP70;BNIP3L;RAB7A;ATG9A;PHF23;TFEB;VPS37B;TRIM8;CAPN1;ATG10;VPS25;MAP1LC3A;ATG4D;ATP6V0E1;RNF185;HGS;CHMP4C;TECPR2
GO:0045786	0.000533026	1.65277	38.2331	negative regulation of cell cycle	59	447	0.017911	CTDSP2;CDK2;CDK5;CDKN2D;CARM1;MYBBP1A;WDR6;PLK3;NACC2;CSNK2A1;TOM1L2;EME1;DAB2IP;DDIT3;E2F4;AKT2;FOXC1;MYO16;PPP1R13B;ZNF385A;NUPR1;LATS2;CHMP2A;PRPF19;HHEX;HRAS;ILK;INHA;RHOB;FOXO4;NPR2;HECA;PKD1;PML;PPP2R5B;PIDD1;PRCC;CNOT11;PTPRK;BAX;RAD9A;BCL2L1;TSPYL2;SIPA1;SOX4;ZFP36L2;TAF6;TFDP1;TGFB1;TNFAIP3;XPC;BTG2;FBXO31;MED25;CUL4A;TBRG1;THOC5;CRADD;CHMP4C
GO:1902532	0.000533026	1.65277	38.2331	negative regulation of intracellular signal transduction	59	447	0.017911	PPIF;CDKN2D;RACK1;CIB1;CHAD;PRKCDBP;CLU;TNFAIP8L1;DAB2IP;DDIT3;DUSP4;DUSP6;NLRC3;SPRED2;AKT1;FBLN1;RNF152;RASA3;PHLPP1;PHLDA3;ZNF385A;NOC2L;RAPGEF1;GRINA;HSPB1;ITGB1;ARNTL;LYN;MCL1;NDUFA13;ADIPOR1;INPP5K;PER1;PRKCD;ACKR3;NDRG2;BCL2L1;RGS3;BCL6;SEC14L1;ARAP3;CRTC3;PINK1;SNAI2;TNFAIP1;TNFAIP3;PTTG1IP;ELL3;CALM2;SPRY4;BCL2L12;AKT1S1;SOCS1;HYAL2;TNK1;CPNE1;HGS;KLF4;MAPK8IP1
GO:0043632	0.00054176	1.56531	49.6945	modification-dependent macromolecule catabolic process	73	581	0.018127	RACK1;OS9;WWP1;SNF8;UBE2J2;CLU;ANAPC16;PLK3;CSNK1D;RNF187;DDB1;DDIT3;AKT1;FHIT;CUL9;CLEC16A;USP22;UBR4;EXOSC2;PTPN23;TRPC4AP;FBXL4;FBXO25;POMT2;ARNTL;SMAD7;UBXN1;VPS28;BFAR;FZR1;UCHL5;PML;RNF216;FBXL19;PPP2R5C;UGGT2;PSMB6;HACE1;USP35;USP37;RNF4;SDCBP;KLHL25;SMURF2;SIAH2;PINK1;TGFB1I1;TNFAIP1;TNFAIP3;UBA7;UBE2G1;UBE2H;UBE2I;USP4;RNF103;DDA1;BAG6;FBXO31;ABTB1;SHARPIN;VPS25;CUL4A;LNX1;COPS3;CBFA2T3;…
GO:0010770	0.00055314	2.39744	10.3494	positive regulation of cell morphogenesis involved in differentiation	22	121	0.018429	STK25;CIB1;TRIOBP;ZFYVE27;CRKL;DNM2;MEGF8;DMTN;FLNA;LPAR3;PLXNB2;APOA1;ILK;ARHGDIA;MAPT;PREX1;RAC1;ROBO2;VEGFA;NDEL1;RAB11A;ARHGEF7
GO:0051247	0.000572041	1.35124	125.22	positive regulation of protein metabolic process	160	1464	0.018979	CDH2;NR1H3;AKAP9;CDK5;RACK1;PIAS3;RAPGEF3;STK25;CIB1;ATG7;RUVBL2;PRKCDBP;SNF8;PHB2;C1QTNF1;TNFRSF13C;CLU;ANAPC16;PLK3;ADORA2B;CRKL;CSNK1D;CSNK2A1;PIK3R6;CTBP1;CTGF;ADRA2A;ADRA2B;CTSH;DAB2IP;DUSP6;DVL3;EIF5A;ELAVL1;ERBB2;AKT1;AKT2;FBLN1;CCNY;FGFR3;CPEB3;MAPRE3;CLCF1;LPAR3;BCL2L13;MTCH1;BRMS1;NSMF;NUPR1;GDF1;NPTN;CIDEB;GOLGA2;RAPGEF1;HIPK2;CARD10;HRAS;HSPB1;IGF2;ILK;INHA;INSR;ITGA5;EIF6;JARID2;SLC2…
GO:0044710	0.000579127	1.2291	343.67	single-organism metabolic process	395	4018	0.019133	CDH2;ACOT8;SH2D3C;NR1H3;PPIF;AKAP9;PAK4;RACK1;RAPGEF3;ATP5H;CRTAP;STK25;CARM1;NCOA2;MYBBP1A;CIB1;P3H3;GLRX3;AGPAT1;CERS1;SLC26A1;STARD3;SERINC3;OS9;CYB561D2;TMEM115;TRIOBP;NUDT4;PADI2;PRKCDBP;PNKP;B4GALT7;ECD;PHB2;C1QTNF1;DHRS1;UBE2J2;CLU;NOXO1;SPNS2;ALDH16A1;NDUFA11;COL1A1;COL3A1;COL4A2;COL15A1;COX4I1;COX6A1;COX7B;ADORA2A;ADORA2B;GPAT4;CRAT;CRKL;CRYAB;SLC25A10;PIK3R6;PROCA1;DHRS13;CTBP1;CTGF;ADR…
GO:0019941	0.000588422	1.56502	49.0102	modification-dependent protein catabolic process	72	573	0.019328	RACK1;OS9;WWP1;SNF8;UBE2J2;CLU;ANAPC16;PLK3;CSNK1D;RNF187;DDB1;DDIT3;AKT1;FHIT;CUL9;CLEC16A;USP22;UBR4;PTPN23;TRPC4AP;FBXL4;FBXO25;POMT2;ARNTL;SMAD7;UBXN1;VPS28;BFAR;FZR1;UCHL5;PML;RNF216;FBXL19;PPP2R5C;UGGT2;PSMB6;HACE1;USP35;USP37;RNF4;SDCBP;KLHL25;SMURF2;SIAH2;PINK1;TGFB1I1;TNFAIP1;TNFAIP3;UBA7;UBE2G1;UBE2H;UBE2I;USP4;RNF103;DDA1;BAG6;FBXO31;ABTB1;SHARPIN;VPS25;CUL4A;LNX1;COPS3;CBFA2T3;HERC3;B…
GO:1903725	0.000596573	3.3305	4.70429	regulation of phospholipid metabolic process	13	55	0.019328	PIK3R6;DAB2IP;FGFR3;STOML2;SLC27A1;LYN;PDGFRB;PIK3R2;PRKCD;RAC1;TGFB1;VAV2;KLF4
GO:0046483	0.000604715	1.20591	493.523	heterocycle metabolic process	550	5770	0.019328	ZNF316;HDAC5;ZNF605;ZNF865;ABCB6;NR1H3;PPIF;PREB;AKAP9;CDK2;RBM7;CDK5;IRX5;SF3A1;SNAPC5;CDKN2D;PCGF3;RACK1;PIAS3;RAPGEF3;TADA3;ATP5H;CARM1;NCOA2;MYBBP1A;CIB1;DRAP1;MXD4;CERS1;SIX2;RAI1;RUVBL2;SLC26A1;CPSF4;FASTK;PAPD7;WWP1;NUDT4;PSIP1;BAZ1A;TREX2;PADI2;SNF8;PNKP;MED8;ECD;PHB2;FOXP4;CLU;CLK1;CLK3;SP7;INO80C;ZNF787;PLK3;NDUFA11;TCEANC2;COL1A1;COL4A2;COX4I1;COX6A1;COX7B;ADORA2A;ADORA2B;NACC2;ATF6B;Z…
GO:0010605	0.000605489	1.28604	193.56	negative regulation of macromolecule metabolic process	235	2263	0.019328	ACOT8;HDAC5;NR1H3;CTDSP2;CDK2;CDK5;CDKN2D;RACK1;PIAS3;CRTAP;NCOA2;MYBBP1A;CIB1;DRAP1;MXD4;CERS1;OS9;CHAD;WWP1;PHB2;CLU;ANAPC16;PLK3;NACC2;WFDC3;CRYAB;GSC;CSNK2A1;CIART;CTBP1;CTGF;COMMD7;DAB2IP;AP2A1;DAPK3;DEDD2;DDIT3;DLX2;HBEGF;DUSP4;DUSP6;ELAVL1;A2M;SPRED2;DMTN;NR2F6;AKT1;FBLN1;MARCH8;FHIT;CPEB3;BAHD1;FOXF1;FOXC2;WDTC1;FOXS1;ZNF423;FLNA;DIP2A;CLEC16A;RBFOX2;CORO1C;RNF169;BRMS1;NOC2L;GATA2;LATS2;…
GO:2001243	0.000612564	2.65716	7.78347	negative regulation of intrinsic apoptotic signaling pathway	18	91	0.019328	PPIF;CDKN2D;CLU;AKT1;ZNF385A;NOC2L;GRINA;HSPB1;MCL1;NDUFA13;ACKR3;BCL2L1;PINK1;SNAI2;PTTG1IP;ELL3;BCL2L12;MAPK8IP1
GO:0070534	0.000614807	3.81546	3.59237	protein K63-linked ubiquitination	11	42	0.019328	UBE2F;RNF152;PRPF19;UBE2T;BFAR;OTUB1;RNF4;UBE2O;UBE2G1;UBE2V1;ZFP91
GO:0019637	0.000618293	1.40793	90.9212	organophosphate metabolic process	121	1063	0.019328	PPIF;AKAP9;RACK1;RAPGEF3;ATP5H;AGPAT1;SLC26A1;SERINC3;NUDT4;PNKP;ECD;NDUFA11;COX4I1;COX6A1;COX7B;ADORA2A;ADORA2B;GPAT4;PIK3R6;PROCA1;ADRA2A;DAB2IP;CYC1;FITM1;DGUOK;HBEGF;DTYMK;ERBB2;ALDOA;FGFR3;FHIT;DOLK;ALDOC;PGLS;GPD1;ADGRD1;OLA1;GUK1;STOML2;HSPA8;APLP1;APOA1;AQP1;INPPL1;INSR;EIF6;ITPK1;ITPKB;SLC27A1;KHK;COA6;CHCHD10;LYN;NDUFA2;NDUFA8;NDUFB5;NDUFB8;NDUFS2;NDUFV1;NDUFS4;NDUFS8;NOS2;NOS3;NPR2;OGD…
GO:0061025	0.000621539	1.95636	18.9882	membrane fusion	34	222	0.019328	ATG7;CORO1A;ADPRHL1;SYT2;DNM2;AKT2;TBC1D9B;TBC1D22A;TBC1D10B;VPS33B;STOML2;TBC1D26;TBC1D25;STX18;TBC1D13;RAB39A;STX17;RAB20;HACE1;BAX;NECTIN2;NAPB;STX4;STX5;VAMP1;RAB7A;STX7;CAV2;HYAL2;NAPG;NAPA;SYT7;SYTL3;STX8
GO:0010563	0.00062441	1.58826	44.9902	negative regulation of phosphorus metabolic process	67	526	0.019328	PPIF;CTDSP2;AKAP9;CDKN2D;RACK1;CIB1;CHAD;LMTK3;ADRA2A;DAB2IP;DUSP4;DUSP6;SPRED2;DMTN;AKT1;FBLN1;CORO1C;LATS2;GRB10;RAPGEF1;HHEX;HSPB1;APLP1;ILK;INHA;SLC27A1;LRP5;LYN;SMAD6;SMAD7;MYO1D;PALM;INPP5K;PER1;EGLN1;PPARA;PPP2R5A;IMPACT;CAMK2N1;PRKAR1B;PRKCD;PKN1;PMEPA1;NDRG2;BAX;CACTIN;RGS3;PINK1;TAF7;TGFB1;TNFAIP3;YWHAE;PRR5L;CSRNP3;CALM2;SH3BP5L;SPRY4;AKT1S1;CBFA2T3;SOCS1;HYAL2;NOG;KLF4;SH3BP5;MAPK8IP1…
GO:0045936	0.00062441	1.58826	44.9902	negative regulation of phosphate metabolic process	67	526	0.019328	PPIF;CTDSP2;AKAP9;CDKN2D;RACK1;CIB1;CHAD;LMTK3;ADRA2A;DAB2IP;DUSP4;DUSP6;SPRED2;DMTN;AKT1;FBLN1;CORO1C;LATS2;GRB10;RAPGEF1;HHEX;HSPB1;APLP1;ILK;INHA;SLC27A1;LRP5;LYN;SMAD6;SMAD7;MYO1D;PALM;INPP5K;PER1;EGLN1;PPARA;PPP2R5A;IMPACT;CAMK2N1;PRKAR1B;PRKCD;PKN1;PMEPA1;NDRG2;BAX;CACTIN;RGS3;PINK1;TAF7;TGFB1;TNFAIP3;YWHAE;PRR5L;CSRNP3;CALM2;SH3BP5L;SPRY4;AKT1S1;CBFA2T3;SOCS1;HYAL2;NOG;KLF4;SH3BP5;MAPK8IP1…
GO:0032079	0.000624539	Inf	0.256598	positive regulation of endodeoxyribonuclease activity	3	3	0.019328	AKT1;PRKCD;RPS3
GO:0034436	0.000624539	Inf	0.256598	glycoprotein transport	3	3	0.019328	GUK1;VLDLR;ABCG1
GO:0071895	0.000624539	Inf	0.256598	odontoblast differentiation	3	3	0.019328	DLX3;LEF1;FAM20C
GO:0009891	0.000626928	1.32367	146.175	positive regulation of biosynthetic process	183	1709	0.019328	HDAC5;NR1H3;CDK2;RACK1;TADA3;NCOA2;SIX2;RAI1;RUVBL2;PADI2;PNKP;ECD;TNFRSF13C;CLU;SP7;COL1A1;ADORA2A;ADORA2B;ATF6B;CTGF;RNF187;DAB2IP;DDIT3;DLX2;DLX3;DLX5;DNM2;DVL3;E2F4;S1PR1;EIF5A;ELAVL1;CRTC2;ZBTB7C;EPAS1;ERBB2;AKT1;AKT2;MED19;CPEB3;MAPRE3;FOXF1;FOXC1;FOXC2;ZNF423;KDM6B;USP22;MAFF;GATA2;GOLGA2;ADGRD1;DLL1;HIPK2;KLF15;SERTAD3;SERTAD1;SOX8;CXXC1;HHEX;STOML2;HOXD8;HRAS;HSPB1;APOA1;TMEM173;IGF2;ILK…
GO:0009896	0.000628402	1.77393	27.3704	positive regulation of catabolic process	45	320	0.019328	RACK1;RAPGEF3;ATG7;SNF8;CLU;ANAPC16;PLK3;CSNK1D;CSNK2A1;ADRA2A;DAB2IP;AKT1;AKT2;CPEB3;GPD1;APOA1;INSR;SMAD7;OAZ1;OAZ2;NDUFA13;VPS28;FZR1;POLR2G;PPARA;PRKCD;PSMB6;PNPLA2;BAX;SNX1;ZFP36L2;STX5;TNFAIP3;TNFRSF1B;PTTG1IP;BTG2;RAB7A;BAG6;LPCAT1;PRR5L;CBFA2T3;BTRC;RNF40;KEAP1;PSMD6
GO:0032075	0.000637165	8.04824	1.19746	positive regulation of nuclease activity	6	14	0.019328	DAB2IP;AKT1;PARP16;PRKCD;BAX;RPS3
GO:0034616	0.000637165	8.04824	1.19746	response to laminar fluid shear stress	6	14	0.019328	SMAD6;SMAD7;ASS1;MAP2K5;TGFB1;KLF4
GO:0090153	0.000637165	8.04824	1.19746	regulation of sphingolipid biosynthetic process	6	14	0.019328	RACK1;ORMDL2;PRKCD;SMPD2;TNFRSF1A;ORMDL3
GO:1905038	0.000637165	8.04824	1.19746	regulation of membrane lipid metabolic process	6	14	0.019328	RACK1;ORMDL2;PRKCD;SMPD2;TNFRSF1A;ORMDL3
GO:2000303	0.000637165	8.04824	1.19746	regulation of ceramide biosynthetic process	6	14	0.019328	RACK1;ORMDL2;PRKCD;SMPD2;TNFRSF1A;ORMDL3
GO:0046578	0.000638337	2.05216	16.0801	regulation of Ras protein signal transduction	30	188	0.019328	ARHGEF25;COL3A1;ARHGEF19;DAB2IP;DNM2;FGD1;RASA3;PLEKHG3;RAPGEF1;HRAS;APOA1;ITGB1;ITPKB;ARHGEF37;ARHGDIA;MYO9B;PDGFRB;PLEKHG6;PREX1;RGL2;RAC1;BCL6;ARAP3;PLEKHG2;TNFAIP1;VAV2;TNK1;ARHGEF7;FGD3;ARHGEF11
GO:0006511	0.000639094	1.56474	48.3259	ubiquitin-dependent protein catabolic process	71	565	0.019328	RACK1;OS9;WWP1;SNF8;UBE2J2;CLU;ANAPC16;PLK3;CSNK1D;RNF187;DDB1;DDIT3;AKT1;FHIT;CUL9;CLEC16A;USP22;UBR4;PTPN23;TRPC4AP;FBXL4;FBXO25;POMT2;ARNTL;SMAD7;UBXN1;VPS28;BFAR;FZR1;UCHL5;PML;RNF216;FBXL19;PPP2R5C;UGGT2;PSMB6;HACE1;USP35;USP37;RNF4;SDCBP;KLHL25;SMURF2;SIAH2;PINK1;TGFB1I1;TNFAIP1;TNFAIP3;UBE2G1;UBE2H;UBE2I;USP4;RNF103;DDA1;BAG6;FBXO31;ABTB1;SHARPIN;VPS25;CUL4A;LNX1;COPS3;CBFA2T3;HERC3;BTRC;M…
GO:0030308	0.000648904	2.14423	13.9418	negative regulation of cell growth	27	163	0.019526	CDK5;CDKN2D;RACK1;SEMA6B;CRYAB;SERTAD3;OSGIN1;NDUFA13;ADIPOR1;PML;PPARD;EAF2;WFDC1;BCL6;TSPYL2;SIPA1;SLIT3;BTG1;TGFB1;OSGIN2;SEMA6D;TCHP;HYAL2;TNK1;ADAM15;ACVR1B;ACVRL1
GO:0051898	0.000652281	4.13407	3.07917	negative regulation of protein kinase B signaling	10	36	0.019526	RACK1;CIB1;PRKCDBP;DDIT3;PHLPP1;PHLDA3;RAPGEF1;INPP5K;HYAL2;KLF4
GO:0060325	0.000653086	4.6048	2.56598	face morphogenesis	9	30	0.019526	COL1A1;DLX5;ANKRD11;LEF1;CSRNP1;SKI;TBX1;TGFB1;NOG
GO:0043543	0.000656262	1.97176	18.304	protein acylation	33	214	0.019546	RAPGEF3;TADA3;NCOA2;RUVBL2;CTBP1;EHHADH;CRTC2;USP22;BRD1;ZDHHC5;NOC2L;GATA2;NUPR1;BRPF3;KLF15;ZDHHC9;GOLGA7;LEF1;PER1;DMAP1;MAPK3;SNAI2;SOX4;TAF7;TGFB1;BAG6;NAA16;NAA60;ATAT1;ZDHHC18;RPS6KA4;PYGO2;MED24
GO:0090049	0.000661984	6.26251	1.62512	regulation of cell migration involved in sprouting angiogenesis	7	19	0.019642	HDAC5;CIB1;FOXC2;MAP2K5;VEGFA;KLF4;HDAC9
GO:0032269	0.000685509	1.42429	82.4535	negative regulation of cellular protein metabolic process	111	964	0.020232	CTDSP2;CDK2;CDK5;CDKN2D;RACK1;PIAS3;CRTAP;CIB1;CHAD;ANAPC16;WFDC3;CRYAB;CSNK2A1;CTBP1;DAB2IP;DAPK3;DUSP4;DUSP6;ELAVL1;A2M;SPRED2;DMTN;AKT1;FBLN1;FHIT;CPEB3;CLEC16A;CORO1C;NOC2L;LATS2;RAPGEF1;KLF15;HHEX;HSPB1;AQP1;ILK;EIF6;JARID2;MEX3D;LRP5;LYN;SMAD6;SMAD7;MOV10;ATF4;UBXN1;VPS28;LEF1;FZR1;UCHL5;INPP5K;PER1;PML;DGCR8;SAMD4B;AVP;IMPACT;CAMK2N1;OTUB1;PRKAR1B;PRKCD;PRKCG;PKN1;MAP2K5;PMEPA1;PSMB6;NDRG2…
GO:0080134	0.000689543	1.37382	106.146	regulation of response to stress	138	1241	0.020232	NR1H3;CDKN2D;RACK1;STK25;SERINC3;OS9;C1QTNF1;CLU;ADORA2B;NACC2;CRYAB;PIK3R6;CTGF;ADRA2A;DAB2IP;AP2A1;AP2A2;DDIT3;HBEGF;DVL3;A2M;SPRED2;DMTN;AKT1;FOXF1;FOXC2;PHLPP1;SZT2;CADM1;RNF169;ELMOD2;ZNF385A;VPS33B;METRNL;HIPK2;GRINA;HRAS;HSBP1;HSPA8;HSPB1;APOA1;ICAM2;ICAM3;TMEM173;IRF3;LAG3;LAMP1;LGALS9;FIGNL2;LTBR;ARNTL;LYN;NBR1;MCL1;MDFI;MAP3K3;MAP3K11;ATF4;NFKBIL1;NOS2;NOS3;UBXN1;IRAK4;BFAR;PER1;PLAU;PM…
GO:0010887	0.000694448	21.4402	0.513196	negative regulation of cholesterol storage	4	6	0.020232	NR1H3;PPARA;NR1H2;ABCG1
GO:0090385	0.000694448	21.4402	0.513196	phagosome-lysosome fusion	4	6	0.020232	RAB39A;RAB20;RAB7A;SYT7
GO:0030335	0.000694713	1.68969	33.0156	positive regulation of cell migration	52	386	0.020232	RACK1;SEMA6B;CIB1;CORO1A;COL1A1;ADRA2A;CTSH;DAB2IP;DAPK3;HBEGF;S1PR1;DMTN;AKT1;AKT2;FOXF1;FOXC2;ELP5;NSMF;FAM83H;ANXA3;HRAS;HSPB1;ILK;INSR;ITGA5;RHOB;LGALS9;LYN;FOXO4;LEF1;PDGFRB;PIK3CD;PLAU;PLCG1;RAC1;CCL2;SDCBP;SMURF2;SNAI2;STX4;TGFB1;VEGFA;SEMA6D;PLVAP;RAB11A;FADD;NRP2;ARHGEF7;SPHK1;ACVR1B;BCAR1;HDAC9
GO:0018193	0.000736871	1.38058	101.014	peptidyl-amino acid modification	132	1181	0.02138	PPIF;AKAP9;CDK2;CDK5;RACK1;PIAS3;RAPGEF3;TADA3;CRTAP;CARM1;NCOA2;P3H3;RUVBL2;PADI2;CLK1;CLK3;CSNK1D;CTBP1;ADRA2A;ADRA2B;DDOST;DMPK;HBEGF;PHC2;EIF5A;CRTC2;SPRED2;DMTN;ERBB2;AKT1;AKT2;FGFR3;FKBP2;MAST1;USP22;CLCF1;FKBP8;BRD1;NUDT14;NOC2L;SENP3;GATA2;LATS2;NPTN;BRPF3;HIPK2;KLF15;SETD2;CXXC1;APOA1;IGF2;ILK;INSR;ITGA5;JARID2;LYN;SMAD7;NOS2;ZDHHC9;GOLGA7;LEF1;PDGFRB;PDK3;NLK;INPP5K;PER1;PIN4;PKD1;PML;T…
GO:0043467	0.000752837	2.69304	7.27027	regulation of generation of precursor metabolites and energy	17	85	0.021763	PPIF;PRKCDBP;ECD;AKT1;AKT2;GPD1;IGF2;INSR;EIF6;NOS2;INPP5K;POMC;PPARA;PPP1R3D;PINK1;SLC25A23;CBFA2T3
GO:0032963	0.000761515	2.45021	9.23752	collagen metabolic process	20	108	0.021933	P3H3;COL1A1;COL3A1;COL4A2;COL15A1;CTGF;CTSD;ITGB1;MMP11;MMP15;COL5A3;PDGFRB;PPARD;P3H2;CCL2;TGFB1;TNXB;ADAM15;ADAMTS2;MRC2
GO:0030029	0.000766333	1.52029	54.4843	actin filament-based process	78	637	0.021947	ARPC1B;WASF2;CDK5;RAPGEF3;CDC42EP2;TRIOBP;CAPN10;CORO1A;PRKCDBP;FRMD6;ARHGEF19;RFLNA;CTGF;ADRA2A;DAPK3;S1PR1;DMTN;FAT1;FGD1;ALDOA;MSRB2;FLNA;DAAM2;CORO1C;NPHP4;HRAS;APOA1;KLHL17;AQP1;ILK;INPPL1;ITGB1;KCNH2;KCNQ1;ARHGDIA;LLGL2;LRP1;MYBPC3;MYO6;MYO9B;PDE4B;PDGFRB;INPP5K;RHOF;PRKCD;BIN3;ACTR3B;PREX1;RAC1;BCL6;SDCBP;INF2;FSCN1;SNTA1;SPTAN1;SPTBN1;STC1;TGFB1;TLN1;TNFAIP1;TNXB;ZYX;MLPH;MICALL2;CAPZA2;C…
GO:0051174	0.00077211	1.3292	135.056	regulation of phosphorus metabolic process	170	1579	0.021947	CDH2;PPIF;CTDSP2;AKAP9;CDK5;CDKN2D;RACK1;RAPGEF3;TADA3;STK25;CIB1;CHAD;PRKCDBP;ECD;PHB2;LMTK3;C1QTNF1;CLU;ADORA2A;ADORA2B;CRKL;CSNK1D;PIK3R6;CTGF;ADRA2A;ADRA2B;DAB2IP;DUSP4;DUSP6;DVL3;CELSR3;SPRED2;DMTN;ERBB2;AKT1;AKT2;FBLN1;CCNY;FGFR3;PPP6R1;MAPRE3;PHLPP1;CLCF1;LPAR3;CORO1C;PLXNB2;NSMF;LATS2;GDF1;NPTN;GPD1;ADGRD1;GRB10;RAPGEF1;HIPK2;CARD10;SERTAD1;HHEX;STOML2;HRAS;HSPB1;APLP1;APOA1;IGF2;ILK;INHA…
GO:0044802	0.000772153	1.44292	74.0713	single-organism membrane organization	101	866	0.021947	CDH2;PPIF;CDK5;RACK1;CIB1;CORO1A;ADPRHL1;ZFYVE27;CLU;SYT2;CHMP4B;DYNLL2;DMPK;DNM2;RILPL2;EMD;DMTN;ERBB2;AKT1;AKT2;TBC1D9B;FLNA;PACS2;ATP11A;SUN1;PPP1R13B;TSPAN15;MTCH1;TBC1D22A;TBC1D10B;APPL1;GDI1;CHMP2A;STOML2;TBC1D26;ITGB1;ATP9B;KCNN4;NPC1;TBC1D25;PALM;NDUFA13;GOLGA7;INPP5K;STX18;TBC1D13;RAB39A;STX17;XKR8;PPP2R5A;RAB20;PACS1;IFT122;PRKCD;PLSCR3;BAX;BBS1;RAC1;RAPSN;BCL2L1;RPL8;RPL11;RPL18;RPS3;R…
GO:0001701	0.000773156	1.76594	26.8572	in utero embryonic development	44	314	0.021947	RDH10;EPAS1;AKT1;FOXF1;FOXC1;WDTC1;MAFF;GATA2;LATS2;PRPF19;SETD2;ANKRD11;SOX8;HHEX;ITGB1;JAG2;MDFI;MGAT1;NOS3;LEF1;INPP5K;PKD1;PLCD1;PLCG1;SOX18;EGLN1;ZMIZ1;BIRC6;ZFAT;BCL2L1;RXRA;VEGFA;TFEB;RNASEH2B;FOSL1;NDEL1;CUL4A;COPS3;PLOD3;PYGO2;ACVR1B;NOG;ACVRL1;KEAP1
GO:0042176	0.000777368	1.70886	30.7917	regulation of protein catabolic process	49	360	0.021987	RACK1;ATG7;OS9;SNF8;CLU;ANAPC16;PLK3;CSNK1D;CSNK2A1;ADRA2A;DAB2IP;AKT1;FHIT;FLNA;CLEC16A;SMAD7;NOS2;OAZ1;OAZ2;UBXN1;NDUFA13;VPS28;FZR1;UCHL5;AZIN1;PKD1;PML;PRKCG;PSMB6;SDCBP;RHBDF1;PINK1;SNX1;STX5;TIMP1;TIMP4;TNFAIP3;TNFRSF1B;PTTG1IP;RAB7A;DDA1;BAG6;LPCAT1;CBFA2T3;BTRC;HGS;RNF40;KEAP1;PSMD6
GO:0045023	0.000794249	10.7255	0.855326	G0 to G1 transition	5	10	0.022384	CTGF;DAB2IP;FOXO4;PPP2R5B;SOX15
GO:0060561	0.000808411	5.05401	2.13832	apoptotic process involved in morphogenesis	8	25	0.022702	CRYAB;FOXC1;FOXC2;JAG2;LRP5;LEF1;BAX;VDR
GO:1902743	0.00082617	3.9807	3.16471	regulation of lamellipodium organization	10	37	0.022792	WASF2;DNM2;DMTN;CORO1C;BIN3;RAC1;FSCN1;CAPZB;SSH2;ARHGEF7
GO:0043535	0.00082895	3.39641	4.27663	regulation of blood vessel endothelial cell migration	12	50	0.022792	HDAC5;CIB1;AKT1;FOXC2;HSPB1;PLCG1;MAP2K5;TGFB1;VEGFA;KLF4;ACVRL1;HDAC9
GO:0032386	0.000831133	1.61851	38.9173	regulation of intracellular transport	59	455	0.022792	CDK5;RAPGEF3;CIB1;OS9;CAPN10;NUDT4;UBE2J2;PLK3;ADORA2B;CRYAB;DAB2IP;EMD;DMTN;ERBB2;AKT2;FOXF1;ZC3H3;FLNA;PTPN23;GATA2;GDI1;SETD2;TMEM173;IL4R;LAMP1;LGALS9;LYN;MAPT;MDFI;MXI1;MYBPC3;NFKBIL1;NUCB1;OAZ1;OAZ2;INPP5K;PIK3R2;PKD1;STX18;PRKCD;DMAP1;MAPK3;STARD7;CCL2;PINK1;SNAI2;BNIP3L;SOX4;TGFB1;SNIP1;MICALL2;PRR5L;YIPF5;NDEL1;RANBP3;HYAL2;SPHK1;HPS4;KEAP1
GO:0010810	0.000832058	2.07145	14.8827	regulation of cell-substrate adhesion	28	174	0.022792	CIB1;TRIOBP;COL1A1;CRKL;DAPK3;DNM2;DMTN;FBLN1;FOXF1;FLNA;CORO1C;APOA1;ILK;ITGA5;NINJ1;PLAU;RCC2;PREX1;RAC1;PLEKHA2;BCL6;VEGFA;NDNF;FZD4;ADAM15;ARHGEF7;ACVRL1;SPOCK2
GO:0048754	0.000834619	2.17615	12.7444	branching morphogenesis of an epithelial tube	25	149	0.022792	SIX2;PHB2;CTSH;RDH10;FOXF1;FOXC2;SOX8;HHEX;ILK;LRP5;NRARP;NOTCH4;LEF1;PKD1;PML;MKS1;BAX;SALL1;TGFB1;VDR;VEGFA;DCHS1;TIMELESS;BTRC;NOG
GO:0007009	0.000834753	1.84436	22.324	plasma membrane organization	38	261	0.022792	CDH2;RACK1;CIB1;ZFYVE27;CLU;DNM2;RILPL2;AKT1;AKT2;PACS2;TSPAN15;APPL1;ITGB1;PALM;GOLGA7;INPP5K;XKR8;PPP2R5A;PACS1;PRKCD;PLSCR3;BBS1;RAC1;BCL2L1;SPTBN1;STX4;TGFB1;TNFRSF1A;CACNB3;STX7;PPFIA1;CAV2;DCHS1;RAB11A;SYT7;MTSS1L;STX8;MTSS1
GO:0097581	0.000834797	2.88359	6.07282	lamellipodium organization	15	71	0.022792	WASF2;DNM2;S1PR1;DMTN;CORO1C;SH2B1;BIN3;RAC1;FSCN1;SNX1;VAV2;CAPZB;SSH2;ARHGEF7;MTSS1L
GO:1903729	0.000834797	2.88359	6.07282	regulation of plasma membrane organization	15	71	0.022792	RACK1;CIB1;DNM2;AKT1;APPL1;ITGB1;PPP2R5A;PRKCD;BCL2L1;SPTBN1;STX4;TGFB1;STX7;PPFIA1;STX8
GO:0009888	0.000844135	1.31442	146.175	tissue development	182	1709	0.022967	CDH2;CDH5;CDK5;RAPGEF3;CARM1;SEMA6B;SIX2;PHB2;VASN;FRMD6;COL1A1;COL3A1;ARHGEF19;COL4A2;GPAT4;ZNF358;CCM2L;RFLNA;GSC;CTGF;CTSH;DAB2IP;RDH10;AARS;AP2A1;AP2A2;DLX2;DLX3;DLX5;DNASE1L2;HBEGF;DUSP4;DUSP6;DVL3;E2F4;S1PR1;EFNB1;CELSR3;MEGF8;RILPL2;EMD;AKT1;AKT2;LRTOMT;FGFR3;FOXF1;FOXC1;ALDOC;FOXL1;FOXC2;KDM6B;FLNA;PHLDB1;CORO1C;PLXNB2;MAFF;FKBP8;ALPL;GATA2;NUPR1;LATS2;GNAS;GPC1;GPR4;DLL1;FAM83H;RAPGEF1;K…
GO:0072401	0.00085657	3.01337	5.47409	signal transduction involved in DNA integrity checkpoint	14	64	0.023145	CDK2;CARM1;PLK3;E2F4;ZNF385A;PRPF19;PML;PIDD1;CNOT11;BAX;SOX4;TFDP1;BTG2;CRADD
GO:0072422	0.00085657	3.01337	5.47409	signal transduction involved in DNA damage checkpoint	14	64	0.023145	CDK2;CARM1;PLK3;E2F4;ZNF385A;PRPF19;PML;PIDD1;CNOT11;BAX;SOX4;TFDP1;BTG2;CRADD
GO:2000147	0.000862159	1.66232	34.1275	positive regulation of cell motility	53	399	0.023216	RACK1;SEMA6B;CIB1;CORO1A;COL1A1;ADRA2A;CTSH;DAB2IP;DAPK3;HBEGF;S1PR1;DMTN;AKT1;AKT2;FOXF1;FOXC2;ELP5;NSMF;FAM83H;ANXA3;HRAS;HSPB1;ILK;INSR;ITGA5;RHOB;LGALS9;LYN;FOXO4;LEF1;PDGFRB;PIK3CD;PLAU;PLCG1;RAC1;CCL2;SDCBP;SMURF2;SNAI2;STX4;TGFB1;VEGFA;SEMA6D;PLVAP;RAB11A;FADD;NRP2;ARHGEF7;SPHK1;ACVR1B;BCAR1;HDAC9;SPOCK2
GO:0043547	0.000871218	1.51658	53.8856	positive regulation of GTPase activity	77	630	0.023285	SH2D3C;PREB;AKAP9;RACK1;RAPGEF3;CDC42EP2;GNB5;RCBTB2;ADAP1;SNX18;ADPRHL1;ARHGEF25;AGAP3;ARHGEF19;DAB2IP;HBEGF;DVL3;S1PR1;A2M;ARHGAP27;ERBB2;AKT2;FGD1;FGFR3;RASA3;TBC1D9B;CORO1C;ELMOD2;TBC1D22A;TBC1D10B;PLEKHG3;GDI1;RAPGEF1;HRAS;TBC1D26;ITGB1;ARHGEF37;GDPGP1;ARHGDIA;LLGL2;MYO9B;NCAM1;TBC1D25;ASAP1;PDGFRB;PIK3R2;TBC1D13;PLEKHG6;TBC1D19;RCC2;SIPA1L2;PREX1;TRAPPC1;RGL2;RAC1;RGS3;CCL2;CCL16;ARAP3;SMAP…
GO:0006473	0.000872461	2.03436	15.6525	protein acetylation	29	183	0.023285	RAPGEF3;TADA3;NCOA2;RUVBL2;CTBP1;EHHADH;CRTC2;USP22;BRD1;NOC2L;GATA2;NUPR1;BRPF3;KLF15;LEF1;PER1;DMAP1;MAPK3;SNAI2;SOX4;TAF7;TGFB1;BAG6;NAA16;NAA60;ATAT1;RPS6KA4;PYGO2;MED24
GO:0030036	0.000873607	1.55416	47.214	actin cytoskeleton organization	69	552	0.023285	ARPC1B;WASF2;CDK5;RAPGEF3;CDC42EP2;TRIOBP;CAPN10;CORO1A;PRKCDBP;FRMD6;ARHGEF19;RFLNA;CTGF;ADRA2A;DAPK3;S1PR1;DMTN;FAT1;FGD1;ALDOA;MSRB2;FLNA;DAAM2;CORO1C;NPHP4;HRAS;APOA1;KLHL17;AQP1;ILK;INPPL1;ITGB1;ARHGDIA;LLGL2;LRP1;PDGFRB;INPP5K;RHOF;PRKCD;BIN3;ACTR3B;PREX1;RAC1;BCL6;SDCBP;INF2;FSCN1;SPTAN1;SPTBN1;TGFB1;TLN1;TNFAIP1;TNXB;ZYX;MICALL2;CAPZA2;CAPZB;CORO6;PPFIA1;STRIP1;SSH2;FGD3;FMNL3;ARHGAP18;BC…
GO:0007178	0.000889781	1.76446	26.2585	transmembrane receptor protein serine/threonine kinase signaling pathway	43	307	0.023636	CDH5;VASN;COL3A1;ZCCHC12;DLX5;DNM2;MEGF8;ZNF423;ZC3H3;FKBP8;GDF1;HIPK2;ILK;INHA;SMAD6;SMAD7;NEO1;PCSK6;LEF1;NLK;PML;MAPK3;PMEPA1;PTPRK;PXN;CCL2;SDCBP;UBE2O;SMURF2;SKI;BMP8B;SPTBN1;TGFB1;TGFB1I1;ZNF8;ZYX;CAV2;FOXH1;ACVR1B;NOG;ACVRL1;HTRA3;ADAMTSL2
GO:0043281	0.000907928	2.00096	16.4223	regulation of cysteine-type endopeptidase activity involved in apoptotic process	30	192	0.024037	CDKN2D;RACK1;CRYAB;CSNK2A1;CTGF;CTSH;AKT1;BCL2L13;MTCH1;AQP1;LGALS9;NDUFA13;LEF1;PML;AVP;PIDD1;MAP2K5;SH3RF1;BAX;RPS3;S100A8;BID;SIAH2;VEGFA;YWHAE;BCL2L12;CRADD;FADD;AIFM1;KLF4
GO:0031328	0.000912444	1.31447	143.695	positive regulation of cellular biosynthetic process	179	1680	0.024076	HDAC5;NR1H3;CDK2;RACK1;TADA3;NCOA2;SIX2;RAI1;RUVBL2;PADI2;PNKP;ECD;TNFRSF13C;CLU;SP7;COL1A1;ADORA2A;ADORA2B;ATF6B;RNF187;DAB2IP;DDIT3;DLX2;DLX3;DLX5;DNM2;DVL3;E2F4;S1PR1;EIF5A;ELAVL1;CRTC2;ZBTB7C;EPAS1;ERBB2;AKT1;AKT2;MED19;CPEB3;MAPRE3;FOXF1;FOXC1;FOXC2;ZNF423;KDM6B;USP22;MAFF;GATA2;GOLGA2;ADGRD1;DLL1;HIPK2;KLF15;SERTAD3;SERTAD1;SOX8;CXXC1;HHEX;STOML2;HOXD8;HRAS;HSPB1;APOA1;TMEM173;IGF2;ILK;INSR…
GO:0006725	0.000934675	1.19695	497.629	cellular aromatic compound metabolic process	552	5818	0.02458	ZNF316;HDAC5;ZNF605;ZNF865;ABCB6;NR1H3;PPIF;PREB;AKAP9;CDK2;RBM7;CDK5;IRX5;SF3A1;SNAPC5;CDKN2D;PCGF3;RACK1;PIAS3;RAPGEF3;TADA3;ATP5H;CARM1;NCOA2;MYBBP1A;CIB1;DRAP1;MXD4;CERS1;SIX2;RAI1;RUVBL2;SLC26A1;CPSF4;FASTK;PAPD7;WWP1;NUDT4;PSIP1;BAZ1A;TREX2;PADI2;SNF8;PNKP;MED8;ECD;PHB2;FOXP4;CLU;CLK1;CLK3;SP7;INO80C;ZNF787;PLK3;NDUFA11;TCEANC2;COL1A1;COL4A2;COX4I1;COX6A1;COX7B;ADORA2A;ADORA2B;NACC2;ATF6B;Z…
GO:0050793	0.000942407	1.27586	190.481	regulation of developmental process	230	2227	0.0247	CDH2;HDAC5;CDH5;NR1H3;UST;CDK5;RACK1;RAPGEF3;CDC42EP2;STK25;CARM1;SEMA6B;CIB1;SIX2;RAI1;EHD1;CHAD;TRIOBP;CORO1A;PHB2;VASN;TNFRSF13C;ZFYVE27;CLPTM1;SP7;COL1A1;SYT2;COL3A1;ARHGEF19;COL4A2;GPAT4;CRKL;ZBTB46;RFLNA;CSNK1D;PIK3R6;CTGF;ADRA2B;CTSH;DAB2IP;AP2A1;AP2A2;DAPK3;DDIT3;DGUOK;DLX2;DMPK;DNM2;DUSP6;DVL3;S1PR1;CELSR3;MEGF8;ELAVL1;ZBTB7C;DMTN;ERBB2;AKT1;FBLN1;FGD1;ALDOA;FGFR3;CPEB3;CLSTN1;FOXF1;FOXC…
GO:0051254	0.000950592	1.34431	117.693	positive regulation of RNA metabolic process	150	1376	0.024761	HDAC5;NR1H3;CDK2;TADA3;NCOA2;SIX2;RAI1;RUVBL2;PADI2;ECD;SP7;COL1A1;ATF6B;RNF187;DAB2IP;DDIT3;DLX2;DLX3;DLX5;DNM2;DVL3;E2F4;S1PR1;CRTC2;ZBTB7C;EPAS1;ERBB2;AKT1;MED19;CPEB3;MAPRE3;FOXF1;FOXC1;FOXC2;ZNF423;KDM6B;USP22;MAFF;GATA2;DAZAP1;PRPF19;DLL1;HIPK2;KLF15;SERTAD3;SERTAD1;SOX8;CXXC1;HHEX;HOXD8;HRAS;HSPA8;TMEM173;ILK;INSR;MAFA;LMO1;LMO2;LRP5;ARNTL;SMAD6;SMAD7;FOXO4;MYO6;ATF4;NOTCH4;PBX2;ZBTB7B;LEF…
GO:0044403	0.000954173	1.40854	83.2232	symbiosis, encompassing mutualism through parasitism	111	973	0.024761	ACOT8;ABCC9;WASF2;CALCOCO2;RACK1;CARM1;ATG7;CPSF4;SERINC3;WWP1;PSIP1;SNF8;TUSC2;CLU;CHMP4B;CTBP1;AP2A1;AP2A2;DDB1;EEF1G;CRTC2;FBLN1;CD93;PACS2;UBR4;FKBP8;ELMOD2;CHMP2A;HIPK2;HSPA8;HSPB1;TMEM173;AQP1;INSR;IRF3;ISG20;ITGA5;ITGB1;KCNJ8;LAMP1;LGALS9;LTBR;LYN;NCAM1;NPC1;OSBP;PC;VPS28;LEF1;CHMP1A;INPP5K;PLCG1;PML;TRIM34;POLR2C;POLR2G;RNF216;EXOSC4;SLC52A1;NCBP3;PACS1;EXOC2;MAPK3;PSMB6;ACKR3;PTX3;BAX;PV…
GO:0044419	0.000954173	1.40854	83.2232	interspecies interaction between organisms	111	973	0.024761	ACOT8;ABCC9;WASF2;CALCOCO2;RACK1;CARM1;ATG7;CPSF4;SERINC3;WWP1;PSIP1;SNF8;TUSC2;CLU;CHMP4B;CTBP1;AP2A1;AP2A2;DDB1;EEF1G;CRTC2;FBLN1;CD93;PACS2;UBR4;FKBP8;ELMOD2;CHMP2A;HIPK2;HSPA8;HSPB1;TMEM173;AQP1;INSR;IRF3;ISG20;ITGA5;ITGB1;KCNJ8;LAMP1;LGALS9;LTBR;LYN;NCAM1;NPC1;OSBP;PC;VPS28;LEF1;CHMP1A;INPP5K;PLCG1;PML;TRIM34;POLR2C;POLR2G;RNF216;EXOSC4;SLC52A1;NCBP3;PACS1;EXOC2;MAPK3;PSMB6;ACKR3;PTX3;BAX;PV…
GO:0001932	0.000972077	1.35826	107.942	regulation of protein phosphorylation	139	1262	0.025143	CDH2;CTDSP2;AKAP9;CDK5;CDKN2D;RACK1;RAPGEF3;TADA3;STK25;CIB1;CHAD;PRKCDBP;PHB2;C1QTNF1;CLU;ADORA2B;CRKL;CSNK1D;PIK3R6;CTGF;ADRA2A;ADRA2B;DAB2IP;DUSP4;DUSP6;DVL3;CELSR3;SPRED2;DMTN;ERBB2;AKT1;AKT2;FBLN1;CCNY;FGFR3;MAPRE3;PHLPP1;CLCF1;LPAR3;CORO1C;PLXNB2;LATS2;GDF1;NPTN;RAPGEF1;HIPK2;CARD10;SERTAD1;HHEX;HRAS;HSPB1;APOA1;IGF2;ILK;INHA;INSR;ITGA5;ITPKB;SLC27A1;LGALS9;LRP5;LTBR;LYN;NBR1;SMAD6;SMAD7;MD…
GO:0031570	0.000984781	2.1103	13.5997	DNA integrity checkpoint	26	159	0.025388	CDK2;CARM1;PLK3;EME1;E2F4;ZNF385A;PRPF19;FOXO4;FZR1;PML;PIDD1;CNOT11;BAX;RAD9A;SOX4;TFDP1;TP53BP1;XPC;BTG2;RNASEH2B;FBXO31;DOT1L;CUL4A;THOC5;CRADD;MAPKAPK2
GO:0040017	0.00099988	1.64149	35.1539	positive regulation of locomotion	54	411	0.025693	RACK1;SEMA6B;CIB1;CORO1A;COL1A1;ADRA2A;CTSH;DAB2IP;DAPK3;HBEGF;S1PR1;MEGF8;DMTN;AKT1;AKT2;FOXF1;FOXC2;ELP5;NSMF;FAM83H;ANXA3;HRAS;HSPB1;ILK;INSR;ITGA5;RHOB;LGALS9;LYN;FOXO4;LEF1;PDGFRB;PIK3CD;PLAU;PLCG1;RAC1;CCL2;SDCBP;SMURF2;SNAI2;STX4;TGFB1;VEGFA;SEMA6D;PLVAP;RAB11A;FADD;NRP2;ARHGEF7;SPHK1;ACVR1B;BCAR1;HDAC9;SPOCK2
GO:0072395	0.00100723	2.95409	5.55962	signal transduction involved in cell cycle checkpoint	14	65	0.025798	CDK2;CARM1;PLK3;E2F4;ZNF385A;PRPF19;PML;PIDD1;CNOT11;BAX;SOX4;TFDP1;BTG2;CRADD
GO:0006807	0.00101459	1.19025	579.569	nitrogen compound metabolic process	635	6776	0.025843	ZNF316;HDAC5;ZNF605;ZNF865;ABCB6;NR1H3;UST;PPIF;PREB;AKAP9;CDK2;RBM7;CDK5;IRX5;SF3A1;SNAPC5;CDKN2D;PCGF3;RACK1;PIAS3;RAPGEF3;TADA3;ATP5H;CRTAP;CARM1;NCOA2;MYBBP1A;CIB1;MRPL28;DRAP1;MXD4;CERS1;SIX2;RAI1;RUVBL2;SLC26A1;CPSF4;FASTK;SERINC3;PAPD7;WWP1;NUDT4;PSIP1;BAZ1A;TREX2;MRPL3;PADI2;SNF8;PNKP;B4GALT7;MED8;ECD;PHB2;SLC25A26;FOXP4;MRPL53;CLU;CLK1;CLK3;SP7;SPNS2;INO80C;ZNF787;PLK3;NDUFA11;TCEANC2;CO…
GO:0019220	0.00101557	1.32033	134.97	regulation of phosphate metabolic process	169	1578	0.025843	CDH2;PPIF;CTDSP2;AKAP9;CDK5;CDKN2D;RACK1;RAPGEF3;TADA3;STK25;CIB1;CHAD;PRKCDBP;ECD;PHB2;LMTK3;C1QTNF1;CLU;ADORA2A;ADORA2B;CRKL;CSNK1D;PIK3R6;CTGF;ADRA2A;ADRA2B;DAB2IP;DUSP4;DUSP6;DVL3;CELSR3;SPRED2;DMTN;ERBB2;AKT1;AKT2;FBLN1;CCNY;FGFR3;PPP6R1;MAPRE3;PHLPP1;CLCF1;LPAR3;CORO1C;PLXNB2;NSMF;LATS2;GDF1;NPTN;GPD1;ADGRD1;GRB10;RAPGEF1;HIPK2;CARD10;SERTAD1;HHEX;STOML2;HRAS;HSPB1;APLP1;APOA1;IGF2;ILK;INHA…
GO:0010498	0.00102422	1.6477	34.3841	proteasomal protein catabolic process	53	402	0.025979	RACK1;OS9;WWP1;UBE2J2;CLU;ANAPC16;PLK3;CSNK1D;RNF187;DAB2IP;DDB1;DDIT3;AKT1;FHIT;CLEC16A;PRPF19;POMT2;ARNTL;SMAD7;UBXN1;BFAR;FZR1;UCHL5;PKD1;PML;RNF216;FBXL19;PPP2R5C;UGGT2;PRKCG;PSMB6;RNF4;SDCBP;RHBDF1;SIAH2;PINK1;TNFAIP1;UBE2H;RNF103;DDA1;BAG6;FBXO31;ABTB1;SHARPIN;CUL4A;CBFA2T3;BTRC;MTA1;RNF185;UBXN11;RNF40;KEAP1;PSMD6
GO:0071900	0.00102982	1.60189	39.2595	regulation of protein serine/threonine kinase activity	59	459	0.026037	CDKN2D;CIB1;ADORA2B;CRKL;PIK3R6;ADRA2A;ADRA2B;DAB2IP;DUSP4;DUSP6;DVL3;SPRED2;ERBB2;AKT1;CCNY;MAPRE3;LPAR3;LATS2;RAPGEF1;CARD10;SERTAD1;HHEX;HRAS;HSPB1;IGF2;ILK;INSR;SLC27A1;LRP5;LYN;MDFI;MAP3K3;MAP3K11;PDGFRB;INPP5K;PKD1;PLCG1;PARP16;PRKAR1B;PRKCD;PKN1;MAPK3;MAP2K5;MAP2K7;RGS3;RPS3;MAP2K4;TGFB1;TNFAIP3;VEGFA;CALM2;ZFP91;FZD4;IKBKG;HYAL2;CCND3;HGS;MAPKAPK2;MAPK8IP1
GO:0001763	0.00107666	1.97629	16.5933	morphogenesis of a branching structure	30	194	0.027134	SIX2;PHB2;CTSH;RDH10;DLX2;FOXF1;FOXC2;SETD2;SOX8;HHEX;ILK;LRP5;NRARP;NOTCH4;LEF1;PKD1;PML;MKS1;BAX;RXRA;SALL1;SNAI2;TGFB1;TGM2;VDR;VEGFA;DCHS1;TIMELESS;BTRC;NOG
GO:0001912	0.00109538	4.20383	2.73704	positive regulation of leukocyte mediated cytotoxicity	9	32	0.027435	CADM1;LAG3;LAMP1;NOS2;PVR;NECTIN2;CCL2;STX7;FADD
GO:0060548	0.0010956	1.42756	73.9857	negative regulation of cell death	100	865	0.027435	PPIF;CDK5;CDKN2D;RACK1;CIB1;CORO1A;PHB2;CLU;PLK3;CHMP4B;CRYAB;CSNK2A1;CTGF;CTSH;AARS;DDB1;AKT1;UNC5B;FOXC1;FOXC2;FLNA;CLCF1;FKBP8;ZNF385A;NOC2L;CHMP2A;DLL1;GRK5;HIPK2;GRINA;SOX8;HRAS;HSPB1;AQP1;ILK;ITGA5;ITGB1;ITPKB;ARHGDIA;LRP1;SMAD6;PIM3;MCL1;MNT;ATF4;NOS3;NPC1;NDUFA13;LEF1;BFAR;PDGFRB;PTRH2;FAM134B;PPARA;PPARD;PARP16;AVP;IMPACT;PIDD1;PRKCD;PRKCG;PRKCH;MAP2K5;ACKR3;BIRC6;SH3RF1;BAX;RGL2;BCL2L1;…
GO:0006366	0.00110825	1.28547	169.868	transcription from RNA polymerase II promoter	207	1986	0.027664	HDAC5;ZNF865;NR1H3;SNAPC5;TADA3;NCOA2;DRAP1;MXD4;SIX2;RAI1;RUVBL2;SNF8;MED8;ECD;FOXP4;SP7;PLK3;NACC2;ATF6B;GSC;CSTF3;CTBP1;CTGF;DAB2IP;DDIT3;ZCCHC12;DLX2;DLX3;DLX5;E2F4;S1PR1;MEGF8;CRTC2;ZBTB7C;EPAS1;NR2F6;AKT1;MED19;CPEB3;ELL2;FOXF1;FOXC1;FOXL1;FOXC2;WDTC1;FOXS1;ZNF423;KDM6B;FLNA;MAFF;FKBP8;BRMS1;NOC2L;INTS1;GATA2;NUPR1;GDF1;DLL1;HIPK2;KLF15;SETD2;SERTAD1;NRBP1;HDGF;SOX8;HHEX;HOXD8;HRAS;HSBP1;ID…
GO:0010557	0.00112757	1.31955	132.576	positive regulation of macromolecule biosynthetic process	166	1550	0.028005	HDAC5;NR1H3;CDK2;TADA3;NCOA2;SIX2;RAI1;RUVBL2;PADI2;PNKP;ECD;TNFRSF13C;SP7;COL1A1;ATF6B;CTGF;RNF187;DAB2IP;DDIT3;DLX2;DLX3;DLX5;DNM2;DVL3;E2F4;S1PR1;EIF5A;ELAVL1;CRTC2;ZBTB7C;EPAS1;ERBB2;AKT1;AKT2;MED19;CPEB3;MAPRE3;FOXF1;FOXC1;FOXC2;ZNF423;KDM6B;USP22;MAFF;GATA2;GOLGA2;DLL1;HIPK2;KLF15;SERTAD3;SERTAD1;SOX8;CXXC1;HHEX;STOML2;HOXD8;HRAS;HSPB1;TMEM173;IGF2;ILK;INSR;EIF6;MAFA;LMO1;LMO2;LRP5;ARNTL;SM…
GO:0043534	0.00112905	2.78379	6.24388	blood vessel endothelial cell migration	15	73	0.028005	HDAC5;CIB1;AKT1;FOXC2;HSPB1;APOA1;ITGB1;PLCG1;SOX18;MAP2K5;TGFB1;VEGFA;KLF4;ACVRL1;HDAC9
GO:0044773	0.00117911	2.48601	8.21113	mitotic DNA damage checkpoint	18	96	0.029155	CDK2;CARM1;PLK3;EME1;E2F4;ZNF385A;FOXO4;PML;PIDD1;CNOT11;BAX;RAD9A;SOX4;TFDP1;XPC;BTG2;FBXO31;CRADD
GO:0048646	0.00119747	1.36788	97.8493	anatomical structure formation involved in morphogenesis	127	1144	0.029516	HDAC5;WASF2;CDK5;RAPGEF3;CIB1;SIX2;EHD1;CHAD;TNFRSF13C;COL1A1;COL4A2;COL15A1;GSC;CSNK1D;PIK3R6;CTGF;CTSH;DAB2IP;RDH10;DLX5;DUSP4;DUSP6;DVL3;E2F4;S1PR1;CELSR3;EPAS1;ERBB2;UNC5B;FOXF1;FOXC1;FOXC2;KDM6B;FLNA;PHLDB1;NBEAL2;PLXNB2;FJX1;ZNF385A;GATA2;LATS2;TEKT2;GNAS;GPC1;GPR4;DLL1;HIPK2;SETD2;ANXA3;SOX8;HHEX;HSBP1;HSPB1;HSPG2;IL4R;AQP1;ILK;ITGA5;ITGB1;RHOB;LFNG;LRP5;FOXO4;MMP15;NRARP;NOS3;NOTCH4;WRAP7…
GO:0060485	0.00127294	1.84614	20.5278	mesenchyme development	35	240	0.031279	SEMA6B;SIX2;VASN;COL1A1;GSC;DAB2IP;RDH10;EFNB1;FOXF1;FOXC1;FOXC2;PHLDB1;CORO1C;SOX8;MCRIP1;SMAD7;ADIPOR1;LEF1;PDGFRB;MAPK3;SDCBP;SNAI2;TBX1;TBX2;TCF15;TGFB1;TGFB1I1;SEMA6D;FUZ;ELL3;DCHS1;ADAM15;FOXH1;NOG;ACVRL1
GO:0051336	0.0012994	1.33823	114.101	regulation of hydrolase activity	145	1334	0.031829	SH2D3C;NR1H3;PPIF;PREB;AKAP9;CDKN2D;RACK1;RAPGEF3;CDC42EP2;GNB5;RCBTB2;ADAP1;FICD;SNX18;ADPRHL1;LMTK3;ARHGEF25;AGAP3;ARHGEF19;WFDC3;CRYAB;CSNK2A1;CTGF;CTSH;DAB2IP;DNM2;HBEGF;DVL3;S1PR1;A2M;ARHGAP27;ERBB2;AKT1;AKT2;FBLN1;FGD1;FGFR3;RASA3;PPP6R1;TBC1D9B;CORO1C;PLXNB2;BCL2L13;MTCH1;ELMOD2;TBC1D22A;TBC1D10B;PLEKHG3;GDI1;CIDEB;GNAT1;RAPGEF1;HRAS;APOA1;GPIHBP1;TBC1D26;AQP1;ITGB1;RHOC;ARHGEF37;GDPGP1;AR…
GO:0039702	0.00131201	5.36716	1.79619	viral budding via host ESCRT complex	7	21	0.031969	SNF8;CHMP4B;CHMP2A;VPS28;CHMP1A;VPS37B;CHMP4C
GO:0051252	0.00131325	1.21763	314.846	regulation of RNA metabolic process	361	3681	0.031969	ZNF316;HDAC5;ZNF605;ZNF865;NR1H3;PREB;CDK2;RBM7;CDK5;IRX5;SF3A1;SNAPC5;PCGF3;PIAS3;TADA3;CARM1;NCOA2;MYBBP1A;CIB1;DRAP1;MXD4;SIX2;RAI1;RUVBL2;CPSF4;FASTK;WWP1;PSIP1;BAZ1A;PADI2;SNF8;MED8;ECD;PHB2;FOXP4;CLU;CLK1;CLK3;SP7;INO80C;ZNF787;PLK3;COL1A1;NACC2;ATF6B;ZNF358;ZBTB46;GSC;CSNK2A1;CIART;CTBP1;RNF187;COMMD7;DAB2IP;DAPK3;DEDD2;ZNF579;DDIT3;ZNF467;ZCCHC12;ZNF384;DLX2;DLX3;DLX5;DNM2;DVL3;E2F4;S1PR1…
GO:0098609	0.00132018	1.36357	98.1059	cell-cell adhesion	127	1147	0.031995	CDH2;CDH5;WASF2;PAK4;RACK1;EHD1;CORO1A;C1QTNF1;VASN;TNFRSF13C;CLPTM1;CHMP4B;CRKL;CCM2L;CSNK1D;PIK3R6;MB21D2;DAB2IP;DDOST;EEF1G;EFNB1;CELSR3;NLRC3;EMD;DMTN;ERBB2;AKT1;FAT1;ALDOA;CLSTN1;CD93;FOXF1;FLNA;MPRIP;NCSTN;PLXNB2;CADM1;PTPN23;NPHP4;VPS33B;NPTN;GNAS;GOLGA2;RAPGEF1;OLA1;STOML2;HLX;HSPA8;HSPB1;APOA1;ICAM2;ICAM3;IGF2;IL4R;ILK;ITGA5;ITGB1;ITPKB;JAG2;LAG3;LFNG;LGALS9;LMO1;LYN;SMAD7;NRARP;ASS1;MYO…
GO:0055086	0.00132243	1.47142	58.932	nucleobase-containing small molecule metabolic process	82	689	0.031995	PPIF;AKAP9;RACK1;RAPGEF3;ATP5H;SLC26A1;NUDT4;PNKP;ECD;NDUFA11;COX4I1;COX6A1;COX7B;ADORA2A;ADORA2B;ADRA2A;CYC1;DGUOK;DTYMK;ALDOA;FHIT;ALDOC;PGLS;GPD1;ADGRD1;OLA1;GUK1;STOML2;HSPA8;APLP1;AQP1;INSR;EIF6;COA6;CHCHD10;NDUFA2;NDUFA8;NDUFB5;NDUFB8;NDUFS2;NDUFV1;NDUFS4;NDUFS8;NOS2;NOS3;NPR2;OGDH;ATP5B;PALM;NDUFA13;GMPR2;PDE4B;PDE8A;PDE9A;PFKFB4;PFKP;ATP5J;NDUFB11;EGLN1;PPARA;AVP;PRPSAP1;PRPSAP2;RPE;PINK1…
GO:0042127	0.0013329	1.32067	126.759	regulation of cell proliferation	159	1482	0.032149	CDH2;CDH5;CDK2;CDKN2D;CARM1;CIB1;P3H3;MXD4;SIX2;TMEM115;CORO1A;WDR6;B4GALT7;PHB2;TNFRSF13C;NACC2;CRKL;CSNK2A1;CTBP1;CTGF;RNF187;ADRA2A;CTSH;DAB2IP;DLX5;HBEGF;E2F4;S1PR1;EFNB1;EIF5A;EMD;ERBB2;AKT1;FBLN1;VWCE;FGFR3;FOXF1;MYO16;CLCF1;RBFOX2;FTH1;GATA2;NUPR1;DLL1;GRK5;RAPGEF1;HIPK2;SERTAD1;SOX8;HHEX;HLX;HRAS;TMEM119;IGF2;IL4R;AQP1;ILK;INHA;INPPL1;INSR;ITGB1;JAG2;JARID2;LGALS9;LMO1;LRP5;LTBR;LYN;SMAD6…
GO:0006468	0.00133768	1.29101	155.84	protein phosphorylation	191	1822	0.032166	CDH2;SH2D3C;CTDSP2;AKAP9;CDK2;CDK5;PAK4;CDKN2D;RACK1;RAPGEF3;TADA3;STK25;CIB1;FASTK;CHAD;PRKCDBP;PHB2;LMTK3;C1QTNF1;CLU;CLK1;CLK3;PLK3;ADORA2B;CRKL;CRYAB;CSNK1D;CSNK2A1;PIK3R6;CTBP1;CTGF;ADRA2A;ADRA2B;CTSH;DAB2IP;DAPK3;DGUOK;DMPK;HBEGF;DUSP4;DUSP6;DVL3;CELSR3;SPRED2;DMTN;ERBB2;AKT1;AKT2;FBLN1;CCNY;FGFR3;RASA3;MAPRE3;MAST1;PHLPP1;CLCF1;LPAR3;CORO1C;PLXNB2;LATS2;GDF1;NPTN;GRK5;RAPGEF1;HIPK2;CARD10;…
GO:0044259	0.00136496	2.31772	9.66519	multicellular organismal macromolecule metabolic process	20	113	0.032722	P3H3;COL1A1;COL3A1;COL4A2;COL15A1;CTGF;CTSD;ITGB1;MMP11;MMP15;COL5A3;PDGFRB;PPARD;P3H2;CCL2;TGFB1;TNXB;ADAM15;ADAMTS2;MRC2
GO:0001933	0.00138058	1.64754	32.4169	negative regulation of protein phosphorylation	50	379	0.032995	CTDSP2;CDKN2D;RACK1;CIB1;CHAD;DAB2IP;DUSP4;DUSP6;SPRED2;DMTN;AKT1;FBLN1;CORO1C;LATS2;RAPGEF1;HHEX;HSPB1;ILK;LRP5;LYN;SMAD6;SMAD7;INPP5K;PER1;IMPACT;CAMK2N1;PRKAR1B;PRKCD;PKN1;PMEPA1;NDRG2;BAX;CACTIN;RGS3;PINK1;TAF7;TGFB1;TNFAIP3;PRR5L;CALM2;SH3BP5L;SPRY4;AKT1S1;SOCS1;HYAL2;NOG;KLF4;SH3BP5;MAPK8IP1;MVP
GO:0022607	0.0013926	1.25127	215.115	cellular component assembly	255	2515	0.033098	CDH2;CDH5;COX17;ARPC1B;PREB;AKAP9;WASF2;CDK2;CDK5;SF3A1;RACK1;RAPGEF3;CDC42EP2;STK25;RUVBL2;EHD1;TRIOBP;CORO1A;WDR45;PSIP1;SEC23IP;SNF8;C1QTNF1;C1QTNF6;ZFYVE27;CLU;NDUFA11;COL1A1;CHMP4B;NACC2;CRYAB;CSNK1D;TMC8;CTGF;DAB2IP;DAPK3;DDB1;DNM2;DPAGT1;E2F4;S1PR1;CELSR3;CRTC2;CENPV;DMTN;TYSND1;FGD1;ALDOA;PPP6R1;CLSTN1;BAHD1;MSRB2;FLNA;PHLDB1;PACS2;ISCU;CABIN1;LPAR3;CORO1C;COG4;SH2B1;NOC2L;NPHP4;NUPR1;NPT…
GO:0044803	0.00139329	4.02841	2.82258	multi-organism membrane organization	9	33	0.033098	SNF8;CHMP4B;CHMP2A;VPS28;CHMP1A;NECTIN2;VPS37B;HYAL2;CHMP4C
GO:0034446	0.00140093	2.60993	7.01368	substrate adhesion-dependent cell spreading	16	82	0.033179	CIB1;TRIOBP;CRKL;DNM2;DMTN;FBLN1;FLNA;CORO1C;APOA1;ILK;RCC2;PREX1;RAC1;MICALL2;FZD4;ARHGEF7
GO:0032446	0.00141463	1.4118	75.4398	protein modification by small protein conjugation	101	882	0.033193	CDK2;CDK5;DCAF7;PIAS3;LRRC41;ATG7;TRIM3;OS9;WWP1;MED8;UBE2J2;CLU;ANAPC16;UBE2F;MIB2;RNF187;DDB1;PHC2;AKT1;FANCF;RNF152;MARCH8;WDTC1;CUL9;USP22;UBR4;MKRN2;RNF169;TRPC4AP;FBXL4;FBXO25;PRPF19;UBE2T;KLHL17;TMEM189;SMAD7;CYHR1;UBXN1;ASB3;VPS28;MARCH2;BFAR;FZR1;PML;TOLLIP;RNF216;FBXL8;OTUB1;PRKCG;PSMB6;TULP4;BIRC6;HACE1;SH3RF1;RAB40C;RING1;RNF4;RPS3;UBE2O;KLHL25;SMURF2;SIAH2;PINK1;SOX4;TNFAIP1;TNFAIP3;…
GO:0010591	0.00142226	4.52142	2.30938	regulation of lamellipodium assembly	8	27	0.033193	WASF2;DNM2;DMTN;BIN3;RAC1;FSCN1;CAPZB;SSH2
GO:1902230	0.00142226	4.52142	2.30938	negative regulation of intrinsic apoptotic signaling pathway in response to DNA damage	8	27	0.033193	CDKN2D;CLU;ZNF385A;ACKR3;BCL2L1;SNAI2;ELL3;BCL2L12
GO:0006977	0.00142263	2.97521	5.13196	DNA damage response, signal transduction by p53 class mediator resulting in cell cycle arrest	13	60	0.033193	CDK2;CARM1;PLK3;E2F4;ZNF385A;PML;PIDD1;CNOT11;BAX;SOX4;TFDP1;BTG2;CRADD
GO:1901983	0.00142263	2.97521	5.13196	regulation of protein acetylation	13	60	0.033193	RAPGEF3;RUVBL2;CTBP1;NOC2L;GATA2;KLF15;MAPK3;SNAI2;SOX4;TAF7;TGFB1;RPS6KA4;PYGO2
GO:2000756	0.0014343	3.14727	4.53323	regulation of peptidyl-lysine acetylation	12	53	0.033367	RUVBL2;CTBP1;NOC2L;GATA2;KLF15;MAPK3;SNAI2;SOX4;TAF7;TGFB1;RPS6KA4;PYGO2
GO:0043433	0.00148378	2.19634	11.1192	negative regulation of sequence-specific DNA binding transcription factor activity	22	130	0.034416	PHB2;COMMD7;DAB2IP;DDIT3;NLRC3;FOXS1;FLNA;BRMS1;ID3;SMAD7;NFKBIL1;EGLN1;MAP2K5;CACTIN;TNFAIP3;NLRC5;TAX1BP1;FOXH1;BTRC;KLF4;KEAP1;MED13
GO:0044085	0.00150308	1.23897	237.866	cellular component biogenesis	279	2781	0.034626	CDH2;CDH5;COX17;ARPC1B;PREB;AKAP9;WASF2;CDK2;CDK5;SF3A1;RACK1;RAPGEF3;CDC42EP2;STK25;RUVBL2;EHD1;TRIOBP;CORO1A;WDR45;PSIP1;SEC23IP;SNF8;C1QTNF1;C1QTNF6;ZFYVE27;CLU;NDUFA11;COL1A1;CHMP4B;NACC2;CRYAB;CSNK1D;TMC8;CTGF;DAB2IP;DAPK3;DDB1;DNM2;DPAGT1;E2F4;S1PR1;CELSR3;CRTC2;CENPV;DMTN;TYSND1;FGD1;ALDOA;PPP6R1;CLSTN1;BAHD1;MSRB2;FLNA;PHLDB1;PACS2;EXOSC2;ISCU;CABIN1;LPAR3;CORO1C;COG4;SH2B1;NOC2L;MTG2;SEN…
GO:0015846	0.00151046	14.2925	0.598728	polyamine transport	4	7	0.034626	OAZ1;OAZ2;AZIN1;TAF7
GO:0090050	0.00151046	14.2925	0.598728	positive regulation of cell migration involved in sprouting angiogenesis	4	7	0.034626	CIB1;FOXC2;VEGFA;HDAC9
GO:0045834	0.00151048	2.24125	10.435	positive regulation of lipid metabolic process	21	122	0.034626	NR1H3;RACK1;AKT1;AKT2;FGFR3;STOML2;APOA1;LYN;PDGFRB;PPARA;AVP;PRKCD;PNPLA2;ABHD6;RAC1;SMPD2;TGFB1;TNFRSF1A;NR1H2;VAV2;ABCG1
GO:0071560	0.0015271	1.90278	17.7053	cellular response to transforming growth factor beta stimulus	31	207	0.034906	CDH5;VASN;COL1A1;COL3A1;COL4A2;DNM2;HIPK2;SMAD6;SMAD7;NLK;PML;PMEPA1;PTPRK;PXN;CCL2;SDCBP;SMURF2;SKI;SNRNP70;ZFP36L2;TGFB1;TGFB1I1;CLEC3B;ZYX;STK16;CAV2;HYAL2;FOXH1;ACVRL1;HTRA3;ADAMTSL2
GO:0043551	0.00158813	3.58192	3.42131	regulation of phosphatidylinositol 3-kinase activity	10	40	0.036196	PIK3R6;DAB2IP;FGFR3;LYN;PDGFRB;PIK3R2;RAC1;TGFB1;VAV2;KLF4
GO:0048145	0.00160045	2.57081	7.09921	regulation of fibroblast proliferation	16	83	0.036357	B4GALT7;DAB2IP;EMD;FTH1;NUPR1;AQP1;NDUFS4;PDGFRB;PML;ZMIZ1;BAX;SKI;TGFB1;RNASEH2B;MED25;SPHK1
GO:0051239	0.00160447	1.2449	220.332	regulation of multicellular organismal process	260	2576	0.036357	CDH2;HDAC5;CDH5;ABCC9;NR1H3;UST;AKAP9;CDK5;IRX5;RACK1;RAPGEF3;STK25;CARM1;SEMA6B;CIB1;GLRX3;AGPAT1;SIX2;RAI1;CHAD;PHB2;TUSC2;C1QTNF1;VASN;TNFRSF13C;ZFYVE27;CLU;CLPTM1;COL1A1;SYT2;COL3A1;ARHGEF19;COL4A2;ADORA2B;GPAT4;ZBTB46;CCM2L;RFLNA;CSNK1D;PIK3R6;CTGF;ADRA2A;ADRA2B;CTSH;DAB2IP;AP2A1;AP2A2;DAPK3;DDIT3;DGUOK;DLX2;DMPK;DNM2;HBEGF;DUSP6;DVL3;ECE1;S1PR1;CELSR3;MEGF8;NLRC3;ELAVL1;EPAS1;DMTN;ERBB2;AKT…
GO:0030111	0.00161155	1.71557	26.2585	regulation of Wnt signaling pathway	42	307	0.036413	CDH2;RACK1;COL1A1;GSC;CSNK1D;CSNK2A1;NOTUM;DAB2IP;DAPK3;DDIT3;DLX5;DVL3;EMD;CCNY;FOXL1;NPHP4;LATS2;GRB10;RAPGEF1;HHEX;ILK;LRP1;LRP5;ARNTL;MDFI;NRARP;LEF1;NLK;MKS1;PSMB6;SALL1;SMURF2;SIAH2;SKI;SNAI2;SOX4;TLE2;FUZ;TCF7L1;BTRC;NOG;PSMD6
GO:0090150	0.00165865	1.6585	30.2786	establishment of protein localization to membrane	47	354	0.037175	CDH2;CDK5;RACK1;CIB1;CHMP4B;DYNLL2;RILPL2;DMTN;ERBB2;AKT1;AKT2;PACS2;PPP1R13B;TSPAN15;APPL1;GDI1;ITGB1;NPC1;PALM;NDUFA13;GOLGA7;INPP5K;PPP2R5A;PACS1;BAX;BBS1;BCL2L1;RPL8;RPL11;RPL18;RPS3;RPS13;RPS25;CCL2;BID;SDCBP;SPTBN1;SRPRA;STX4;TFDP1;TNFRSF1A;YWHAE;BAG6;ARL6;ATG4D;PPFIA1;RAB11A
GO:2000134	0.00166276	2.47371	7.78347	negative regulation of G1/S transition of mitotic cell cycle	17	91	0.037175	CTDSP2;CDK2;CARM1;PLK3;NACC2;E2F4;MYO16;ZNF385A;PML;PIDD1;CNOT11;BAX;SOX4;TFDP1;BTG2;FBXO31;CRADD
GO:0072657	0.00166609	1.55814	40.8846	protein localization to membrane	60	478	0.037175	CDH2;CDK5;RACK1;CIB1;ZFYVE27;CHMP4B;DYNLL2;RILPL2;DMTN;ERBB2;AKT1;AKT2;FLNA;PACS2;PPP1R13B;TSPAN15;APPL1;GDI1;ITGB1;NPC1;PALM;NDUFA13;GOLGA7;INPP5K;PPP2R5A;PACS1;IFT122;BAX;BBS1;RAC1;RAPSN;BCL2L1;RPL8;RPL11;RPL18;RPS3;RPS13;RPS25;CCL2;BID;SDCBP;SPTBN1;SRPRA;STX4;TFDP1;TGFB1;TNFRSF1A;TULP2;YWHAE;CACNB3;BAG6;ARL6;STX7;ATG4D;PPFIA1;SSNA1;DCHS1;RAB11A;HGS;STX8
GO:0072431	0.00166892	2.91304	5.21749	signal transduction involved in mitotic G1 DNA damage checkpoint	13	61	0.037175	CDK2;CARM1;PLK3;E2F4;ZNF385A;PML;PIDD1;CNOT11;BAX;SOX4;TFDP1;BTG2;CRADD
GO:1902400	0.00166892	2.91304	5.21749	intracellular signal transduction involved in G1 DNA damage checkpoint	13	61	0.037175	CDK2;CARM1;PLK3;E2F4;ZNF385A;PML;PIDD1;CNOT11;BAX;SOX4;TFDP1;BTG2;CRADD
GO:0061138	0.00167749	1.9628	15.5669	morphogenesis of a branching epithelium	28	182	0.03726	SIX2;PHB2;CTSH;RDH10;FOXF1;FOXC2;SOX8;HHEX;ILK;LRP5;NRARP;NOTCH4;LEF1;PKD1;PML;MKS1;BAX;RXRA;SALL1;SNAI2;TGFB1;TGM2;VDR;VEGFA;DCHS1;TIMELESS;BTRC;NOG
GO:0023014	0.00169615	1.40233	75.8674	signal transduction by protein phosphorylation	101	887	0.037377	CDH2;SH2D3C;AKAP9;PAK4;STK25;CIB1;PRKCDBP;PHB2;C1QTNF1;ADORA2B;CRKL;CRYAB;PIK3R6;CTGF;ADRA2A;ADRA2B;CTSH;DAB2IP;HBEGF;DUSP4;DUSP6;DVL3;SPRED2;ERBB2;AKT1;FBLN1;FGFR3;RASA3;PHLPP1;LPAR3;GDF1;NPTN;RAPGEF1;HIPK2;HRAS;IGF2;ILK;INHA;INSR;ITPKB;KCNH2;LGALS9;LTBR;LYN;NBR1;MDFI;MAP3K3;MAP3K11;NCAM1;NQO2;IRAK4;PDGFRB;NLK;INPP5K;PER1;PLCG1;AVP;PRKCD;PKN1;MAPK3;MAP2K5;MAP2K7;PSMB6;ACKR3;NDRG2;SH3RF1;RGS3;RPS…
GO:0098732	0.00169744	2.39347	8.46773	macromolecule deacylation	18	99	0.037377	HDAC5;TADA3;LYPLAL1;NACC2;NOTUM;CTBP1;SPRED2;BRMS1;PER1;BCL6;SALL1;SKI;PINK1;TGFB1;VEGFA;MTA1;PPT2;HDAC9
GO:0030307	0.00169843	2.08762	12.6588	positive regulation of cell growth	24	148	0.037377	CIB1;ZFYVE27;SYT2;CSNK2A1;HBEGF;MEGF8;ERBB2;AKT1;EXOSC2;LPAR3;ILK;MAPT;H3F3C;LEF1;EXOSC4;AVP;MAP2K5;S100A8;SDCBP;VEGFA;NDEL1;HDGFRP2;RAB11A;SPHK1
GO:0048584	0.00170176	1.27617	164.907	positive regulation of response to stimulus	200	1928	0.037377	CDH2;SH2B3;SH2D3C;NR1H3;ARPC1B;PPIF;WASF2;RACK1;STK25;CIB1;AGPAT1;SH2B2;SERINC3;PRKCDBP;PHB2;C1QTNF1;TNFRSF13C;CLU;COL1A1;COL3A1;ADORA2B;NACC2;CRKL;DYNLL2;MIB2;CSNK1D;CSNK2A1;PIK3R6;CTGF;ADRA2A;ADRA2B;CTSH;DAB2IP;DAPK3;DEDD2;DDIT3;DLX5;HBEGF;DUSP6;DVL3;S1PR1;MEGF8;A2M;SPRED2;DMTN;ERBB2;AKT1;AKT2;UNC5B;FGFR3;FOXC2;ZNF423;ZC3H3;FLNA;PPP1R13B;CLCF1;LPAR3;CADM1;FKBP8;ZNF385A;SH2B1;GATA2;GDF1;NPTN;CID…
GO:0051093	0.00171413	1.42206	68.9393	negative regulation of developmental process	93	806	0.037544	HDAC5;NR1H3;CDK5;RAPGEF3;CARM1;SEMA6B;CIB1;SIX2;RAI1;CHAD;PHB2;VASN;COL3A1;COL4A2;ZBTB46;RFLNA;DAB2IP;DDIT3;DGUOK;DLX2;DMTN;ERBB2;FBLN1;FGFR3;FOXC1;FOXC2;CORO1C;GATA2;GDI1;PRPF19;GPR4;DLL1;SOX8;HHEX;HLX;ID3;IL4R;INHA;ITGB1;ITPKB;LFNG;ARHGDIA;LRP1;LRP5;ARNTL;LYN;NBR1;SMAD7;MBD1;FOXO4;MMP11;NRARP;NOTCH4;NPR2;ASAP1;ADIPOR1;LEF1;FZR1;PML;PPARA;PPARD;LUC7L;IFT122;EAF2;RCC2;MAP2K5;PTPRM;BCL6;ROBO2;CCL2…
GO:0016055	0.0017219	1.56177	40.1148	Wnt signaling pathway	59	469	0.037609	CDH2;RACK1;COL1A1;ARHGEF19;GSC;CSNK1D;CSNK2A1;NOTUM;DAB2IP;AP2A1;AP2A2;DAPK3;DDB1;DDIT3;DLX5;DVL3;CELSR3;EMD;CCNY;FOXL1;NPHP4;LATS2;GRK5;GRB10;RAPGEF1;HHEX;ILK;LRP1;LRP5;ARNTL;MDFI;MOV10;NRARP;LEF1;AMOTL2;NLK;MKS1;PSMB6;NDRG2;RAC1;SALL1;SMURF2;SIAH2;SKI;SNAI2;SOX4;TGFB1I1;TLE2;FUZ;CALM2;FZD4;TCF7L1;ARL6;BTRC;PYGO2;NOG;BCL7B;KLF4;PSMD6
GO:0060323	0.00175303	3.86701	2.90811	head morphogenesis	9	34	0.037973	COL1A1;DLX5;ANKRD11;LEF1;CSRNP1;SKI;TBX1;TGFB1;NOG
GO:0070849	0.00175303	3.86701	2.90811	response to epidermal growth factor	9	34	0.037973	COL1A1;DAB2IP;ERBB2;AKT1;INPP5K;PLCG1;MAPK3;SNAI2;ZFP36L2
GO:0090311	0.00175303	3.86701	2.90811	regulation of protein deacetylation	9	34	0.037973	TADA3;CTBP1;SPRED2;BRMS1;BCL6;SKI;PINK1;TGFB1;VEGFA
GO:0051402	0.00178407	1.88115	17.8763	neuron apoptotic process	31	209	0.038382	CDK5;CORO1A;AARS;DDIT3;UNC5B;CLCF1;NSMF;HIPK2;HRAS;ILK;LRP1;MAX;MCL1;MAP3K11;ATF4;NQO2;PIGT;FAM134B;PRKCG;BAX;RAPSN;BCL2L1;CCL2;BID;MAP2K4;PINK1;BTG2;NDNF;AKT1S1;FADD;AIFM1
GO:0071559	0.00178407	1.88115	17.8763	response to transforming growth factor beta	31	209	0.038382	CDH5;VASN;COL1A1;COL3A1;COL4A2;DNM2;HIPK2;SMAD6;SMAD7;NLK;PML;PMEPA1;PTPRK;PXN;CCL2;SDCBP;SMURF2;SKI;SNRNP70;ZFP36L2;TGFB1;TGFB1I1;CLEC3B;ZYX;STK16;CAV2;HYAL2;FOXH1;ACVRL1;HTRA3;ADAMTSL2
GO:0018394	0.00178659	2.04318	13.4286	peptidyl-lysine acetylation	25	157	0.038382	TADA3;NCOA2;RUVBL2;CTBP1;CRTC2;USP22;BRD1;NOC2L;GATA2;BRPF3;KLF15;LEF1;PER1;DMAP1;MAPK3;SNAI2;SOX4;TAF7;TGFB1;BAG6;NAA60;ATAT1;RPS6KA4;PYGO2;MED24
GO:0007034	0.00179929	1.75637	23.2649	vacuolar transport	38	272	0.03855	TOM1;ARL4C;EHD1;CORO1A;SNX18;SNF8;CHMP4B;AP2A1;DCTN1;PTPN23;TBC1D10B;CHMP2A;HSPA8;RHOB;LAMP1;MYO1D;NPC1;VPS28;CHMP1A;RAB14;MAPK3;ANKRD50;RAB5B;UBE2O;VIPAS39;SNX1;STX5;RAB7A;VPS37B;MICALL2;VPS25;RAB11A;AP5B1;HGS;CHMP4C;RAB9A;STX8;RAB11FIP3
GO:0198738	0.0018097	1.55786	40.2003	cell-cell signaling by wnt	59	470	0.038643	CDH2;RACK1;COL1A1;ARHGEF19;GSC;CSNK1D;CSNK2A1;NOTUM;DAB2IP;AP2A1;AP2A2;DAPK3;DDB1;DDIT3;DLX5;DVL3;CELSR3;EMD;CCNY;FOXL1;NPHP4;LATS2;GRK5;GRB10;RAPGEF1;HHEX;ILK;LRP1;LRP5;ARNTL;MDFI;MOV10;NRARP;LEF1;AMOTL2;NLK;MKS1;PSMB6;NDRG2;RAC1;SALL1;SMURF2;SIAH2;SKI;SNAI2;SOX4;TGFB1I1;TLE2;FUZ;CALM2;FZD4;TCF7L1;ARL6;BTRC;PYGO2;NOG;BCL7B;KLF4;PSMD6
GO:2000045	0.00181551	2.15613	11.2903	regulation of G1/S transition of mitotic cell cycle	22	132	0.038643	CTDSP2;CDK2;CARM1;ECD;PLK3;NACC2;E2F4;AKT1;MYO16;ZNF385A;PKD1;PML;PIDD1;CNOT11;BAX;BID;SOX4;TFDP1;BTG2;FBXO31;CUL4A;CRADD
GO:0048762	0.00182291	1.95001	15.6525	mesenchymal cell differentiation	28	183	0.038643	SEMA6B;SIX2;VASN;COL1A1;GSC;DAB2IP;RDH10;EFNB1;FOXC1;FOXC2;PHLDB1;CORO1C;SOX8;MCRIP1;SMAD7;ADIPOR1;LEF1;MAPK3;SDCBP;SNAI2;TBX1;TGFB1;TGFB1I1;SEMA6D;FUZ;ELL3;ADAM15;NOG
GO:0048144	0.00182329	2.53283	7.18474	fibroblast proliferation	16	84	0.038643	B4GALT7;DAB2IP;EMD;FTH1;NUPR1;AQP1;NDUFS4;PDGFRB;PML;ZMIZ1;BAX;SKI;TGFB1;RNASEH2B;MED25;SPHK1
GO:0031571	0.00185091	2.73853	5.90175	mitotic G1 DNA damage checkpoint	14	69	0.039018	CDK2;CARM1;PLK3;E2F4;ZNF385A;PML;PIDD1;CNOT11;BAX;SOX4;TFDP1;BTG2;FBXO31;CRADD
GO:0044819	0.00185091	2.73853	5.90175	mitotic G1/S transition checkpoint	14	69	0.039018	CDK2;CARM1;PLK3;E2F4;ZNF385A;PML;PIDD1;CNOT11;BAX;SOX4;TFDP1;BTG2;FBXO31;CRADD
GO:1903311	0.00186102	2.19744	10.606	regulation of mRNA metabolic process	21	124	0.03909	RBM7;SF3A1;CPSF4;CPEB3;RBFOX2;DAZAP1;PRPF19;HNRNPL;HSPA8;POLR2G;SRSF4;SNRNP70;SON;ZFP36L2;CDK11A;BTG2;PRR5L;RBM10;SRSF9;SAFB2;RNF40
GO:2001020	0.00186429	2.07078	12.7444	regulation of response to DNA damage stimulus	24	149	0.03909	CDKN2D;CLU;NACC2;SPRED2;RNF169;ZNF385A;FIGNL2;MCL1;PML;OTUB1;PRKCD;PRKCG;ACKR3;RAD9A;BCL2L1;RPS3;SNAI2;UBE2V1;PTTG1IP;RNASEH2B;ELL3;BCL2L12;CUL4A;THOC5
GO:0070997	0.0019029	1.73604	24.1202	neuron death	39	282	0.039794	CDK5;RACK1;CORO1A;CLU;CHMP4B;AARS;DDIT3;AKT1;UNC5B;PPP1R13B;CLCF1;NSMF;HIPK2;HRAS;ILK;LRP1;MAX;MCL1;MAP3K11;ATF4;NQO2;PIGT;FAM134B;EGLN1;PPARA;PRKCG;BAX;RAPSN;BCL2L1;CCL2;BID;MAP2K4;PINK1;BTG2;NDNF;AKT1S1;IKBKG;FADD;AIFM1
GO:0043484	0.00190816	2.36412	8.55326	regulation of RNA splicing	18	100	0.039798	RBM7;SF3A1;FASTK;CLK1;CLK3;RBFOX2;DAZAP1;PRPF19;HNRNPL;HSPA8;RPS13;SRSF4;SNRNP70;SON;AKAP17A;RBM10;SRSF9;HNRNPLL
GO:0048513	0.00191884	1.22445	259.592	animal organ development	301	3035	0.039915	CDH2;HDAC5;SH2B3;ABCB6;COX17;WASF2;CDK5;IRX5;CARM1;SEMA6B;CIB1;SIX2;CHAD;PADI2;PHB2;TUSC2;VASN;CLCN2;CLPTM1;SP7;SPNS2;COL1A1;COL3A1;ARHGEF19;GPAT4;CRKL;ZBTB46;CCM2L;CRYAB;RFLNA;GSC;CSNK1D;PIK3R6;CTGF;CTSH;DAB2IP;RDH10;AARS;AP2A1;AP2A2;PAPD4;DLX2;DLX3;DLX5;DNASE1L2;DNM2;HBEGF;DUSP6;DVL3;E2F4;ECE1;S1PR1;EFNB1;CELSR3;MEGF8;EMD;EPAS1;DMTN;ERBB2;AKT1;AKT2;FANCF;LRTOMT;FGD1;FGFR3;FOXF1;FOXC1;FOXL1;MYO1…
GO:0016032	0.00194205	1.38417	80.5717	viral process	106	942	0.040022	ACOT8;ABCC9;WASF2;CALCOCO2;RACK1;CARM1;ATG7;CPSF4;SERINC3;WWP1;PSIP1;SNF8;CLU;CHMP4B;CTBP1;AP2A1;AP2A2;DDB1;EEF1G;CRTC2;FBLN1;CD93;PACS2;UBR4;FKBP8;ELMOD2;CHMP2A;HIPK2;HSPA8;HSPB1;TMEM173;INSR;IRF3;ISG20;ITGA5;ITGB1;KCNJ8;LAMP1;LGALS9;LTBR;LYN;NCAM1;NPC1;PC;VPS28;LEF1;CHMP1A;INPP5K;PLCG1;PML;TRIM34;POLR2C;POLR2G;RNF216;EXOSC4;SLC52A1;NCBP3;PACS1;MAPK3;PSMB6;ACKR3;PTX3;BAX;PVR;NECTIN2;RAC1;RAN;BCL…
GO:0072413	0.00194945	2.8534	5.30302	signal transduction involved in mitotic cell cycle checkpoint	13	62	0.040022	CDK2;CARM1;PLK3;E2F4;ZNF385A;PML;PIDD1;CNOT11;BAX;SOX4;TFDP1;BTG2;CRADD
GO:1902402	0.00194945	2.8534	5.30302	signal transduction involved in mitotic DNA damage checkpoint	13	62	0.040022	CDK2;CARM1;PLK3;E2F4;ZNF385A;PML;PIDD1;CNOT11;BAX;SOX4;TFDP1;BTG2;CRADD
GO:1902403	0.00194945	2.8534	5.30302	signal transduction involved in mitotic DNA integrity checkpoint	13	62	0.040022	CDK2;CARM1;PLK3;E2F4;ZNF385A;PML;PIDD1;CNOT11;BAX;SOX4;TFDP1;BTG2;CRADD
GO:1903076	0.00194945	2.8534	5.30302	regulation of protein localization to plasma membrane	13	62	0.040022	RACK1;CIB1;AKT1;APPL1;ITGB1;PPP2R5A;BCL2L1;SPTBN1;STX4;TGFB1;STX7;PPFIA1;STX8
GO:0048729	0.00197049	1.48072	52.0894	tissue morphogenesis	73	609	0.040337	SIX2;PHB2;COL3A1;ARHGEF19;CCM2L;CTSH;RDH10;AP2A1;AP2A2;HBEGF;DVL3;S1PR1;CELSR3;MEGF8;FOXF1;FOXC1;FOXL1;FOXC2;KDM6B;FLNA;PLXNB2;DLL1;SETD2;SOX8;HHEX;ILK;ITGA5;ITGB1;JAG2;RHOB;RHOC;LRP5;SMAD7;NRARP;MYBPC3;NOTCH4;LEF1;PKD1;PML;SOX18;EGLN1;MKS1;IFT122;PSMB6;BAX;RAC1;RXRA;SALL1;SMURF2;SKI;SNAI2;SOX4;STC1;TBX1;TBX2;TCF15;TGFB1;TGM2;VDR;VEGFA;FUZ;FZD4;LMO4;DCHS1;TIMELESS;FOXH1;BTRC;PLOD3;NOG;KLF4;ACVRL1…
GO:1901360	0.00197505	1.18042	513.281	organic cyclic compound metabolic process	564	6001	0.040337	ACOT8;ZNF316;HDAC5;ZNF605;ZNF865;ABCB6;NR1H3;PPIF;PREB;AKAP9;CDK2;RBM7;CDK5;IRX5;SF3A1;SNAPC5;CDKN2D;PCGF3;RACK1;PIAS3;RAPGEF3;TADA3;ATP5H;CARM1;NCOA2;MYBBP1A;CIB1;DRAP1;MXD4;CERS1;SIX2;RAI1;RUVBL2;SLC26A1;CPSF4;FASTK;STARD3;PAPD7;WWP1;NUDT4;PSIP1;BAZ1A;TREX2;PADI2;SNF8;PNKP;MED8;ECD;PHB2;FOXP4;CLU;CLK1;CLK3;SP7;INO80C;ZNF787;PLK3;NDUFA11;TCEANC2;COL1A1;COL4A2;COX4I1;COX6A1;COX7B;ADORA2A;ADORA2B;…
GO:0018107	0.00198329	2.60351	6.58601	peptidyl-threonine phosphorylation	15	77	0.040401	CDK5;CLK1;SPRED2;DMTN;AKT1;HIPK2;SMAD7;NLK;INPP5K;PRKCD;PKN1;TGFB1;CALM2;SPHK1;ACVR1B
GO:1902582	0.00199051	1.44659	59.7873	single-organism intracellular transport	82	699	0.040443	CDK5;TIMM17A;ATP5H;CIB1;SIX2;PHB2;CHMP4B;ADORA2B;DAB2IP;DCTN1;DYNC1I1;RILPL2;EMD;DMTN;ERBB2;AKT1;AKT2;FOXF1;FLNA;PACS2;GATA2;GDI1;TIMM21;STOML2;TMEM173;IL4R;LAMP1;LGALS9;LYN;MAPT;MDFI;MXI1;NFKBIL1;SPRN;ATP5B;PALM;NDUFA13;GOLGA7;INPP5K;PEX6;ATP5J;PIK3CD;PIK3R2;PKD1;PML;TMCO6;PACS1;IFT122;PRKCD;DMAP1;MAPK3;RAN;BCL6;RPL8;RPL11;RPL18;RPS3;RPS13;RPS25;CCL2;SDCBP;SNAI2;SPTBN1;SRPRA;TGFB1;DNLZ;PTTG1IP;M…
GO:0030032	0.00201183	3.00049	4.70429	lamellipodium assembly	12	55	0.040771	WASF2;DNM2;S1PR1;DMTN;SH2B1;BIN3;RAC1;FSCN1;VAV2;CAPZB;SSH2;ARHGEF7
GO:1902533	0.002058	1.39683	74.5845	positive regulation of intracellular signal transduction	99	872	0.041599	CDH2;RACK1;STK25;CIB1;SERINC3;PRKCDBP;PHB2;C1QTNF1;COL3A1;ADORA2B;NACC2;CRKL;MIB2;PIK3R6;CTGF;ADRA2A;ADRA2B;DAB2IP;DDIT3;HBEGF;DUSP6;DVL3;SPRED2;ERBB2;UNC5B;FGFR3;FLNA;CLCF1;LPAR3;ZNF385A;NPTN;RAPGEF1;HIPK2;CARD10;HRAS;APOA1;IGF2;ILK;INSR;IRF3;ITPKB;RHOC;LGALS9;LTBR;LYN;MCL1;MDFI;MAP3K3;MAP3K11;NQO2;ADIPOR1;IRAK4;CXXC5;PDGFRB;PLCG1;MIOS;PPARD;PKN1;MAPK3;MAP2K5;MAP2K7;ACKR3;KIAA1161;BAX;RGL2;RAC1;…
GO:0060341	0.00207698	1.41404	68.5116	regulation of cellular localization	92	801	0.041875	CDH2;CDK5;RACK1;RAPGEF3;CIB1;OS9;CAPN10;CORO1A;NUDT4;UBE2J2;PLK3;ADORA2B;DYNLL2;CRYAB;ADRA2A;DAB2IP;DVL3;EMD;DMTN;ERBB2;AKT1;AKT2;FOXF1;ZC3H3;FLNA;PPP1R13B;PTPN23;APPL1;GATA2;GDI1;NPTN;SETD2;TMEM173;IL4R;ITGB1;LAMP1;LGALS9;LRP5;LYN;MAPT;PIM3;MDFI;MXI1;MYBPC3;NFKBIL1;NUCB1;OAZ1;OAZ2;INPP5K;PIK3R2;PKD1;PLCG1;STX18;PML;SEPT5;PPP2R5A;PRKCD;DMAP1;MAPK3;STARD7;BAX;BCL2L1;CCL2;BID;PINK1;SNAI2;BNIP3L;SOX…
GO:0036303	0.00209909	5.85211	1.45405	lymph vessel morphogenesis	6	17	0.042213	FOXC1;FOXC2;PKD1;SOX18;VEGFA;ACVRL1
GO:0001501	0.00212665	1.5392	41.3123	skeletal system development	60	483	0.042289	WASF2;IRX5;CARM1;SIX2;RAI1;CHAD;SPNS2;COL1A1;COL3A1;RFLNA;GSC;CTGF;RDH10;DLX2;DLX5;MEGF8;FGFR3;FOXC1;FOXC2;ALPL;ZNF385A;VPS33B;GNAS;SETD2;ANKRD11;HOXD3;HOXD4;HOXD8;TMEM119;IGF2;INHA;INPPL1;JAG2;LRP5;MDFI;NPR2;PKD1;MKS1;MAPK3;PRPSAP2;FAM20C;PTH1R;CSRNP1;SKI;BMP8B;SNAI2;SOX4;STC1;TBX1;TCF15;TGFB1;TIMP1;VDR;VKORC1;FUZ;GPR68;DCHS1;HYAL2;NOG;ACVRL1
GO:1902806	0.00212924	2.0839	12.1456	regulation of cell cycle G1/S phase transition	23	142	0.042289	CTDSP2;CDK2;CARM1;ECD;PHB2;PLK3;NACC2;E2F4;AKT1;MYO16;ZNF385A;PKD1;PML;PIDD1;CNOT11;BAX;BID;SOX4;TFDP1;BTG2;FBXO31;CUL4A;CRADD
GO:0032870	0.00213062	1.48389	50.5498	cellular response to hormone stimulus	71	591	0.042289	HDAC5;NR1H3;TADA3;CARM1;NCOA2;SH2B2;CAPN10;PADI2;PHB2;ADRA2A;CTSH;NR2F6;AKT1;AKT2;FOXC2;WDTC1;RBFOX2;NSMF;APPL1;LATS2;GRB10;IGF2;AQP1;INSR;SLC27A1;LMO2;ARNTL;LYN;MAX;FOXO4;ASS1;NPC1;ADIPOR1;LEF1;INPP5K;PER1;PIK3R2;ATP6V0B;ATP6V1G2;PPARA;PPARD;PRKAR1B;PRKCD;MAPK3;PMEPA1;PXN;RAN;RNF4;ROBO2;RXRA;CCL2;SLIT3;ZFP36L2;STC1;TAF7;TGFB1;TGFB1I1;NR1H2;VDR;CAV2;SOCS1;CACNA1H;FOXH1;PLOD3;ATP6V0E1;AIFM1;BCAR1;…
GO:0010717	0.00213516	2.68945	5.98728	regulation of epithelial to mesenchymal transition	14	70	0.042289	VASN;COL1A1;DAB2IP;PHLDB1;MCRIP1;SMAD7;ADIPOR1;LEF1;SDCBP;TGFB1;TGFB1I1;FUZ;ELL3;NOG
GO:0035019	0.00213516	2.68945	5.98728	somatic stem cell population maintenance	14	70	0.042289	SIX2;EPAS1;GATA2;LRP5;POLR2C;POLR2G;SALL1;SKI;SOX4;ZFP36L2;VPS72;CUL4A;NOG;KLF4
GO:0044783	0.00213516	2.68945	5.98728	G1 DNA damage checkpoint	14	70	0.042289	CDK2;CARM1;PLK3;E2F4;ZNF385A;PML;PIDD1;CNOT11;BAX;SOX4;TFDP1;BTG2;FBXO31;CRADD
GO:0006851	0.00215812	7.6601	1.02639	mitochondrial calcium ion transport	5	12	0.042588	MICU2;STOML2;SLC25A23;SLC8B1;SMDT1
GO:0010556	0.00216109	1.19952	343.927	regulation of macromolecule biosynthetic process	389	4021	0.042588	ACOT8;ZNF316;HDAC5;ZNF605;ZNF865;NR1H3;PREB;CDK2;CDK5;IRX5;SNAPC5;PCGF3;RACK1;PIAS3;TADA3;CARM1;NCOA2;MYBBP1A;CIB1;DRAP1;MXD4;CERS1;SIX2;RAI1;RUVBL2;WWP1;PSIP1;BAZ1A;PADI2;SNF8;PNKP;MED8;ECD;PHB2;TNFRSF13C;FOXP4;CLU;SP7;INO80C;ZNF787;PLK3;COL1A1;NACC2;ATF6B;ZNF358;ZBTB46;GSC;CSNK2A1;CIART;CTBP1;CTGF;RNF187;COMMD7;DAB2IP;AARS;AP2A1;DAPK3;DEDD2;ZNF579;DDIT3;ZNF467;ZCCHC12;ZNF384;DLX2;DLX3;DLX5;DNM2…
GO:0031098	0.00224669	1.77585	21.2121	stress-activated protein kinase signaling cascade	35	248	0.044047	SH2D3C;STK25;ADORA2B;CRKL;CRYAB;CTGF;DAB2IP;DVL3;AKT1;PHLPP1;HIPK2;HRAS;LGALS9;LTBR;LYN;NBR1;MDFI;MAP3K3;MAP3K11;IRAK4;PER1;PKN1;MAPK3;MAP2K7;SH3RF1;RPS3;SDCBP;MAP2K4;PINK1;VEGFA;FZD4;IKBKG;BTRC;MAPKAPK2;MAPK8IP1
GO:0000075	0.00225192	1.82879	18.9027	cell cycle checkpoint	32	221	0.044047	CDK2;CARM1;PLK3;CSNK2A1;EME1;E2F4;AKT1;ZNF385A;PRPF19;HRAS;FOXO4;FZR1;PML;PIDD1;PRCC;CNOT11;BAX;RAD9A;BCL2L1;SOX4;TFDP1;TGFB1;TP53BP1;XPC;BTG2;RNASEH2B;FBXO31;DOT1L;CUL4A;THOC5;CRADD;MAPKAPK2
GO:0097191	0.00225192	1.82879	18.9027	extrinsic apoptotic signaling pathway	32	221	0.044047	CIB1;TMC8;DAB2IP;DAPK3;DEDD2;AKT1;UNC5B;FGFR3;APPL1;LTBR;MCL1;NOS3;NDUFA13;PML;PIDD1;MAP2K5;BIRC6;SH3RF1;BAX;BCL2L1;BID;SIAH2;SNAI2;STX4;TGFB1;TNFAIP3;TNFRSF1A;TNFRSF1B;HYAL2;CRADD;FADD;ACVR1B
GO:0048644	0.00226539	2.56201	6.67155	muscle organ morphogenesis	15	78	0.04409	COL3A1;CCM2L;GSC;S1PR1;FOXC1;FOXC2;SMAD7;MYBPC3;EGLN1;RXRA;TBX1;TCF15;TGFB1;FOXH1;NOG
GO:1904375	0.00226772	2.79615	5.38856	regulation of protein localization to cell periphery	13	63	0.04409	RACK1;CIB1;AKT1;APPL1;ITGB1;PPP2R5A;BCL2L1;SPTBN1;STX4;TGFB1;STX7;PPFIA1;STX8
GO:1902580	0.00227319	1.3519	92.4608	single-organism cellular localization	119	1081	0.04409	CDH2;CDK5;RACK1;TIMM17A;ATP5H;CIB1;SIX2;PHB2;ZFYVE27;SYT2;CHMP4B;ADORA2B;DYNLL2;DAB2IP;DCTN1;DYNC1I1;DNM2;RILPL2;EMD;DMTN;ERBB2;AKT1;AKT2;FOXF1;FLNA;PACS2;PPP1R13B;TSPAN15;APPL1;GATA2;GDI1;TIMM21;STOML2;TMEM173;IL4R;ITGB1;LAMP1;LGALS9;LLGL2;LYN;MAPT;MDFI;MXI1;NFKBIL1;NPC1;SPRN;ATP5B;PALM;NDUFA13;GOLGA7;INPP5K;PEX6;ATP5J;PIK3CD;PIK3R2;PKD1;PML;SEPT5;TBCCD1;PPP2R5A;TMCO6;PACS1;IFT122;PRKCD;DMAP1;MA…
GO:0044764	0.00230286	1.37546	80.9994	multi-organism cellular process	106	947	0.04409	ACOT8;ABCC9;WASF2;CALCOCO2;RACK1;CARM1;ATG7;CPSF4;SERINC3;WWP1;PSIP1;SNF8;CLU;CHMP4B;CTBP1;AP2A1;AP2A2;DDB1;EEF1G;CRTC2;FBLN1;CD93;PACS2;UBR4;FKBP8;ELMOD2;CHMP2A;HIPK2;HSPA8;HSPB1;TMEM173;INSR;IRF3;ISG20;ITGA5;ITGB1;KCNJ8;LAMP1;LGALS9;LTBR;LYN;NCAM1;NPC1;PC;VPS28;LEF1;CHMP1A;INPP5K;PLCG1;PML;TRIM34;POLR2C;POLR2G;RNF216;EXOSC4;SLC52A1;NCBP3;PACS1;MAPK3;PSMB6;ACKR3;PTX3;BAX;PVR;NECTIN2;RAC1;RAN;BCL…
GO:0051701	0.00233001	1.99738	13.6852	interaction with host	25	160	0.04409	ATG7;CPSF4;WWP1;TUSC2;HIPK2;INSR;ITGA5;ITGB1;LAMP1;LGALS9;NCAM1;NPC1;SLC52A1;EXOC2;PTX3;PVR;NECTIN2;BCL2L1;RXRA;SLC1A5;TGFB1;TRIM11;TRIM8;CAV2;HYAL2
GO:0030805	0.00233821	32.1398	0.342131	regulation of cyclic nucleotide catabolic process	3	4	0.04409	RACK1;RAPGEF3;EGLN1
GO:0030811	0.00233821	32.1398	0.342131	regulation of nucleotide catabolic process	3	4	0.04409	RACK1;RAPGEF3;EGLN1
GO:0030820	0.00233821	32.1398	0.342131	regulation of cAMP catabolic process	3	4	0.04409	RACK1;RAPGEF3;EGLN1
GO:0032077	0.00233821	32.1398	0.342131	positive regulation of deoxyribonuclease activity	3	4	0.04409	AKT1;PRKCD;RPS3
GO:0032511	0.00233821	32.1398	0.342131	late endosome to vacuole transport via multivesicular body sorting pathway	3	4	0.04409	SNF8;VPS28;VPS25
GO:0033121	0.00233821	32.1398	0.342131	regulation of purine nucleotide catabolic process	3	4	0.04409	RACK1;RAPGEF3;EGLN1
GO:0042271	0.00233821	32.1398	0.342131	susceptibility to natural killer cell mediated cytotoxicity	3	4	0.04409	CADM1;PVR;NECTIN2
GO:0043328	0.00233821	32.1398	0.342131	protein targeting to vacuole involved in ubiquitin-dependent protein catabolic process via the multivesicular body sorting pathway	3	4	0.04409	SNF8;VPS28;VPS25
GO:0070317	0.00233821	32.1398	0.342131	negative regulation of G0 to G1 transition	3	4	0.04409	DAB2IP;FOXO4;PPP2R5B
GO:0072429	0.00233821	32.1398	0.342131	response to intra-S DNA damage checkpoint signaling	3	4	0.04409	EME1;MUS81;SLX4
GO:0035909	0.00235776	4.09027	2.48045	aorta morphogenesis	8	29	0.044352	COL3A1;LRP1;PDGFRB;SOX4;TBX1;TBX2;FOXH1;ACVRL1
GO:0001945	0.00237681	4.69565	1.96725	lymph vessel development	7	23	0.044384	FOXC1;FOXC2;PKD1;SOX18;TBX1;VEGFA;ACVRL1
GO:2000209	0.00237681	4.69565	1.96725	regulation of anoikis	7	23	0.044384	MYBBP1A;BRMS1;ITGA5;ITGB1;MCL1;PTRH2;SNAI2
GO:1902807	0.00238847	2.37686	8.04007	negative regulation of cell cycle G1/S phase transition	17	94	0.044384	CTDSP2;CDK2;CARM1;PLK3;NACC2;E2F4;MYO16;ZNF385A;PML;PIDD1;CNOT11;BAX;SOX4;TFDP1;BTG2;FBXO31;CRADD
GO:2001234	0.00239316	1.86148	17.4487	negative regulation of apoptotic signaling pathway	30	204	0.044384	PPIF;CDKN2D;CLU;AKT1;UNC5B;ZNF385A;NOC2L;GRINA;HSPB1;MCL1;MNT;NOS3;NDUFA13;AVP;MAP2K5;ACKR3;BIRC6;SH3RF1;BAX;BCL2L1;SIAH2;PINK1;SNAI2;TNFAIP3;PTTG1IP;ELL3;BCL2L12;FADD;NOG;MAPK8IP1
GO:0010811	0.00239608	2.30753	8.72433	positive regulation of cell-substrate adhesion	18	102	0.044384	CIB1;TRIOBP;CRKL;DNM2;DMTN;FOXF1;FLNA;APOA1;ILK;ITGA5;NINJ1;PREX1;RAC1;PLEKHA2;VEGFA;NDNF;ARHGEF7;SPOCK2
GO:0044774	0.00239608	2.30753	8.72433	mitotic DNA integrity checkpoint	18	102	0.044384	CDK2;CARM1;PLK3;EME1;E2F4;ZNF385A;FOXO4;PML;PIDD1;CNOT11;BAX;RAD9A;SOX4;TFDP1;XPC;BTG2;FBXO31;CRADD
GO:0001910	0.00240461	3.11118	4.1911	regulation of leukocyte mediated cytotoxicity	11	49	0.044384	PIK3R6;CADM1;LAG3;LAMP1;LGALS9;NOS2;PVR;NECTIN2;CCL2;STX7;FADD
GO:0043550	0.00240461	3.11118	4.1911	regulation of lipid kinase activity	11	49	0.044384	PIK3R6;DAB2IP;FGFR3;LYN;PDGFRB;PIK3R2;PPP2R5A;RAC1;TGFB1;VAV2;KLF4
GO:0043087	0.00253359	1.43834	58.5899	regulation of GTPase activity	80	685	0.046655	SH2D3C;PREB;AKAP9;RACK1;RAPGEF3;CDC42EP2;GNB5;RCBTB2;ADAP1;FICD;SNX18;ADPRHL1;ARHGEF25;AGAP3;ARHGEF19;DAB2IP;HBEGF;DVL3;S1PR1;A2M;ARHGAP27;ERBB2;AKT2;FGD1;FGFR3;RASA3;TBC1D9B;CORO1C;PLXNB2;ELMOD2;TBC1D22A;TBC1D10B;PLEKHG3;GDI1;RAPGEF1;HRAS;TBC1D26;ITGB1;ARHGEF37;GDPGP1;ARHGDIA;LLGL2;MYO9B;NCAM1;TBC1D25;ASAP1;PDGFRB;PIK3R2;TBC1D13;PLEKHG6;TBC1D19;RCC2;SIPA1L2;PREX1;TRAPPC1;RGL2;RAC1;RGS3;BCL6;CCL2…
GO:1901214	0.00257263	1.7591	21.3832	regulation of neuron death	35	250	0.047263	CDK5;RACK1;CORO1A;CLU;CHMP4B;AARS;DDIT3;AKT1;UNC5B;PPP1R13B;CLCF1;NSMF;HIPK2;HRAS;ILK;LRP1;MCL1;MAP3K11;ATF4;NQO2;FAM134B;EGLN1;PPARA;PRKCG;BAX;RAPSN;BCL2L1;CCL2;MAP2K4;PINK1;BTG2;NDNF;AKT1S1;IKBKG;AIFM1
GO:0000302	0.00258007	1.85072	17.5342	response to reactive oxygen species	30	205	0.047289	IL18BP;PPIF;CDK2;RACK1;STK25;PLK3;COL1A1;CRYAB;DNM2;KDM6B;SZT2;NUDT2;AQP1;RHOB;MB;NOS3;PDGFRB;EGLN1;IMPACT;PRKCD;PTPRK;PXN;RPS3;PINK1;TNFAIP3;FOSL1;HYAL2;AIFM1;KLF4;CCS
GO:0042770	0.00258727	2.17639	10.1784	signal transduction in response to DNA damage	20	119	0.047311	CDK2;CARM1;PLK3;E2F4;SPRED2;ZNF385A;PRPF19;HIPK2;MYO6;PML;PIDD1;CNOT11;BAX;BID;SNAI2;SOX4;TFDP1;PTTG1IP;BTG2;CRADD
GO:1902578	0.002609	1.21984	249.584	single-organism localization	289	2918	0.047598	CDH2;ABCB6;ABCC9;NR1H3;KCNK7;ARPC1B;PPIF;AKAP9;WASF2;CDK5;MFSD10;RACK1;RAPGEF3;TIMM17A;ATP5H;NCOA2;CIB1;SLC12A7;SIX2;SLC26A1;STARD3;OS9;LMAN2;CAPN10;CORO1A;PRAF2;SNF8;PHB2;TUSC2;MFSD3;C1QTNF1;SLC25A26;ZFYVE27;CLU;SLC15A4;PLIN2;SPNS2;SYT2;CHMP4B;COPA;COX4I1;COX6A1;COX7A2;COX7B;ADORA2A;ADORA2B;GPAT4;DYNLL2;PROCA1;CTGF;ADRA2A;ADRA2B;DAB2IP;DCTN1;DDIT3;DYNC1I1;DNM2;RILPL2;A2M;EMD;DMTN;SLC36A1;ERBB2;A…
GO:1901700	0.00261545	1.30373	120.687	response to oxygen-containing compound	150	1411	0.047605	HDAC5;NR1H3;IL18BP;PPIF;AKAP9;CDK2;CDK5;CDKN2D;RACK1;RAPGEF3;STK25;CARM1;SH2B2;CERS1;RUVBL2;CAPN10;PLK3;COL1A1;COL3A1;CRYAB;CTGF;ADRA2A;CTSH;DAB2IP;CYC1;AARS;DNM2;DMTN;AKT1;AKT2;CPEB3;FOXC2;WDTC1;KDM6B;SZT2;ALPL;NSMF;APPL1;GPD1;GRB10;RAPGEF1;KLF15;HHEX;HMGCL;NUDT2;APLP1;GPIHBP1;ID3;IGF2;IGF2R;AQP1;INPPL1;INSR;IRF3;EIF6;KCNJ8;SLC27A1;KCNQ1;KHK;RHOB;MAFA;LGALS9;LRP5;LTBR;LYN;MAX;MB;PIM3;MBD1;FOXO4;…
GO:0048731	0.00262827	1.19257	356.414	system development	401	4167	0.047728	CDH2;HDAC5;SH2B3;CDH5;ABCB6;COX17;UST;WASF2;CDK5;IRX5;PAK4;RAPGEF3;STK25;CARM1;SEMA6B;CIB1;TRIM3;SIX2;RAI1;EHD1;CHAD;WWP1;PADI2;PHB2;TUSC2;VASN;CLCN2;ZFYVE27;CLU;CLPTM1;SP7;SPNS2;COL1A1;SYT2;COL3A1;ARHGEF19;COL4A2;COL15A1;COX7B;ADORA2A;GPAT4;CRKL;ZNF358;ZBTB46;CCM2L;DYNLL2;CRYAB;RFLNA;GSC;CSNK1D;PIK3R6;CTGF;ADRA2B;CTSH;DAB2IP;RDH10;AARS;AP2A1;AP2A2;DAPK3;DCTN1;DDIT3;PAPD4;DGUOK;DLX2;DLX3;DLX5;DNA…
GO:0010468	0.00263873	1.19129	363.172	regulation of gene expression	408	4246	0.047807	ZNF316;HDAC5;ZNF605;ZNF865;NR1H3;PREB;CDK2;RBM7;CDK5;IRX5;SF3A1;SNAPC5;PCGF3;RACK1;PIAS3;TADA3;CARM1;NCOA2;MYBBP1A;CIB1;DRAP1;MXD4;SIX2;RAI1;RUVBL2;CPSF4;FASTK;WWP1;PSIP1;BAZ1A;PADI2;PRKCDBP;SNF8;MED8;ECD;PHB2;C1QTNF1;FOXP4;CLU;CLK1;CLK3;SP7;INO80C;ZNF787;PLK3;COL1A1;NACC2;ATF6B;ZNF358;ZBTB46;CRYAB;GSC;CSNK1D;CSNK2A1;CIART;CTBP1;CTGF;RNF187;COMMD7;CTSH;DAB2IP;AARS;DAPK3;DEDD2;ZNF579;DDIT3;ZNF467;…
GO:0008285	0.00264957	1.45699	53.5434	negative regulation of cell proliferation	74	626	0.047893	CDH5;CDKN2D;CIB1;P3H3;MXD4;TMEM115;WDR6;B4GALT7;PHB2;NACC2;CTBP1;DAB2IP;EMD;ERBB2;FBLN1;MYO16;FTH1;GATA2;NUPR1;DLL1;RAPGEF1;HRAS;ILK;INPPL1;JARID2;LGALS9;LYN;SMAD6;FOXO4;MNT;MXI1;NOS3;PML;PPARD;P3H2;PPP2R5C;IFT122;EAF2;PKN1;NDRG2;PTH1R;PTPRK;PTPRM;BAX;WFDC1;BCL6;WDR13;SKI;SLIT3;SNAI2;SOX4;BTG1;TFDP1;TGFB1;TGFB1I1;TNFAIP3;VDR;BTG2;FUZ;CD276;FOSL1;MED25;CUL4A;TBRG1;CAV2;CBFA2T3;HGS;NOG;KLF4;ACVRL1;…
GO:0032270	0.00266936	1.30622	118.035	positive regulation of cellular protein metabolic process	147	1380	0.04814	CDH2;NR1H3;AKAP9;CDK5;RACK1;PIAS3;RAPGEF3;STK25;CIB1;ATG7;RUVBL2;PRKCDBP;PHB2;C1QTNF1;CLU;ANAPC16;PLK3;ADORA2B;CRKL;CSNK1D;PIK3R6;CTBP1;CTGF;ADRA2A;ADRA2B;CTSH;DAB2IP;DUSP6;DVL3;EIF5A;ELAVL1;ERBB2;AKT1;AKT2;FBLN1;CCNY;FGFR3;CPEB3;MAPRE3;CLCF1;LPAR3;BCL2L13;MTCH1;BRMS1;NSMF;NUPR1;GDF1;NPTN;CIDEB;GOLGA2;RAPGEF1;HIPK2;CARD10;HRAS;IGF2;ILK;INHA;INSR;ITGA5;EIF6;JARID2;SLC27A1;LGALS9;LTBR;LYN;SMAD7;MDF…
GO:0050684	0.00268248	2.34624	8.1256	regulation of mRNA processing	17	95	0.048266	RBM7;SF3A1;CPSF4;CPEB3;RBFOX2;DAZAP1;PRPF19;HNRNPL;HSPA8;SRSF4;SNRNP70;SON;CDK11A;RBM10;SRSF9;SAFB2;RNF40
GO:0031343	0.00269378	3.5801	3.07917	positive regulation of cell killing	9	36	0.048359	CADM1;LAG3;LAMP1;NOS2;PVR;NECTIN2;CCL2;STX7;FADD
GO:0010507	0.00276703	2.86676	4.87536	negative regulation of autophagy	12	57	0.049313	ATG7;WDR6;CHMP4B;AKT1;CLEC16A;GOLGA2;MCL1;NPC1;QSOX1;PINK1;SNRNP70;PHF23
GO:0032922	0.00276703	2.86676	4.87536	circadian regulation of gene expression	12	57	0.049313	NCOA2;MYBBP1A;RAI1;PRKCDBP;CSNK1D;CIART;ARNTL;ATF4;PER1;PML;PPARA;MTA1
GO:0071806	0.00276703	2.86676	4.87536	protein transmembrane transport	12	57	0.049313	TIMM17A;AKT2;TIMM21;HSPA8;GPIHBP1;MCL1;NDUFA13;PEX6;RAN;RTN2;DNLZ;LONP2
GO:0034614	0.00277201	2.11474	10.9482	cellular response to reactive oxygen species	21	128	0.049313	IL18BP;PPIF;CDK2;RACK1;STK25;DNM2;KDM6B;SZT2;AQP1;RHOB;NOS3;IMPACT;PRKCD;PTPRK;PXN;RPS3;PINK1;TNFAIP3;AIFM1;KLF4;CCS
GO:0007165	0.0028147	1.17532	480.95	signal transduction	529	5623	0.049435	CDH2;SH2B3;CDH5;SH2D3C;ABCC9;NR1H3;IL18BP;ARPC1B;PPIF;CTDSP2;PREB;ARL4C;AKAP9;WASF2;CDK2;CDK5;PAK4;CDKN2D;RACK1;RAPGEF3;CDC42EP2;TADA3;STK25;CARM1;NCOA2;SEMA6B;MYBBP1A;CIB1;AGPAT1;SH2B2;GNB5;TSPAN9;FASTK;SERINC3;CHAD;TMED1;ADAP1;WWP1;CORO1A;RABL2B;NUDT4;PADI2;PRKCDBP;NXPH3;GPR45;PHB2;PDAP1;C1QTNF1;VASN;ARHGEF25;TNFRSF13C;AGAP3;ZFYVE27;CLU;SPNS2;TNFAIP8L1;PLK3;COL1A1;COL3A1;ARHGEF19;COL15A1;ADORA2…
GO:0001955	0.00281662	10.7187	0.684261	blood vessel maturation	4	8	0.049435	CDH5;DDIT3;S1PR1;ACVRL1
GO:0034350	0.00281662	10.7187	0.684261	regulation of glial cell apoptotic process	4	8	0.049435	DLL1;PRKCD;PRKCH;CCL2
GO:0034351	0.00281662	10.7187	0.684261	negative regulation of glial cell apoptotic process	4	8	0.049435	DLL1;PRKCD;PRKCH;CCL2
GO:0043129	0.00281662	10.7187	0.684261	surfactant homeostasis	4	8	0.049435	CTSH;EPAS1;VEGFA;LPCAT1
GO:1901096	0.00281662	10.7187	0.684261	regulation of autophagosome maturation	4	8	0.049435	CALCOCO2;CLEC16A;TBC1D25;PHF23
GO:0060562	0.00284426	1.66711	26.2585	epithelial tube morphogenesis	41	307	0.049809	SIX2;PHB2;CTSH;RDH10;DVL3;MEGF8;FOXF1;FOXC2;PLXNB2;DLL1;SETD2;SOX8;HHEX;ILK;RHOB;LRP5;NRARP;NOTCH4;LEF1;PKD1;PML;SOX18;MKS1;IFT122;BAX;SALL1;SKI;SOX4;TBX2;TGFB1;VDR;VEGFA;FUZ;LMO4;DCHS1;TIMELESS;FOXH1;BTRC;NOG;ACVRL1;MTSS1
GO:0045766	0.00286116	2.15448	10.2639	positive regulation of angiogenesis	20	120	0.049994	RAPGEF3;CIB1;PIK3R6;CTSH;FOXC2;GATA2;DLL1;HIPK2;ANXA3;HSPB1;AQP1;ITGA5;RHOB;NOS3;PLCG1;BTG1;VEGFA;SPHK1;ACVRL1;HDAC9

## Sheet: blue
GOBPID	Pvalue	OddsRatio	ExpCount	Term	Count	Size	FDR	Symbols
GO:0043087	6.00179e-06	1.66117	69.56	regulation of GTPase activity	106	685	0.049719	SPRY1;SPRY2;CCL26;RGS14;RAPGEF4;ARHGAP33;RASGRP4;AGAP2;AGAP1;SGSM1;DENND2C;EFNA5;EPHA2;RASGEF1A;SPATA13;FGF9;FGFR1;DIS3;ARHGEF15;IQSEC2;MCF2L;TBC1D30;DOCK9;ARHGEF18;SCRIB;RASGRP3;ALS2CL;FBXO8;SERGEF;GCGR;GFRA1;LAT;CYTH4;DENND2A;ANGPT1;GPS1;GIT1;GRIN2C;PYCARD;TAX1BP3;AGFG1;AGFG2;INPP5B;JAK3;JUN;LAMTOR4;ARHGAP1;ARRB2;DENND6B;OPHN1;ARHGEF3;F11R;PDGFA;PDGFB;PIN1;ERRFI1;LAMTOR1;ARHGEF10L;ASAP3;ARFGAP1…

## Sheet: bisque4
GOBPID	Pvalue	OddsRatio	ExpCount	Term	Count	Size	FDR	Symbols
GO:0034641	3.26265e-47	1.80255	1131.37	cellular nitrogen compound metabolic process	1481	6336	0	ZBTB33;HDAC6;GNE;ZNF587B;CHAF1A;ZBED6;FARSB;DNM1L;SNUPN;FSBP;COL4A3BP;RAD50;LRPPRC;MBNL2;CEBPZ;ZNF197;TXNDC9;PRMT3;MPHOSPH6;CALCRL;TOPORS;PSMD14;AK6;CDK7;CDK8;MRPS31;GPHN;SRRM1;AKAP8;STAG1;CWC27;SMNDC1;BCAS2;ADAR;ZNF267;WARS2;BPNT1;SCML2;NSA2;RBM14;PPIE;PPIH;ZBTB18;SLC25A17;EIF3M;SYNCRIP;DDX17;CEBPG;HTATIP2;RPP30;SPTLC1;SLC19A2;SLU7;CCT7;MTHFS;USP16;PAICS;ERLIN1;POLR3G;CENPF;ATP5L;RAD51AP1;CTCF;C…
GO:0090304	6.23374e-45	1.81263	900.314	nucleic acid metabolic process	1226	5042	0	ZBTB33;HDAC6;ZNF587B;CHAF1A;ZBED6;FARSB;SNUPN;FSBP;RAD50;LRPPRC;MBNL2;CEBPZ;ZNF197;PRMT3;MPHOSPH6;TOPORS;PSMD14;CDK7;CDK8;SRRM1;AKAP8;STAG1;CWC27;SMNDC1;BCAS2;ADAR;ZNF267;WARS2;SCML2;NSA2;RBM14;PPIE;PPIH;ZBTB18;SYNCRIP;DDX17;CEBPG;HTATIP2;RPP30;SLU7;CCT7;USP16;ERLIN1;POLR3G;CENPF;RAD51AP1;CTCF;CETN2;CCT8;USP39;POLD3;NFAT5;PTGES3;STAG2;AHCYL1;SRSF10;ZBTB6;ZNF234;ZNF268;RPP40;HSPH1;PPP1R13L;CD3EAP;…
GO:0006139	3.71923e-43	1.76978	1008.17	nucleobase-containing compound metabolic process	1335	5646	0	ZBTB33;HDAC6;GNE;ZNF587B;CHAF1A;ZBED6;FARSB;DNM1L;SNUPN;FSBP;RAD50;LRPPRC;MBNL2;CEBPZ;ZNF197;TXNDC9;PRMT3;MPHOSPH6;CALCRL;TOPORS;PSMD14;AK6;CDK7;CDK8;GPHN;SRRM1;AKAP8;STAG1;CWC27;SMNDC1;BCAS2;ADAR;ZNF267;WARS2;BPNT1;SCML2;NSA2;RBM14;PPIE;PPIH;ZBTB18;SYNCRIP;DDX17;CEBPG;HTATIP2;RPP30;SLU7;CCT7;USP16;PAICS;ERLIN1;POLR3G;CENPF;ATP5L;RAD51AP1;CTCF;CETN2;CCT8;USP39;POLD3;NFAT5;PTGES3;STAG2;AHCYL1;SRSF…
GO:0046483	1.49466e-41	1.74705	1030.31	heterocycle metabolic process	1352	5770	0	ZBTB33;HDAC6;GNE;ZNF587B;CHAF1A;ZBED6;FARSB;DNM1L;SNUPN;FSBP;RAD50;LRPPRC;MBNL2;CEBPZ;ZNF197;TXNDC9;PRMT3;MPHOSPH6;CALCRL;TOPORS;PSMD14;AK6;CDK7;CDK8;GPHN;SRRM1;AKAP8;STAG1;CWC27;SMNDC1;BCAS2;ADAR;ZNF267;WARS2;BPNT1;SCML2;NSA2;RBM14;PPIE;PPIH;ZBTB18;SYNCRIP;DDX17;CEBPG;HTATIP2;RPP30;SLC19A2;SLU7;CCT7;MTHFS;USP16;PAICS;ERLIN1;POLR3G;CENPF;ATP5L;RAD51AP1;CTCF;CETN2;CCT8;USP39;POLD3;NFAT5;PTGES3;STA…
GO:0006725	1.56014e-41	1.74563	1038.88	cellular aromatic compound metabolic process	1361	5818	0	ZBTB33;CDH3;HDAC6;GNE;ZNF587B;CHAF1A;ZBED6;FARSB;DNM1L;SNUPN;FSBP;RAD50;LRPPRC;MBNL2;CEBPZ;ZNF197;TXNDC9;PRMT3;MPHOSPH6;CALCRL;TOPORS;PSMD14;AK6;CDK7;CDK8;GPHN;SRRM1;AKAP8;STAG1;CWC27;SMNDC1;BCAS2;ADAR;ZNF267;WARS2;BPNT1;SCML2;NSA2;RBM14;PPIE;PPIH;ZBTB18;SYNCRIP;DDX17;CEBPG;HTATIP2;RPP30;SLC19A2;SLU7;CCT7;MTHFS;USP16;PAICS;ERLIN1;POLR3G;CENPF;ATP5L;RAD51AP1;CTCF;CETN2;CCT8;USP39;POLD3;NFAT5;PTGES…
GO:0006807	1.09194e-40	1.71993	1209.94	nitrogen compound metabolic process	1536	6776	0	ZBTB33;HDAC6;GNE;ZNF587B;CHAF1A;ZBED6;FARSB;ABCC5;DNM1L;SNUPN;GPC6;FSBP;COL4A3BP;RAD50;LRPPRC;MBNL2;CEBPZ;ZNF197;TXNDC9;PRMT3;MPHOSPH6;CALCRL;TOPORS;PSMD14;AK6;CDK7;CDK8;MRPS31;GPHN;SRRM1;AKAP8;STAG1;CWC27;SMNDC1;BCAS2;ADAR;ZNF267;WARS2;BPNT1;SCML2;NSA2;RBM14;PPIE;PPIH;ZBTB18;SLC25A17;EIF3M;SYNCRIP;DDX17;CEBPG;HTATIP2;RPP30;SPTLC1;SLC19A2;SLU7;CCT7;MTHFS;USP16;PAICS;ERLIN1;POLR3G;CENPF;ATP5L;RAD5…
GO:1901360	9.63566e-40	1.71974	1071.56	organic cyclic compound metabolic process	1388	6001	0	ZBTB33;CDH3;HDAC6;GNE;ZNF587B;CHAF1A;ZBED6;FARSB;DNM1L;SNUPN;FSBP;RAD50;LRPPRC;MBNL2;CEBPZ;ZNF197;TXNDC9;PRMT3;MPHOSPH6;CALCRL;TOPORS;PSMD14;AK6;CDK7;CDK8;GPHN;SRRM1;AKAP8;STAG1;CWC27;SMNDC1;BCAS2;ADAR;ZNF267;WARS2;BPNT1;SCML2;NSA2;RBM14;PPIE;PPIH;ZBTB18;SYNCRIP;DDX17;CEBPG;HTATIP2;RPP30;SLC19A2;SLU7;CCT7;MTHFS;USP16;PAICS;ERLIN1;POLR3G;CENPF;ATP5L;RAD51AP1;PMVK;CTCF;CETN2;CCT8;USP39;POLD3;NFAT5;…
GO:0022402	4.15879e-39	2.3738	232.667	cell cycle process	419	1303	0	SMC4;ACTR3;RAD50;KIF20A;PSMD14;CDK7;AKAP8;STAG1;CDKN2C;RRAGB;TUBB4B;NDC80;TUBGCP3;RBM14;TACC3;PIBF1;CENPA;CENPC;USP16;STAMBP;CENPE;CENPF;CTCF;CGRRF1;RRAGA;CETN2;CETN3;STAG2;ZNF268;SDCCAG3;SUGT1;DBF4;KIF2C;UBE2C;TOPBP1;NUPL2;KATNA1;CIT;FOXN3;ZWINT;RASSF1;OIP5;ESCO1;HAUS1;CKS2;NEDD1;CCSAP;IQGAP3;MITD1;JMY;LSM11;ATF2;MAPK14;CACUL1;E2F7;CSNK1A1;SGO2;SGO1;SPICE1;CEP120;CDCA2;BRINP1;SASS6;DDX3X;ZBTB49;…
GO:0010467	8.54973e-38	1.71656	934.419	gene expression	1234	5233	0	ZBTB33;CDH3;HDAC6;ZNF587B;ZBED6;FARSB;SNUPN;FSBP;LRPPRC;MBNL2;CEBPZ;ZNF197;PRMT3;MPHOSPH6;TOPORS;PSMD14;CDK7;CDK8;MRPS31;SRRM1;AKAP8;STAG1;CWC27;SMNDC1;BCAS2;ADAR;ZNF267;CNPY2;WARS2;SCML2;NSA2;RBM14;PPIE;PPIH;ZBTB18;SLC25A17;EIF3M;SYNCRIP;DDX17;IPO8;CEBPG;HTATIP2;RPP30;SLU7;USP16;ERLIN1;POLR3G;CENPF;CTCF;USP39;NFAT5;HBS1L;AHCYL1;SRSF10;ZBTB6;ZNF234;ZNF268;RPP40;HSPH1;PPP1R13L;CD3EAP;MRPS30;WDR3;T…
GO:0044260	1.96698e-36	1.66922	1466.89	cellular macromolecule metabolic process	1777	8215	0	ZBTB33;HDAC6;ZNF587B;CHAF1A;ZBED6;SH2D3A;UBA2;FARSB;SNUPN;FSBP;COL4A3BP;RAD50;LRPPRC;FRY;MBNL2;ABI2;CEBPZ;ZNF197;PRMT3;MPHOSPH6;CALCRL;USPL1;TOPORS;PSMD14;CDK7;CDK8;MRPS31;GPHN;SRRM1;AKAP8;STAG1;UBE4B;CWC27;SMNDC1;BCAS2;TRAIP;MARCH6;ADAR;ZNF267;CDKN2C;CNPY2;WARS2;SCML2;DLC1;NSA2;RBM14;LYPLA1;PPIE;PIBF1;PPIH;ZBTB18;SLC25A17;EIF3M;SYNCRIP;DDX17;CEBPG;ANP32B;HTATIP2;RPP30;ARFGEF2;SLU7;CCT7;USP16;ERL…
GO:0006996	2.81286e-36	1.82936	566.401	organelle organization	819	3172	0	HDAC6;PET100;TIMM23;CHAF1A;SMC4;DNM1L;COL4A3BP;ACTR3;RAD50;KIF20A;LRPPRC;FRY;ABI2;CNIH1;USPL1;TOPORS;STX6;MRPS31;STAM2;ABCC4;AKAP8;STAG1;TFG;TUBB4B;DLC1;NDC80;TUBGCP3;RBM14;TACC3;PIBF1;ANP32B;ARFGEF2;CCT7;CENPA;CENPC;USP16;CENPE;CENPF;EXOC5;MTX2;YKT6;CTCF;CETN2;CCT8;CETN3;POLD3;PTGES3;STAG2;HBS1L;NCKAP1;ZNF268;SEC24A;MRPS30;SUGT1;PRDX3;MLLT11;TMED10;ASCC3;COPS5;IMMT;KIF2C;CHD1;UBE2C;NUPL2;KATNA1;…
GO:1903047	6.25856e-35	2.61399	156.243	mitotic cell cycle process	304	875	0	SMC4;KIF20A;PSMD14;CDK7;AKAP8;STAG1;CDKN2C;TUBB4B;NDC80;TUBGCP3;TACC3;PIBF1;CENPA;CENPC;USP16;STAMBP;CENPE;CENPF;CETN2;CETN3;STAG2;ZNF268;SUGT1;DBF4;KIF2C;UBE2C;TOPBP1;NUPL2;KATNA1;CIT;FOXN3;ZWINT;OIP5;HAUS1;CKS2;NEDD1;CCSAP;IQGAP3;MITD1;LSM11;ATF2;CACUL1;E2F7;CSNK1A1;SGO1;SPICE1;CDCA2;DDX3X;DHFR;DLG1;DNA2;EGFR;ENSA;EP300;EPS8;SKA1;REEP3;SKA3;MAPRE1;TPX2;CEP152;PDS5B;CLASP2;PHF8;SMC5;WDR43;NUP205…
GO:0071840	2.25531e-34	1.65273	1074.95	cellular component organization or biogenesis	1368	6020	0	CDH3;HDAC6;PET100;TIMM23;CHAF1A;CDH6;SMC4;FARSB;DNM1L;SNUPN;ATP9A;COL4A3BP;ACTR3;RAD50;KIF20A;LRPPRC;FRY;ABI2;PLXNC1;CNIH1;PRMT3;MPHOSPH6;USPL1;TOPORS;CDK7;STX6;MRPS31;GPHN;STAM2;ABCC4;AKAP8;STAG1;NET1;UBE4B;SIGMAR1;ADAR;CDKN2C;TFG;SEMA3A;TUBB4B;MYL12B;DLC1;NDC80;NSA2;TUBGCP3;RBM14;LYPLA1;TACC3;PIBF1;PPIH;SLC9A6;EIF3M;UNC13B;SEMA4F;SEMA3C;FBLN5;ANP32B;RPP30;ARFGEF2;SLU7;CCT7;CENPA;CENPC;USP16;CEN…
GO:0000278	3.78991e-34	2.50637	169.813	mitotic cell cycle	321	951	0	SMC4;KIF20A;PSMD14;CDK7;AKAP8;STAG1;CDKN2C;TUBB4B;NDC80;TUBGCP3;TACC3;PIBF1;CENPA;CENPC;USP16;STAMBP;CENPE;CENPF;CETN2;CETN3;STAG2;ZNF268;SUGT1;DBF4;KIF2C;UBE2C;TOPBP1;NUPL2;KATNA1;CIT;FOXN3;ZWINT;OIP5;HAUS1;CKS1B;CKS2;NEDD1;CCSAP;IQGAP3;MITD1;LSM11;ATF2;CACUL1;E2F7;CSNK1A1;SGO1;SPICE1;CDCA2;BRINP1;DDX3X;DHFR;DLG1;DNA2;DUSP3;EGFR;ENSA;EP300;EPS8;SKA1;REEP3;SKA3;FER;MAPRE1;TPX2;CEP152;PDS5B;CLASP2…
GO:0007049	7.91946e-34	2.08205	296.95	cell cycle	487	1663	0	CHAF1A;SMC4;ACTR3;RAD50;KIF20A;PSMD14;CDK7;CDK8;AKAP8;STAG1;CDKN2C;RRAGB;TUBB4B;NDC80;TUBGCP3;RBM14;TACC3;PIBF1;CENPA;CENPC;USP16;STAMBP;CENPE;CENPF;CTCF;CGRRF1;RRAGA;CETN2;CETN3;USP39;STAG2;ZNF268;SDCCAG3;SUGT1;DBF4;COPS5;KIF2C;TLK2;UBE2C;TOPBP1;NUPL2;KATNA1;CIT;FOXN3;ZWINT;RASSF1;OIP5;ESCO1;HAUS1;CKS1B;CKS2;PARD3B;CLIC1;NEDD1;CCSAP;IQGAP3;MITD1;LIN54;JMY;LSM11;ATF2;MAPK14;CACUL1;E2F7;CSNK1A1;SE…
GO:0044237	3.01366e-33	1.66435	1781.52	cellular metabolic process	2068	9977	0	ZBTB33;CDH3;HDAC6;GNE;ZNF587B;CHAF1A;ZBED6;SH2D3A;UBA2;FARSB;DNM1L;SNUPN;GPC6;FSBP;COL4A3BP;RAD50;LRPPRC;FRY;MBNL2;ABI2;CEBPZ;ZNF197;TXNDC9;PRMT3;MPHOSPH6;CALCRL;USPL1;TOPORS;PSMD14;AK6;CDK7;CDK8;MRPS31;GPHN;SRRM1;AKAP8;STAG1;UBE4B;CWC27;SMNDC1;BCAS2;TRAIP;MARCH6;ADAR;ZNF267;CDKN2C;CNPY2;WARS2;BPNT1;SCML2;DLC1;NSA2;RBM14;LYPLA1;PPIE;PIBF1;PPIH;ZBTB18;SLC25A17;EIF3M;SYNCRIP;FBLN5;DDX17;CEBPG;ANP32…
GO:0043170	4.13121e-32	1.62247	1589.75	macromolecule metabolic process	1878	8903	0	ZBTB33;CDH3;HDAC6;ZNF587B;CHAF1A;ZBED6;SH2D3A;UBA2;FARSB;ABCC5;SNUPN;GPC6;FSBP;COL4A3BP;RAD50;LRPPRC;FRY;MBNL2;ABI2;CEBPZ;ZNF197;PRMT3;MPHOSPH6;CALCRL;USPL1;TOPORS;PSMD14;CDK7;CDK8;MRPS31;GPHN;SRRM1;AKAP8;STAG1;UBE4B;CWC27;SMNDC1;BCAS2;TRAIP;MARCH6;ADAR;ZNF267;CDKN2C;CNPY2;WARS2;SCML2;DLC1;NSA2;RBM14;LYPLA1;PPIE;PIBF1;PPIH;ZBTB18;SLC25A17;EIF3M;SYNCRIP;DDX17;IPO8;CEBPG;ANP32B;HTATIP2;RPP30;ARFGEF…
GO:0016070	5.30851e-32	1.66788	811.747	RNA metabolic process	1076	4546	0	ZBTB33;HDAC6;ZNF587B;ZBED6;FARSB;SNUPN;FSBP;LRPPRC;MBNL2;CEBPZ;ZNF197;PRMT3;MPHOSPH6;TOPORS;CDK7;CDK8;SRRM1;AKAP8;STAG1;CWC27;SMNDC1;BCAS2;ADAR;ZNF267;WARS2;SCML2;NSA2;RBM14;PPIE;PPIH;ZBTB18;SYNCRIP;DDX17;CEBPG;HTATIP2;RPP30;SLU7;USP16;ERLIN1;POLR3G;CENPF;CTCF;USP39;NFAT5;AHCYL1;SRSF10;ZBTB6;ZNF234;ZNF268;RPP40;HSPH1;PPP1R13L;CD3EAP;WDR3;TCERG1;SUB1;PRDX3;POP1;MSL3;SF3A3;MLLT11;EBNA1BP2;ASCC3;CLP…
GO:0034645	9.55033e-30	1.62303	872.101	cellular macromolecule biosynthetic process	1131	4884	0	ZBTB33;HDAC6;ZNF587B;CHAF1A;ZBED6;FARSB;FSBP;RAD50;LRPPRC;CEBPZ;ZNF197;PRMT3;TOPORS;CDK7;CDK8;MRPS31;SRRM1;AKAP8;STAG1;ZNF267;WARS2;SCML2;RBM14;PPIE;ZBTB18;SLC25A17;EIF3M;SYNCRIP;DDX17;CEBPG;HTATIP2;SLU7;CCT7;USP16;ERLIN1;POLR3G;CENPF;RAD51AP1;CTCF;CSPG5;B3GNT2;CCT8;POLD3;NFAT5;PTGES3;STAG2;HBS1L;SRSF10;ZBTB6;ZNF234;ZNF268;HSPH1;PPP1R13L;CD3EAP;MRPS30;MAN1A2;TCERG1;SUB1;DBF4;PRDX3;MSL3;MLLT11;ASC…
GO:0009059	1.60101e-29	1.61434	901.028	macromolecule biosynthetic process	1161	5046	0	ZBTB33;HDAC6;ZNF587B;CHAF1A;ZBED6;FARSB;ABCC5;GPC6;FSBP;RAD50;LRPPRC;CEBPZ;ZNF197;PRMT3;TOPORS;CDK7;CDK8;MRPS31;SRRM1;AKAP8;STAG1;ZNF267;CNPY2;WARS2;SCML2;RBM14;PPIE;ZBTB18;SLC25A17;EIF3M;SYNCRIP;DDX17;CEBPG;HTATIP2;SLU7;CCT7;USP16;ERLIN1;POLR3G;CENPF;RAD51AP1;CTCF;CSPG5;B3GNT2;CCT8;POLD3;NFAT5;PTGES3;STAG2;HBS1L;SRSF10;ZBTB6;ZNF234;ZNF268;SEC24A;HSPH1;PPP1R13L;CD3EAP;MRPS30;MAN1A2;TCERG1;SUB1;DB…
GO:0016043	6.36358e-29	1.58496	1048.16	cellular component organization	1314	5870	0	CDH3;HDAC6;PET100;TIMM23;CHAF1A;CDH6;SMC4;FARSB;DNM1L;SNUPN;ATP9A;COL4A3BP;ACTR3;RAD50;KIF20A;LRPPRC;FRY;ABI2;PLXNC1;CNIH1;PRMT3;USPL1;TOPORS;CDK7;STX6;MRPS31;GPHN;STAM2;ABCC4;AKAP8;STAG1;NET1;UBE4B;SIGMAR1;ADAR;CDKN2C;TFG;SEMA3A;TUBB4B;MYL12B;DLC1;NDC80;TUBGCP3;RBM14;LYPLA1;TACC3;PIBF1;PPIH;SLC9A6;EIF3M;UNC13B;SEMA4F;SEMA3C;FBLN5;ANP32B;ARFGEF2;SLU7;CCT7;CENPA;CENPC;USP16;CENPE;CENPF;EXOC5;MTX2;…
GO:0071704	2.1839e-28	1.60981	1865.62	organic substance metabolic process	2125	10448	0	ZBTB33;CDH3;HDAC6;GNE;ZNF587B;CHAF1A;ZBED6;SH2D3A;UBA2;FARSB;ABCC5;DNM1L;SNUPN;GPC6;FSBP;COL4A3BP;RAD50;LRPPRC;FRY;MBNL2;ABI2;CEBPZ;ZNF197;TXNDC9;PRMT3;MPHOSPH6;CALCRL;USPL1;TOPORS;PSMD14;AK6;CDK7;CDK8;MRPS31;GPHN;SRRM1;AKAP8;STAG1;UBE4B;CWC27;SMNDC1;BCAS2;TRAIP;MARCH6;ADAR;ZNF267;CDKN2C;CNPY2;WARS2;BPNT1;SCML2;DLC1;NSA2;RBM14;LYPLA1;PPIE;PIBF1;PPIH;ZBTB18;SLC25A17;EIF3M;SYNCRIP;DDX17;IPO8;CEBPG;…
GO:0008152	5.37088e-28	1.61816	1931.51	metabolic process	2185	10817	0	ZBTB33;CDH3;HDAC6;GNE;ZNF587B;CHAF1A;ZBED6;SH2D3A;UBA2;FARSB;ABCC5;DNM1L;SNUPN;GPC6;FSBP;COL4A3BP;RAD50;LRPPRC;FRY;MBNL2;ABI2;CEBPZ;ZNF197;TXNDC9;PRMT3;MPHOSPH6;CALCRL;USPL1;TOPORS;PSMD14;AK6;CDK7;CDK8;MRPS31;GPHN;SRRM1;ABCC4;AKAP8;STAG1;UBE4B;CWC27;SMNDC1;BCAS2;TRAIP;MARCH6;ADAR;ZNF267;CDKN2C;CNPY2;WARS2;BPNT1;SCML2;DLC1;NSA2;RBM14;LYPLA1;PPIE;PIBF1;PPIH;ZBTB18;SLC25A17;EIF3M;SYNCRIP;FBLN5;DDX17…
GO:0044238	1.70213e-27	1.5821	1783.84	primary metabolic process	2043	9990	0	ZBTB33;HDAC6;GNE;ZNF587B;CHAF1A;ZBED6;SH2D3A;UBA2;FARSB;DNM1L;SNUPN;GPC6;FSBP;COL4A3BP;RAD50;LRPPRC;FRY;MBNL2;ABI2;CEBPZ;ZNF197;TXNDC9;PRMT3;MPHOSPH6;CALCRL;USPL1;TOPORS;PSMD14;AK6;CDK7;CDK8;MRPS31;GPHN;SRRM1;AKAP8;STAG1;UBE4B;CWC27;SMNDC1;BCAS2;TRAIP;MARCH6;ADAR;ZNF267;CDKN2C;CNPY2;WARS2;BPNT1;SCML2;DLC1;NSA2;RBM14;LYPLA1;PPIE;PIBF1;PPIH;ZBTB18;SLC25A17;EIF3M;SYNCRIP;DDX17;CEBPG;ANP32B;HTATIP2;R…
GO:0044249	4.79344e-27	1.55792	1065.84	cellular biosynthetic process	1323	5969	0	ZBTB33;CDH3;HDAC6;ZNF587B;CHAF1A;ZBED6;FARSB;FSBP;COL4A3BP;RAD50;LRPPRC;CEBPZ;ZNF197;TXNDC9;PRMT3;CALCRL;TOPORS;AK6;CDK7;CDK8;MRPS31;GPHN;SRRM1;AKAP8;STAG1;ZNF267;WARS2;SCML2;RBM14;PPIE;PIBF1;ZBTB18;SLC25A17;EIF3M;SYNCRIP;DDX17;CEBPG;HTATIP2;SPTLC1;SLU7;CCT7;MTHFS;USP16;PAICS;ERLIN1;POLR3G;CENPF;ATP5L;RAD51AP1;PMVK;CTCF;CSPG5;B3GNT2;CCT8;POLD3;NFAT5;PTGES3;STAG2;HBS1L;SRSF10;ZBTB6;ZNF234;ZNF268;M…
GO:0007059	1.22685e-26	3.6497	56.783	chromosome segregation	138	318	0	SMC4;ACTR3;AKAP8;STAG1;NDC80;TACC3;PIBF1;CENPA;CENPC;CENPE;CENPF;CTCF;STAG2;KIF2C;TLK2;UBE2C;ZWINT;OIP5;ESCO1;SGO2;SGO1;SPICE1;CDCA2;ESCO2;DDX3X;ECT2;ERCC4;FANCD2;SKA1;SKA3;MAPRE1;PDS5B;CLASP2;SMC5;PDS5A;NUP160;NCAPD3;PUM2;ITGB3BP;KIF4A;CENPI;AHCTF1;NSL1;CHMP2B;GEM;TERB1;CEP57L1;ANAPC4;BIRC5;GEN1;NUP43;INCENP;CENPS;KIF2A;KIF11;KIFC1;KIF22;CENPW;MAD2L1;MKI67;ATM;NEK2;NUP98;PAFAH1B1;DYNC1LI1;NUSAP1…
GO:1901576	1.49214e-26	1.54947	1084.59	organic substance biosynthetic process	1340	6074	0	ZBTB33;CDH3;HDAC6;GNE;ZNF587B;CHAF1A;ZBED6;FARSB;ABCC5;GPC6;FSBP;COL4A3BP;RAD50;LRPPRC;CEBPZ;ZNF197;TXNDC9;PRMT3;CALCRL;TOPORS;AK6;CDK7;CDK8;MRPS31;GPHN;SRRM1;AKAP8;STAG1;ZNF267;CNPY2;WARS2;SCML2;RBM14;PPIE;PIBF1;ZBTB18;SLC25A17;EIF3M;SYNCRIP;DDX17;CEBPG;HTATIP2;SPTLC1;SLU7;CCT7;MTHFS;USP16;PAICS;ERLIN1;POLR3G;CENPF;ATP5L;RAD51AP1;PMVK;CTCF;CSPG5;B3GNT2;CCT8;POLD3;NFAT5;PTGES3;STAG2;HBS1L;SRSF10;…
GO:0051276	1.53958e-26	2.64605	110.352	chromosome organization	219	618	0	CHAF1A;SMC4;RAD50;AKAP8;STAG1;NDC80;TACC3;PIBF1;ANP32B;CCT7;CENPA;CENPC;CENPE;CENPF;CTCF;CETN2;CCT8;POLD3;PTGES3;STAG2;ASCC3;COPS5;KIF2C;CHD1;UBE2C;ZWINT;OIP5;ESCO1;HIST3H2BB;SPTY2D1;SGO2;SGO1;DDX3X;DHX36;DNA2;ERCC1;ERCC4;FANCD2;SKA1;MAPRE1;PDS5B;SMG1;SETX;CLASP2;SMC5;PSME4;PDS5A;NUP160;NCAPD3;SMCHD1;SIRT1;ITGB3BP;KIF4A;CENPI;SHPRH;RAD54B;AHCTF1;POT1;NSL1;CHMP2B;SENP6;GNL3;GEM;TERB1;CEP57L1;GTF2H…
GO:0009058	6.26781e-26	1.53955	1101.2	biosynthetic process	1354	6167	0	ZBTB33;CDH3;HDAC6;GNE;ZNF587B;CHAF1A;ZBED6;FARSB;ABCC5;GPC6;FSBP;COL4A3BP;RAD50;LRPPRC;CEBPZ;ZNF197;TXNDC9;PRMT3;CALCRL;TOPORS;AK6;CDK7;CDK8;MRPS31;GPHN;SRRM1;AKAP8;STAG1;ZNF267;CNPY2;WARS2;SCML2;RBM14;PPIE;PIBF1;ZBTB18;SLC25A17;EIF3M;SYNCRIP;DDX17;CEBPG;HTATIP2;SPTLC1;SLU7;CCT7;MTHFS;USP16;PAICS;ERLIN1;POLR3G;CENPF;ATP5L;RAD51AP1;PMVK;CTCF;CSPG5;B3GNT2;CCT8;POLD3;NFAT5;PTGES3;STAG2;HBS1L;SRSF10;…
GO:0044271	4.15807e-25	1.55867	866.387	cellular nitrogen compound biosynthetic process	1102	4852	0	ZBTB33;HDAC6;ZNF587B;ZBED6;FARSB;FSBP;RAD50;LRPPRC;CEBPZ;ZNF197;TXNDC9;PRMT3;CALCRL;TOPORS;AK6;CDK7;CDK8;MRPS31;SRRM1;AKAP8;STAG1;ZNF267;WARS2;SCML2;RBM14;PPIE;ZBTB18;SLC25A17;EIF3M;SYNCRIP;DDX17;CEBPG;HTATIP2;SPTLC1;SLU7;CCT7;MTHFS;USP16;PAICS;ERLIN1;POLR3G;CENPF;ATP5L;RAD51AP1;CTCF;CCT8;POLD3;NFAT5;PTGES3;HBS1L;SRSF10;ZBTB6;ZNF234;ZNF268;MTHFD2;HSPH1;PPP1R13L;CD3EAP;MRPS30;TCERG1;SUB1;PRDX3;MSL…
GO:0000819	1.19853e-24	4.42606	38.0339	sister chromatid segregation	103	213	0	SMC4;AKAP8;STAG1;NDC80;TACC3;PIBF1;CENPA;CENPC;CENPE;CENPF;CTCF;STAG2;KIF2C;UBE2C;ZWINT;ESCO1;SGO2;SGO1;SKA1;MAPRE1;PDS5B;CLASP2;SMC5;PDS5A;NUP160;NCAPD3;ITGB3BP;KIF4A;CENPI;AHCTF1;NSL1;CHMP2B;CEP57L1;ANAPC4;BIRC5;GEN1;NUP43;INCENP;CENPS;KIF2A;KIFC1;KIF22;MAD2L1;ATM;NEK2;NUP98;PAFAH1B1;DYNC1LI1;NUSAP1;ATRX;INO80;MAP10;ERCC6L;SPDL1;PINX1;ZWILCH;CDCA8;CENPQ;SLF2;NUP133;CENPN;KNL1;SPC25;TAOK1;RAD51C…
GO:0007067	4.04578e-23	2.89425	76.6035	mitotic nuclear division	162	429	0	SMC4;AKAP8;STAG1;NDC80;TUBGCP3;TACC3;PIBF1;CENPA;CENPC;USP16;CENPE;CENPF;CETN2;CETN3;STAG2;ZNF268;SUGT1;KIF2C;UBE2C;KATNA1;CIT;ZWINT;OIP5;HAUS1;NEDD1;CCSAP;CSNK1A1;SGO1;SPICE1;CDCA2;ENSA;EPS8;SKA1;REEP3;SKA3;MAPRE1;TPX2;PDS5B;CLASP2;SMC5;PDS5A;NCAPD3;TTC28;ITGB3BP;NUP62;KIF4A;ASPM;NSL1;CHMP2B;GEM;MTBP;UBE2S;EML4;CEP57L1;SAC3D1;ANAPC4;HELLS;HGF;BIRC5;IGF1;GEN1;NUP43;INCENP;CENPS;KIF2A;KIF11;KIFC1;…
GO:0006281	6.72146e-23	2.66922	91.2456	DNA repair	183	511	0	CHAF1A;RAD50;PSMD14;CDK7;RBM14;PPIE;CEBPG;RAD51AP1;CETN2;POLD3;ASCC3;COPS5;TOPBP1;SUPT16H;POLG2;ERCC8;JMY;PARP4;ESCO2;RNF168;DNA2;EGFR;PRIMPOL;EP300;ERCC1;ERCC4;ERCC6;EYA3;FANCA;FANCD2;FANCB;ALKBH3;KIN;KDM2A;PDS5B;SMG1;NCOA6;SETX;SMC5;PSME4;FAM168A;PDS5A;SIRT1;SPIDR;SMUG1;MCM9;SHPRH;RAD54B;RCHY1;BOD1L1;EPC2;UHRF1;MSH6;GTF2H2;H2AFX;HMGB1;HMGN1;GEN1;CENPS;KIF22;GTF2H5;ATXN3;MSH2;MSH3;ATM;EID3;PCNA;…
GO:0007062	6.76778e-23	6.28876	22.1418	sister chromatid cohesion	71	124	0	STAG1;NDC80;CENPA;CENPC;CENPE;CENPF;CTCF;STAG2;KIF2C;ZWINT;ESCO1;SGO2;SGO1;SKA1;MAPRE1;PDS5B;CLASP2;SMC5;PDS5A;NUP160;ITGB3BP;CENPI;AHCTF1;NSL1;BIRC5;NUP43;INCENP;CENPS;KIF2A;KIF22;MAD2L1;NUP98;PAFAH1B1;ATRX;ERCC6L;SPDL1;ZWILCH;CDCA8;CENPQ;SLF2;NUP133;CENPN;KNL1;SPC25;TAOK1;RAD51C;RANBP2;RB1;SFPQ;CENPH;BUB1;BUB1B;XPO1;MIS12;CENPM;CENPU;MCMBP;CENPT;NAA50;B9D2;KIF18A;SMC1A;NUF2;SLF1;TNKS;SMC3;CENPL…
GO:0000280	6.7929e-23	2.58214	98.9238	nuclear division	194	554	0	SMC4;ACTR3;RAD50;AKAP8;STAG1;NDC80;TUBGCP3;TACC3;PIBF1;CENPA;CENPC;USP16;CENPE;CENPF;CETN2;CETN3;STAG2;ZNF268;SUGT1;KIF2C;UBE2C;KATNA1;CIT;ZWINT;OIP5;HAUS1;CKS2;NEDD1;CCSAP;CSNK1A1;SGO2;SGO1;SPICE1;CDCA2;ENSA;EPS8;ERCC1;ERCC4;FANCA;FANCD2;SKA1;REEP3;SKA3;MAPRE1;TPX2;PDS5B;CLASP2;SMC5;PLCB1;PDS5A;NCAPD3;TTC28;ITGB3BP;NUP62;KIF4A;RAD54B;TEX40;ASPM;NSL1;CHMP2B;GEM;MTBP;UBE2S;EML4;TERB1;CEP57L1;MSH6;…
GO:0006259	2.69874e-22	2.10285	171.777	DNA metabolic process	291	962	0	CHAF1A;RAD50;PSMD14;CDK7;RBM14;PPIE;CEBPG;CCT7;CENPF;RAD51AP1;CTCF;CETN2;CCT8;POLD3;PTGES3;STAG2;DBF4;ASCC3;COPS5;TOPBP1;KAT7;BAZ2A;SUPT16H;POLG2;ESCO1;ERCC8;JMY;PARP4;E2F7;ADRA1D;ESCO2;RNF168;DHX36;DNA2;TRDMT1;DNMT3B;DUT;EGFR;PRIMPOL;EP300;ERCC1;ERCC4;ERCC6;EYA3;FANCA;FANCD2;FANCB;ALKBH3;KDM1B;FGFR4;XRN2;KIN;KDM2A;PDS5B;SMG1;NCOA6;SETX;SMC5;PSME4;FAM168A;PDS5A;DICER1;SIRT1;SPIDR;SMUG1;ORC6;ORC3;…
GO:0098813	5.57922e-22	3.54182	48.3905	nuclear chromosome segregation	116	271	0	SMC4;ACTR3;AKAP8;STAG1;NDC80;TACC3;PIBF1;CENPA;CENPC;CENPE;CENPF;CTCF;STAG2;KIF2C;UBE2C;ZWINT;ESCO1;SGO2;SGO1;SPICE1;ECT2;ERCC4;FANCD2;SKA1;MAPRE1;PDS5B;CLASP2;SMC5;PDS5A;NUP160;NCAPD3;ITGB3BP;KIF4A;CENPI;AHCTF1;NSL1;CHMP2B;GEM;TERB1;CEP57L1;ANAPC4;BIRC5;GEN1;NUP43;INCENP;CENPS;KIF2A;KIFC1;KIF22;MAD2L1;ATM;NEK2;NUP98;PAFAH1B1;DYNC1LI1;NUSAP1;ATRX;INO80;MAP10;ERCC6L;SPDL1;PINX1;ZWILCH;CDCA8;CENPQ;…
GO:0048285	5.92859e-22	2.46384	106.245	organelle fission	202	595	0	SMC4;DNM1L;ACTR3;RAD50;AKAP8;STAG1;NDC80;TUBGCP3;TACC3;PIBF1;CENPA;CENPC;USP16;CENPE;CENPF;CETN2;CETN3;STAG2;ZNF268;SUGT1;KIF2C;UBE2C;KATNA1;CIT;ZWINT;MTFR2;OIP5;HAUS1;CKS2;LRRK2;NEDD1;CCSAP;COX10;CSNK1A1;SGO2;SGO1;SPICE1;CDCA2;DNM1;ENSA;EPS8;ERCC1;ERCC4;FANCA;FANCD2;SKA1;REEP3;SKA3;MAPRE1;TPX2;PDS5B;CLASP2;SMC5;PLCB1;PDS5A;NCAPD3;TTC28;ITGB3BP;NUP62;KIF4A;RAD54B;TEX40;ASPM;NSL1;CHMP2B;GEM;MTBP;U…
GO:0006396	1.56049e-21	2.11983	160.528	RNA processing	274	899	0	SNUPN;MBNL2;MPHOSPH6;CDK7;SRRM1;CWC27;SMNDC1;BCAS2;ADAR;NSA2;PPIE;PPIH;SYNCRIP;DDX17;RPP30;SLU7;USP39;AHCYL1;SRSF10;RPP40;WDR3;POP1;SF3A3;EBNA1BP2;CLP1;NUDT21;CPSF6;DDX52;DUS4L;STRAP;DDX20;RPL35;ERI2;RPUSD1;WBSCR22;CLNS1A;LSM11;SRSF12;TRUB1;BCDIN3D;CSTF1;TRMT44;SRFBP1;BMT2;DHX15;DHX36;TRDMT1;DYRK1A;AGO3;EGFR;ZFC3H1;PDE12;ERN1;FBL;ESR1;HNRNPA3;XRN2;PUF60;WDR37;KIN;PDCD11;SETX;RRP1B;WDR43;CSTF2T;ZC…
GO:0006974	2.16569e-21	2.21142	139.636	cellular response to DNA damage stimulus	246	782	0	CHAF1A;RAD50;TOPORS;PSMD14;CDK7;RBM14;PPIE;CEBPG;USP16;RAD51AP1;CETN2;POLD3;ASCC3;COPS5;TLK2;TOPBP1;FOXN3;SUPT16H;POLG2;ERCC8;JMY;ATF2;CRIP1;PARP4;MAPK14;E2F7;ESCO2;SPRED1;RNF168;DNA2;DYRK1A;EGFR;FBXO45;PRIMPOL;EP300;HIPK1;ERCC1;ERCC4;ERCC6;EYA3;FANCA;FANCD2;FANCB;ALKBH3;PLA2R1;KIN;KDM2A;PDS5B;SMG1;NCOA6;SETX;FOXO3;SMC5;PSME4;FAM168A;PDS5A;SIRT1;SPIDR;SMUG1;CNOT6L;STXBP4;ZBTB38;MCM9;SHPRH;RAD54B;…
GO:0043933	6.91169e-19	1.61239	424.98	macromolecular complex subunit organization	583	2380	0	HDAC6;PET100;CHAF1A;SMC4;FARSB;DNM1L;SNUPN;ACTR3;ABI2;CNIH1;PRMT3;CDK7;MRPS31;AKAP8;SIGMAR1;ADAR;TFG;TUBGCP3;RBM14;PPIH;EIF3M;UNC13B;ANP32B;SLU7;CENPA;CENPC;USP16;CENPE;CENPF;CTCF;CETN2;CCT8;USP39;HBS1L;SRSF10;NCKAP1;SEC24A;MRPS30;MSL3;SF3A3;TMED10;CLP1;KIF2C;TLK2;CHD1;NUDT21;CPSF6;UBE2C;CDC42EP1;PWP1;KAT7;NUDT5;STRAP;BAZ2A;SUPT16H;DDX20;CBX3;OIP5;CHRNA3;WBSCR22;CHRNB4;C1QTNF3;FCHO2;CCDC151;COX20…
GO:0019438	1.21939e-18	1.47695	772.641	aromatic compound biosynthetic process	966	4327	0	ZBTB33;CDH3;HDAC6;ZNF587B;ZBED6;FSBP;RAD50;LRPPRC;CEBPZ;ZNF197;TXNDC9;PRMT3;CALCRL;TOPORS;AK6;CDK7;CDK8;SRRM1;AKAP8;STAG1;ZNF267;SCML2;RBM14;PPIE;ZBTB18;DDX17;CEBPG;HTATIP2;SLU7;CCT7;MTHFS;USP16;PAICS;ERLIN1;POLR3G;CENPF;ATP5L;RAD51AP1;CTCF;CCT8;POLD3;NFAT5;PTGES3;SRSF10;ZBTB6;ZNF234;ZNF268;MTHFD2;HSPH1;PPP1R13L;CD3EAP;TCERG1;SUB1;PRDX3;MSL3;MLLT11;ASCC3;CLP1;COPS5;ATF7;CHD1;NUDT21;DIDO1;NUPL2;FO…
GO:0034660	1.818e-18	2.34002	99.8166	ncRNA metabolic process	184	559	0	FARSB;MPHOSPH6;CDK7;ADAR;WARS2;NSA2;RPP30;RPP40;CD3EAP;WDR3;POP1;EBNA1BP2;CLP1;DDX52;DUS4L;RPL35;POLG2;ERI2;GTF3C6;RPUSD1;WBSCR22;EARS2;TRUB1;BCDIN3D;TRMT44;SRFBP1;BMT2;DARS;TRDMT1;AGO3;EPRS;FBL;FARSA;XRN2;WDR37;PDCD11;RRP1B;WDR43;RPRD2;ZCCHC11;RRP8;DICER1;SIRT1;SKIV2L2;ADAT1;DCAF13;INTS7;NOL11;RSL1D1;GARS;AGO1;DIEXF;RPUSD2;AGO2;UTP20;RRP7A;FAM98B;RPL7L1;DROSHA;GTF2A1;GTF2E1;GTF2E2;CPSF1;DDX51;IA…
GO:0018130	2.20332e-18	1.47313	770.32	heterocycle biosynthetic process	962	4314	0	ZBTB33;HDAC6;ZNF587B;ZBED6;FSBP;RAD50;LRPPRC;CEBPZ;ZNF197;TXNDC9;PRMT3;CALCRL;TOPORS;AK6;CDK7;CDK8;GPHN;SRRM1;AKAP8;STAG1;ZNF267;SCML2;RBM14;PPIE;ZBTB18;DDX17;CEBPG;HTATIP2;SLU7;CCT7;MTHFS;USP16;PAICS;ERLIN1;POLR3G;CENPF;ATP5L;RAD51AP1;CTCF;CCT8;POLD3;NFAT5;PTGES3;SRSF10;ZBTB6;ZNF234;ZNF268;MTHFD2;HSPH1;PPP1R13L;CD3EAP;TCERG1;SUB1;PRDX3;MSL3;MLLT11;ASCC3;CLP1;COPS5;ATF7;CHD1;NUDT21;DIDO1;NUPL2;FO…
GO:1901362	2.31986e-18	1.46834	792.819	organic cyclic compound biosynthetic process	986	4440	0	ZBTB33;CDH3;HDAC6;ZNF587B;ZBED6;FSBP;RAD50;LRPPRC;CEBPZ;ZNF197;TXNDC9;PRMT3;CALCRL;TOPORS;AK6;CDK7;CDK8;GPHN;SRRM1;AKAP8;STAG1;ZNF267;SCML2;RBM14;PPIE;ZBTB18;DDX17;CEBPG;HTATIP2;SLU7;CCT7;MTHFS;USP16;PAICS;ERLIN1;POLR3G;CENPF;ATP5L;RAD51AP1;PMVK;CTCF;CCT8;POLD3;NFAT5;PTGES3;SRSF10;ZBTB6;ZNF234;ZNF268;MTHFD2;HSPH1;PPP1R13L;CD3EAP;TCERG1;SUB1;PRDX3;MSL3;MLLT11;ASCC3;CLP1;COPS5;ATF7;CHD1;NUDT21;DIDO…
GO:0034654	3.04737e-18	1.47272	760.856	nucleobase-containing compound biosynthetic process	951	4261	0	ZBTB33;HDAC6;ZNF587B;ZBED6;FSBP;RAD50;LRPPRC;CEBPZ;ZNF197;TXNDC9;PRMT3;CALCRL;TOPORS;AK6;CDK7;CDK8;SRRM1;AKAP8;STAG1;ZNF267;SCML2;RBM14;PPIE;ZBTB18;DDX17;CEBPG;HTATIP2;SLU7;CCT7;USP16;PAICS;ERLIN1;POLR3G;CENPF;ATP5L;RAD51AP1;CTCF;CCT8;POLD3;NFAT5;PTGES3;SRSF10;ZBTB6;ZNF234;ZNF268;HSPH1;PPP1R13L;CD3EAP;TCERG1;SUB1;PRDX3;MSL3;MLLT11;ASCC3;CLP1;COPS5;ATF7;CHD1;NUDT21;DIDO1;NUPL2;FOXN3;POLR3A;PWP1;KA…
GO:0051301	6.70529e-18	2.31846	98.7453	cell division	181	553	0	SMC4;ACTR3;KIF20A;CDK7;STAG1;NDC80;CENPA;CENPC;USP16;STAMBP;CENPE;CENPF;CETN2;CETN3;USP39;STAG2;SDCCAG3;KIF2C;UBE2C;KATNA1;CIT;ZWINT;OIP5;HAUS1;CKS1B;CKS2;PARD3B;NEDD1;CCSAP;MITD1;E2F7;CSNK1A1;SEPT10;SGO2;SGO1;SPICE1;CDCA2;DIAPH2;ECT2;ENSA;SENP5;SKA1;REEP3;SKA3;MAPRE1;TPX2;PDS5B;SPG20;CLASP2;SMC5;PDS5A;NCAPD3;TTC28;ITGB3BP;KIF4A;AHCTF1;ASPM;NSL1;CHMP2B;CKAP2;INTU;UBE2S;GNAI3;SAC3D1;ANAPC4;HELLS;B…
GO:0033554	2.24543e-17	1.67653	308.557	cellular response to stress	441	1728	0	HDAC6;CHAF1A;SH2D3A;COL4A3BP;RAD50;TOPORS;PSMD14;CDK7;NET1;UBE4B;MARCH6;RRAGB;RBM14;PPIE;FBLN5;CEBPG;SLU7;USP16;ERLIN1;RAD51AP1;RRAGA;CETN2;POLD3;PTGES3;HSPH1;PRDX3;ASCC3;COPS5;TLK2;TOPBP1;NUPL2;FOXN3;MAP4K5;SUPT16H;SEC63;POLG2;PDCD10;ERCC8;FAM129A;LRRK2;CPEB2;JMY;ATF2;CREBBP;CRIP1;DUSP19;PARP4;MAPK14;E2F7;CTH;CYP1B1;VKORC1L1;ESCO2;SPRED1;DDX3X;RNF168;ZNF675;DHFR;DLG1;DNA2;AGER;DNMT3B;DPEP1;DSC2;…
GO:0032774	6.83111e-17	1.46721	682.11	RNA biosynthetic process	858	3820	0	ZBTB33;HDAC6;ZNF587B;ZBED6;FSBP;LRPPRC;CEBPZ;ZNF197;PRMT3;TOPORS;CDK7;CDK8;SRRM1;AKAP8;STAG1;ZNF267;SCML2;RBM14;PPIE;ZBTB18;DDX17;CEBPG;HTATIP2;SLU7;USP16;ERLIN1;POLR3G;CENPF;CTCF;NFAT5;SRSF10;ZBTB6;ZNF234;ZNF268;HSPH1;PPP1R13L;CD3EAP;TCERG1;SUB1;PRDX3;MSL3;MLLT11;ASCC3;CLP1;COPS5;ATF7;CHD1;NUDT21;DIDO1;NUPL2;FOXN3;POLR3A;PWP1;KAT7;FSTL1;STRAP;BAZ2A;SUPT16H;DDX20;RPL35;GTF3C6;KLF12;CBX3;WBSCR22;Z…
GO:0022613	3.51915e-16	2.37106	82.496	ribonucleoprotein complex biogenesis	154	462	0	SNUPN;MPHOSPH6;ADAR;NSA2;EIF3M;RPP30;SLU7;USP39;SRSF10;RPP40;WDR3;SF3A3;EBNA1BP2;CLP1;DDX52;STRAP;DDX20;RPL35;ERI2;WBSCR22;CLNS1A;SRSF12;RC3H1;SRFBP1;BMT2;DDX3X;AGO3;EIF2S3;FBL;PATL1;ORAOV1;XRN2;FASTKD2;WDR37;PDCD11;SETX;RRP1B;WDR43;PUM2;RRP8;DICER1;SIRT1;SF3B1;SKIV2L2;CNOT6L;DCAF13;NOL11;GEMIN5;LSM14A;RSL1D1;GNL3;AGO1;NUFIP1;DIEXF;AGO2;LSM3;UTP20;RRP7A;RPL7L1;DROSHA;DDX51;NSUN4;GTF2H5;ATM;SNU13;…
GO:0006351	3.81303e-16	1.45982	657.647	transcription, DNA-templated	827	3683	0	ZBTB33;HDAC6;ZNF587B;ZBED6;FSBP;LRPPRC;CEBPZ;ZNF197;PRMT3;TOPORS;CDK7;CDK8;SRRM1;AKAP8;STAG1;ZNF267;SCML2;RBM14;PPIE;ZBTB18;DDX17;CEBPG;HTATIP2;SLU7;USP16;ERLIN1;POLR3G;CENPF;CTCF;NFAT5;SRSF10;ZBTB6;ZNF234;ZNF268;HSPH1;PPP1R13L;CD3EAP;TCERG1;SUB1;PRDX3;MSL3;MLLT11;ASCC3;CLP1;COPS5;ATF7;CHD1;NUDT21;DIDO1;FOXN3;POLR3A;PWP1;KAT7;FSTL1;STRAP;BAZ2A;SUPT16H;DDX20;GTF3C6;KLF12;CBX3;WBSCR22;ZNF554;ZNF689…
GO:0097659	6.24641e-16	1.45504	660.683	nucleic acid-templated transcription	829	3700	0	ZBTB33;HDAC6;ZNF587B;ZBED6;FSBP;LRPPRC;CEBPZ;ZNF197;PRMT3;TOPORS;CDK7;CDK8;SRRM1;AKAP8;STAG1;ZNF267;SCML2;RBM14;PPIE;ZBTB18;DDX17;CEBPG;HTATIP2;SLU7;USP16;ERLIN1;POLR3G;CENPF;CTCF;NFAT5;SRSF10;ZBTB6;ZNF234;ZNF268;HSPH1;PPP1R13L;CD3EAP;TCERG1;SUB1;PRDX3;MSL3;MLLT11;ASCC3;CLP1;COPS5;ATF7;CHD1;NUDT21;DIDO1;FOXN3;POLR3A;PWP1;KAT7;FSTL1;STRAP;BAZ2A;SUPT16H;DDX20;GTF3C6;KLF12;CBX3;WBSCR22;ZNF554;ZNF689…
GO:0044770	6.43961e-16	2.32699	85.1745	cell cycle phase transition	157	477	0	CDK7;AKAP8;CDKN2C;TUBB4B;NDC80;TACC3;CENPE;CENPF;CETN2;DBF4;UBE2C;TOPBP1;CIT;FOXN3;HAUS1;CKS2;NEDD1;IQGAP3;LSM11;CACUL1;E2F7;DDX3X;DHFR;EGFR;ENSA;EP300;EPS8;MAPRE1;TPX2;CEP152;CLASP2;PHF8;PLCB1;ORC6;ORC3;CNOT6L;STXBP4;CNOT10;ANKRD17;GIGYF2;MTBP;UBE2S;ANAPC4;HMMR;PRMT2;PRMT1;HSPA2;HSP90AA1;GEN1;MAD2L1;MCM3;MCM4;MCM6;MDM4;PPP1R12A;ATM;NEK2;NPAT;ATP2B4;ODF2;ORC1;ORC2;ORC5;PAFAH1B1;PCNA;DYNC1LI1;PCNT…
GO:0051171	7.25282e-16	1.42983	770.677	regulation of nitrogen compound metabolic process	947	4316	0	ZBTB33;HDAC6;ZNF587B;ZBED6;DNM1L;FSBP;RAD50;LRPPRC;MBNL2;CEBPZ;ZNF197;PRMT3;CALCRL;TOPORS;PSMD14;CDK7;CDK8;AKAP8;STAG1;ADAR;ZNF267;SCML2;RBM14;PPIE;ZBTB18;EIF3M;SYNCRIP;DDX17;CEBPG;HTATIP2;CCT7;USP16;ERLIN1;POLR3G;CENPF;RAD51AP1;CTCF;CCT8;NFAT5;STAG2;AHCYL1;SRSF10;ZBTB6;ZNF234;ZNF268;HSPH1;PPP1R13L;TCERG1;SUB1;PRDX3;MSL3;MLLT11;TMED10;ASCC3;COPS5;ATF7;CHD1;FOXN3;KAT7;FSTL1;STRAP;BAZ2A;SUPT16H;DDX…
GO:0044772	8.62075e-16	2.36912	80.3533	mitotic cell cycle phase transition	150	450	0	CDK7;CDKN2C;TUBB4B;NDC80;TACC3;CENPE;CENPF;CETN2;DBF4;UBE2C;TOPBP1;CIT;FOXN3;HAUS1;CKS2;NEDD1;IQGAP3;LSM11;CACUL1;E2F7;DDX3X;DHFR;EGFR;ENSA;EP300;EPS8;MAPRE1;TPX2;CEP152;CLASP2;PHF8;PLCB1;ORC6;ORC3;CNOT6L;CNOT10;ANKRD17;GIGYF2;MTBP;UBE2S;ANAPC4;HMMR;PRMT2;PRMT1;HSPA2;HSP90AA1;GEN1;MAD2L1;MCM3;MCM4;MCM6;MDM4;PPP1R12A;ATM;NEK2;NPAT;ODF2;ORC1;ORC2;ORC5;PAFAH1B1;PCNA;DYNC1LI1;PCNT;TAOK3;CDK14;PLRG1;P…
GO:0006260	1.06936e-15	2.84242	51.2475	DNA replication	108	287	0	CHAF1A;RAD50;RBM14;POLD3;STAG2;DBF4;TOPBP1;KAT7;SUPT16H;POLG2;ESCO1;E2F7;ESCO2;DNA2;DUT;EGFR;PRIMPOL;KIN;NCOA6;PDS5A;SIRT1;ORC6;ORC3;ZBTB38;MCM9;BOD1L1;ANKRD17;DNAJC2;CACYBP;IGF1;CENPS;MCM3;MCM4;MCM6;KITLG;NASP;ATM;NFIX;NUP98;ORC1;ORC2;ORC5;GMNN;PCNA;POLK;DTL;GINS2;POLE3;POLA1;POLE;POLE2;POLH;ATR;ATRX;INO80;NOL8;PPP2CA;MCM10;PRIM1;CCDC88A;FANCM;BARD1;RAD1;RAD17;RAD51;RBBP6;RBBP7;RBBP8;RFC1;RFC3;R…
GO:0010468	3.83063e-15	1.41923	758.178	regulation of gene expression	929	4246	0	ZBTB33;CDH3;HDAC6;ZNF587B;ZBED6;FSBP;LRPPRC;MBNL2;CEBPZ;ZNF197;PRMT3;TOPORS;PSMD14;CDK7;CDK8;AKAP8;STAG1;ADAR;ZNF267;CNPY2;SCML2;RBM14;PPIE;ZBTB18;EIF3M;SYNCRIP;DDX17;IPO8;CEBPG;HTATIP2;USP16;ERLIN1;POLR3G;CENPF;CTCF;NFAT5;AHCYL1;SRSF10;ZBTB6;ZNF234;ZNF268;HSPH1;PPP1R13L;CD3EAP;TCERG1;SUB1;PRDX3;MSL3;MLLT11;ASCC3;CLP1;COPS5;ATF7;CHD1;NUPL2;FOXN3;KAT7;GLMN;FSTL1;STRAP;BAZ2A;SUPT16H;DDX20;PDCD10;KL…
GO:0009987	4.87373e-15	1.77928	2669.51	cellular process	2781	14950	0	ZBTB33;CDH3;HDAC6;PET100;TOMM6;GNE;TIMM23;ZNF587B;CHAF1A;ZBED6;CDH6;SH2D3A;SMC4;UBA2;FARSB;DNM1L;SNUPN;ATP9A;GPC6;FSBP;COL4A3BP;ACTR3;RAD50;KIF20A;LRPPRC;FRY;ADGRG2;MBNL2;ABI2;CEBPZ;PLXNC1;ZNF197;CNIH1;TXNDC9;PRMT3;MPHOSPH6;CALCRL;USPL1;TOPORS;PSMD14;AK6;CDK7;STX6;RCAN2;LRRC17;CDK8;MRPS31;GPHN;SRRM1;STAM2;ABCC4;AKAP8;STAG1;NET1;UBE4B;EFS;SIGMAR1;CWC27;SMNDC1;BCAS2;TRAIP;MARCH6;ADAR;ZNF267;CDKN2C;…
GO:0060255	7.50761e-15	1.38077	1017.45	regulation of macromolecule metabolic process	1200	5698	0	ZBTB33;CDH3;HDAC6;ZNF587B;ZBED6;FSBP;RAD50;LRPPRC;FRY;MBNL2;CEBPZ;ZNF197;PRMT3;TOPORS;PSMD14;CDK7;CDK8;AKAP8;STAG1;ADAR;ZNF267;CDKN2C;CNPY2;SCML2;DLC1;RBM14;PPIE;PIBF1;ZBTB18;EIF3M;SYNCRIP;DDX17;IPO8;CEBPG;ANP32B;HTATIP2;CCT7;USP16;ERLIN1;CENPE;POLR3G;CENPF;RAD51AP1;CTCF;CCT8;NFAT5;STAG2;AHCYL1;SRSF10;ZBTB6;ZNF234;ZNF268;SEC24A;HSPH1;CLPX;PPP1R13L;CD3EAP;TCERG1;SUB1;PRDX3;MSL3;MLLT11;TMED10;ASCC3…
GO:0044085	9.63163e-15	1.48541	496.583	cellular component biogenesis	642	2781	0	HDAC6;PET100;CHAF1A;FARSB;DNM1L;SNUPN;ACTR3;ABI2;CNIH1;MPHOSPH6;CDK7;STAM2;ABCC4;SIGMAR1;ADAR;TFG;DLC1;NSA2;TUBGCP3;RBM14;PIBF1;PPIH;EIF3M;UNC13B;FBLN5;ANP32B;RPP30;SLU7;CENPA;CENPC;USP16;CENPE;CENPF;EXOC5;CTCF;CETN2;CCT8;USP39;SRSF10;NCKAP1;RPP40;SEC24A;WDR3;SF3A3;EBNA1BP2;TMED10;CLP1;NUDT21;CPSF6;DDX52;UBE2C;CDC42EP1;LDB3;STRAP;DDX20;RPL35;PDCD10;ERI2;OIP5;CHRNA3;WBSCR22;CHRNB4;C1QTNF3;HAUS1;AT…
GO:2000112	1.32662e-14	1.42135	698.002	regulation of cellular macromolecule biosynthetic process	861	3909	0	ZBTB33;HDAC6;ZNF587B;ZBED6;FSBP;LRPPRC;CEBPZ;ZNF197;PRMT3;TOPORS;CDK7;CDK8;AKAP8;STAG1;ADAR;ZNF267;SCML2;RBM14;PPIE;ZBTB18;EIF3M;SYNCRIP;DDX17;CEBPG;HTATIP2;CCT7;USP16;ERLIN1;POLR3G;CENPF;CTCF;CCT8;NFAT5;STAG2;SRSF10;ZBTB6;ZNF234;ZNF268;HSPH1;PPP1R13L;TCERG1;SUB1;PRDX3;MSL3;MLLT11;ASCC3;COPS5;ATF7;CHD1;FOXN3;KAT7;FSTL1;STRAP;BAZ2A;SUPT16H;DDX20;KLF12;CBX3;WBSCR22;ESCO1;ZNF554;ZNF689;ZNF501;OSR2;C…
GO:0019222	2.38455e-14	1.36777	1078.88	regulation of metabolic process	1260	6042	0	ZBTB33;CDH3;HDAC6;ZNF587B;ZBED6;DNM1L;FSBP;RAD50;LRPPRC;FRY;MBNL2;CEBPZ;ZNF197;PRMT3;CALCRL;TOPORS;PSMD14;CDK7;CDK8;AKAP8;STAG1;ADAR;ZNF267;CDKN2C;CNPY2;SCML2;DLC1;RBM14;LYPLA1;PPIE;PIBF1;ZBTB18;EIF3M;SYNCRIP;FBLN5;DDX17;IPO8;CEBPG;ANP32B;HTATIP2;SPTLC1;CCT7;USP16;ERLIN1;CENPE;POLR3G;CENPF;RAD51AP1;CTCF;CCT8;NFAT5;STAG2;AHCYL1;SRSF10;ZBTB6;ZNF234;ZNF268;SEC24A;HSPH1;CLPX;PPP1R13L;CD3EAP;TCERG1;SU…
GO:0019219	2.59188e-14	1.4118	717.466	regulation of nucleobase-containing compound metabolic process	880	4018	0	ZBTB33;HDAC6;ZNF587B;ZBED6;DNM1L;FSBP;RAD50;LRPPRC;MBNL2;CEBPZ;ZNF197;PRMT3;CALCRL;TOPORS;CDK7;CDK8;AKAP8;STAG1;ZNF267;SCML2;RBM14;PPIE;ZBTB18;DDX17;CEBPG;HTATIP2;CCT7;USP16;ERLIN1;POLR3G;CENPF;RAD51AP1;CTCF;CCT8;NFAT5;STAG2;AHCYL1;SRSF10;ZBTB6;ZNF234;ZNF268;HSPH1;PPP1R13L;TCERG1;SUB1;PRDX3;MSL3;MLLT11;ASCC3;COPS5;ATF7;CHD1;FOXN3;KAT7;FSTL1;STRAP;BAZ2A;SUPT16H;DDX20;KLF12;CBX3;WBSCR22;ESCO1;ZNF55…
GO:1902589	3.21264e-14	1.61014	290.165	single-organism organelle organization	405	1625	0	HDAC6;SMC4;DNM1L;COL4A3BP;ACTR3;KIF20A;FRY;ABI2;TOPORS;STX6;ABCC4;AKAP8;STAG1;DLC1;NDC80;TUBGCP3;RBM14;TACC3;PIBF1;CENPA;CENPC;CENPE;CENPF;EXOC5;YKT6;CTCF;CETN2;CETN3;STAG2;HBS1L;NCKAP1;IMMT;KIF2C;UBE2C;KATNA1;CIT;POLR3A;ZWINT;CDC42EP1;TBC1D8;LDB3;RASSF1;AKAP2;POLG2;ESCO1;HAUS1;ATG4A;EVI5L;CCDC151;SNAP47;SSX2IP;FOPNL;CNN1;CNN3;CCSAP;BBS5;SCLT1;JMY;SHROOM1;MTPN;ATF2;FUNDC1;CRK;CRMP1;CSNK1A1;TTBK2;…
GO:0010556	6.33498e-14	1.40434	718.001	regulation of macromolecule biosynthetic process	878	4021	0	ZBTB33;HDAC6;ZNF587B;ZBED6;FSBP;LRPPRC;CEBPZ;ZNF197;PRMT3;TOPORS;CDK7;CDK8;AKAP8;STAG1;ADAR;ZNF267;CNPY2;SCML2;RBM14;PPIE;ZBTB18;EIF3M;SYNCRIP;DDX17;CEBPG;HTATIP2;CCT7;USP16;ERLIN1;POLR3G;CENPF;CTCF;CCT8;NFAT5;STAG2;SRSF10;ZBTB6;ZNF234;ZNF268;SEC24A;HSPH1;PPP1R13L;TCERG1;SUB1;PRDX3;MSL3;MLLT11;ASCC3;COPS5;ATF7;CHD1;FOXN3;KAT7;GLMN;FSTL1;STRAP;BAZ2A;SUPT16H;DDX20;KLF12;CBX3;WBSCR22;ESCO1;ZNF554;ZN…
GO:0031323	3.98159e-13	1.35072	1022.81	regulation of cellular metabolic process	1193	5728	0	ZBTB33;CDH3;HDAC6;ZNF587B;ZBED6;DNM1L;FSBP;RAD50;LRPPRC;FRY;MBNL2;CEBPZ;ZNF197;PRMT3;CALCRL;TOPORS;PSMD14;CDK7;CDK8;AKAP8;STAG1;ADAR;ZNF267;CDKN2C;CNPY2;SCML2;DLC1;RBM14;PPIE;PIBF1;ZBTB18;EIF3M;SYNCRIP;FBLN5;DDX17;CEBPG;ANP32B;HTATIP2;SPTLC1;CCT7;USP16;ERLIN1;CENPE;POLR3G;CENPF;RAD51AP1;CTCF;CCT8;NFAT5;STAG2;AHCYL1;SRSF10;ZBTB6;ZNF234;ZNF268;SEC24A;HSPH1;CLPX;PPP1R13L;TCERG1;SUB1;PRDX3;MSL3;MLLT1…
GO:0051726	4.90271e-13	1.77273	166.242	regulation of cell cycle	252	931	0	PSMD14;CDK7;CDK8;CDKN2C;RRAGB;NDC80;RBM14;TACC3;USP16;CENPE;CENPF;CTCF;CGRRF1;RRAGA;CETN2;STAG2;ZNF268;SDCCAG3;COPS5;UBE2C;TOPBP1;CIT;FOXN3;ZWINT;RASSF1;CKS1B;CKS2;CLIC1;CCSAP;LIN54;JMY;LSM11;ATF2;E2F7;SPICE1;CEP120;BRINP1;DDX3X;ZBTB49;THAP5;DHCR24;DLG1;DUSP3;E2F2;E2F5;ECT2;EGFR;EP300;ERN1;MECOM;FAP;TPX2;CDK19;SMC5;PSME4;PLCB1;TTC28;RRP8;SIRT1;TARDBP;CNOT6L;STXBP4;CNOT10;ASPM;CHMP2B;SENP6;ANKRD17…
GO:0034470	9.05371e-13	2.25339	71.7823	ncRNA processing	130	402	0	MPHOSPH6;ADAR;NSA2;RPP30;RPP40;WDR3;POP1;EBNA1BP2;CLP1;DDX52;DUS4L;RPL35;ERI2;RPUSD1;WBSCR22;TRUB1;BCDIN3D;TRMT44;SRFBP1;BMT2;TRDMT1;AGO3;FBL;XRN2;WDR37;PDCD11;RRP1B;WDR43;ZCCHC11;RRP8;DICER1;SIRT1;SKIV2L2;ADAT1;DCAF13;INTS7;NOL11;RSL1D1;AGO1;DIEXF;RPUSD2;AGO2;UTP20;RRP7A;FAM98B;RPL7L1;DROSHA;CPSF1;DDX51;KARS;NSUN4;GTF2H5;SMAD1;SMAD2;SNU13;PA2G4;RRP15;FCF1;TRNT1;UTP18;DDX47;RTCB;NOP58;WBP11;GAR1;…
GO:0009889	1.26142e-12	1.37195	759.249	regulation of biosynthetic process	913	4252	0	ZBTB33;CDH3;HDAC6;ZNF587B;ZBED6;FSBP;LRPPRC;CEBPZ;ZNF197;PRMT3;CALCRL;TOPORS;CDK7;CDK8;AKAP8;STAG1;ADAR;ZNF267;CNPY2;SCML2;RBM14;PPIE;PIBF1;ZBTB18;EIF3M;SYNCRIP;DDX17;CEBPG;HTATIP2;CCT7;USP16;ERLIN1;POLR3G;CENPF;CTCF;CCT8;NFAT5;STAG2;SRSF10;ZBTB6;ZNF234;ZNF268;SEC24A;HSPH1;PPP1R13L;TCERG1;SUB1;PRDX3;MSL3;MLLT11;ASCC3;COPS5;ATF7;CHD1;FOXN3;KAT7;GLMN;FSTL1;STRAP;BAZ2A;SUPT16H;DDX20;KLF12;CBX3;WBSCR…
GO:0051252	1.29106e-12	1.39124	657.29	regulation of RNA metabolic process	804	3681	0	ZBTB33;HDAC6;ZNF587B;ZBED6;FSBP;LRPPRC;MBNL2;CEBPZ;ZNF197;PRMT3;TOPORS;CDK7;CDK8;AKAP8;STAG1;ZNF267;SCML2;RBM14;PPIE;ZBTB18;DDX17;CEBPG;HTATIP2;USP16;ERLIN1;POLR3G;CENPF;CTCF;NFAT5;AHCYL1;SRSF10;ZBTB6;ZNF234;ZNF268;HSPH1;PPP1R13L;TCERG1;SUB1;PRDX3;MSL3;MLLT11;ASCC3;COPS5;ATF7;CHD1;FOXN3;KAT7;FSTL1;STRAP;BAZ2A;SUPT16H;DDX20;KLF12;CBX3;WBSCR22;ZNF554;ZNF689;ZNF501;OSR2;CKS1B;CKS2;TWIST2;AEBP2;ZNF72…
GO:0000070	2.96302e-12	3.65739	23.5703	mitotic sister chromatid segregation	58	132	0	SMC4;AKAP8;NDC80;TACC3;PIBF1;CENPA;CENPE;CENPF;KIF2C;UBE2C;ZWINT;PDS5B;SMC5;PDS5A;NCAPD3;KIF4A;CHMP2B;CEP57L1;ANAPC4;GEN1;KIFC1;KIF22;MAD2L1;ATM;NEK2;DYNC1LI1;NUSAP1;ATRX;INO80;MAP10;SPDL1;PINX1;CDCA8;SLF2;RB1;BUB1;BUB1B;TPR;TTK;MIS12;NAA50;KIF18A;SMC1A;SLF1;PSRC1;TNKS;BECN1;CDC23;CCNB1;SMC3;ZW10;KIF23;VPS4B;H2AFY;ESPL1;CDC6;KIF14;CDC27
GO:0080090	5.02865e-12	1.33159	1014.59	regulation of primary metabolic process	1176	5682	0	ZBTB33;HDAC6;ZNF587B;ZBED6;DNM1L;FSBP;RAD50;LRPPRC;FRY;MBNL2;CEBPZ;ZNF197;PRMT3;CALCRL;TOPORS;PSMD14;CDK7;CDK8;AKAP8;STAG1;ADAR;ZNF267;CDKN2C;CNPY2;SCML2;DLC1;RBM14;PPIE;PIBF1;ZBTB18;EIF3M;SYNCRIP;DDX17;CEBPG;ANP32B;HTATIP2;SPTLC1;CCT7;USP16;ERLIN1;CENPE;POLR3G;CENPF;RAD51AP1;CTCF;CCT8;NFAT5;STAG2;AHCYL1;SRSF10;ZBTB6;ZNF234;ZNF268;SEC24A;HSPH1;CLPX;PPP1R13L;TCERG1;SUB1;PRDX3;MSL3;MLLT11;TMED10;AS…
GO:0006355	7.82579e-12	1.38112	629.791	regulation of transcription, DNA-templated	769	3527	0	ZBTB33;HDAC6;ZNF587B;ZBED6;FSBP;LRPPRC;CEBPZ;ZNF197;PRMT3;TOPORS;CDK7;CDK8;AKAP8;STAG1;ZNF267;SCML2;RBM14;PPIE;ZBTB18;DDX17;CEBPG;HTATIP2;USP16;ERLIN1;POLR3G;CENPF;CTCF;NFAT5;SRSF10;ZBTB6;ZNF234;ZNF268;HSPH1;PPP1R13L;TCERG1;SUB1;PRDX3;MSL3;MLLT11;ASCC3;COPS5;ATF7;CHD1;FOXN3;KAT7;FSTL1;STRAP;BAZ2A;SUPT16H;DDX20;KLF12;CBX3;WBSCR22;ZNF554;ZNF689;ZNF501;OSR2;CKS1B;CKS2;TWIST2;AEBP2;ZNF720;ZFP3;GABPB2…
GO:1903506	8.428e-12	1.37953	633.72	regulation of nucleic acid-templated transcription	773	3549	0	ZBTB33;HDAC6;ZNF587B;ZBED6;FSBP;LRPPRC;CEBPZ;ZNF197;PRMT3;TOPORS;CDK7;CDK8;AKAP8;STAG1;ZNF267;SCML2;RBM14;PPIE;ZBTB18;DDX17;CEBPG;HTATIP2;USP16;ERLIN1;POLR3G;CENPF;CTCF;NFAT5;SRSF10;ZBTB6;ZNF234;ZNF268;HSPH1;PPP1R13L;TCERG1;SUB1;PRDX3;MSL3;MLLT11;ASCC3;COPS5;ATF7;CHD1;FOXN3;KAT7;FSTL1;STRAP;BAZ2A;SUPT16H;DDX20;KLF12;CBX3;WBSCR22;ZNF554;ZNF689;ZNF501;OSR2;CKS1B;CKS2;TWIST2;AEBP2;ZNF720;ZFP3;GABPB2…
GO:0031326	8.7986e-12	1.35681	749.964	regulation of cellular biosynthetic process	897	4200	0	ZBTB33;CDH3;HDAC6;ZNF587B;ZBED6;FSBP;LRPPRC;CEBPZ;ZNF197;PRMT3;CALCRL;TOPORS;CDK7;CDK8;AKAP8;STAG1;ADAR;ZNF267;SCML2;RBM14;PPIE;PIBF1;ZBTB18;EIF3M;SYNCRIP;DDX17;CEBPG;HTATIP2;CCT7;USP16;ERLIN1;POLR3G;CENPF;CTCF;CCT8;NFAT5;STAG2;SRSF10;ZBTB6;ZNF234;ZNF268;HSPH1;PPP1R13L;TCERG1;SUB1;PRDX3;MSL3;MLLT11;ASCC3;COPS5;ATF7;CHD1;FOXN3;KAT7;GLMN;FSTL1;STRAP;BAZ2A;SUPT16H;DDX20;KLF12;CBX3;WBSCR22;ESCO1;C1QT…
GO:2001141	1.35363e-11	1.37441	636.934	regulation of RNA biosynthetic process	775	3567	0	ZBTB33;HDAC6;ZNF587B;ZBED6;FSBP;LRPPRC;CEBPZ;ZNF197;PRMT3;TOPORS;CDK7;CDK8;AKAP8;STAG1;ZNF267;SCML2;RBM14;PPIE;ZBTB18;DDX17;CEBPG;HTATIP2;USP16;ERLIN1;POLR3G;CENPF;CTCF;NFAT5;SRSF10;ZBTB6;ZNF234;ZNF268;HSPH1;PPP1R13L;TCERG1;SUB1;PRDX3;MSL3;MLLT11;ASCC3;COPS5;ATF7;CHD1;FOXN3;KAT7;FSTL1;STRAP;BAZ2A;SUPT16H;DDX20;KLF12;CBX3;WBSCR22;ZNF554;ZNF689;ZNF501;OSR2;CKS1B;CKS2;TWIST2;AEBP2;ZNF720;ZFP3;GABPB2…
GO:0042254	1.51516e-11	2.33751	57.4972	ribosome biogenesis	107	322	0	MPHOSPH6;NSA2;RPP30;RPP40;WDR3;EBNA1BP2;DDX52;RPL35;ERI2;WBSCR22;SRFBP1;BMT2;DDX3X;FBL;ORAOV1;XRN2;FASTKD2;WDR37;PDCD11;RRP1B;WDR43;RRP8;SIRT1;SKIV2L2;DCAF13;NOL11;RSL1D1;GNL3;DIEXF;UTP20;RRP7A;RPL7L1;DROSHA;DDX51;NSUN4;GTF2H5;SNU13;NUP88;PA2G4;RRP15;NMD3;FCF1;UTP18;RSL24D1;DDX47;NOP16;NOP58;WBP11;GAR1;DDX56;WDR74;ZNHIT6;RRN3;NOL8;MRPL20;HEATR1;SDAD1;SHQ1;NOP10;TSR1;RIOK2;YAE1D1;UTP3;RNASEL;ABCE1…
GO:0000086	2.95558e-11	2.91065	33.0341	G2/M transition of mitotic cell cycle	71	185	0	CDK7;TUBB4B;CENPF;CETN2;TOPBP1;CIT;FOXN3;HAUS1;NEDD1;ENSA;MAPRE1;TPX2;CEP152;PLCB1;HMMR;HSPA2;HSP90AA1;PPP1R12A;ATM;NEK2;ODF2;PAFAH1B1;PCNT;TAOK3;CDK14;HAUS6;USP47;PPP2R2A;FANCI;PKIA;CEP72;CENPJ;BACH1;RAD51C;RAD51B;RINT1;MIIP;CLSPN;BLM;SKP1;SKP2;TAF2;TUBG1;WEE1;YWHAG;ALMS1;HAUS3;BORA;CEP76;CEP290;CEP70;SLF1;CUL1;MASTL;CCNB3;DYNLL1;NAE1;CCNA2;CCNB1;CCNH;TICRR;LATS1;CCNB2;VPS4B;CEP135;CCP110;CDK1;M…
GO:0006325	4.28431e-11	1.78273	132.672	chromatin organization	203	743	0	HDAC6;CHAF1A;PRMT3;AKAP8;RBM14;ANP32B;CENPA;CENPC;USP16;CTCF;MSL3;TLK2;CHD1;PWP1;KAT7;NUDT5;BAZ2A;SUPT16H;CBX3;OIP5;WBSCR22;AEBP2;HIST3H2BB;ATF2;CREBBP;SPTY2D1;KANSL1L;RNF168;DNMT3B;ARID2;ELK4;EP300;FBL;ESR1;MECOM;EYA3;BPTF;JMJD1C;KDM1B;MTF2;SCMH1;KDM2A;PHF8;RTF1;PSME4;RRP8;SIRT1;ITGB3BP;RYBP;SUZ12;EID1;CENPI;SHPRH;EPC2;KAT2A;ELP4;DNAJC2;TAF5L;ATAD2;UHRF1;H2AFX;HELLS;HLCS;HMGN1;PRMT2;PRMT1;ING2;C…
GO:0070647	4.62301e-11	1.65864	180.527	protein modification by small protein conjugation or removal	261	1011	0	HDAC6;UBA2;PRMT3;USPL1;TOPORS;PSMD14;STAG1;UBE4B;TRAIP;MARCH6;USP16;STAMBP;CETN2;USP39;STAG2;COPS5;UBE2C;NUPL2;GLMN;RNF24;MARCH3;ERCC8;LRRK2;LRR1;SOCS4;DCUN1D3;UBR3;AMER1;CACUL1;PRICKLE1;RC3H1;RNF145;RNF217;UBXN2A;RNF168;UBR1;FAM76A;FBXO45;SENP5;UBOX5;SCMH1;PDZRN3;USP33;MYCBP2;SMC5;NUP205;PSME4;NUP160;SASH1;USP24;UFL1;SIRT1;RYBP;SUZ12;NUP62;RNF144B;SHPRH;FBXL2;DCAF13;RNF19A;RCHY1;KBTBD2;LTN1;SENP…
GO:0044839	4.63225e-11	2.82	34.6412	cell cycle G2/M phase transition	73	194	0	CDK7;AKAP8;TUBB4B;CENPF;CETN2;TOPBP1;CIT;FOXN3;HAUS1;NEDD1;ENSA;MAPRE1;TPX2;CEP152;PLCB1;HMMR;HSPA2;HSP90AA1;PPP1R12A;ATM;NEK2;ODF2;PAFAH1B1;PCNT;TAOK3;CDK14;HAUS6;USP47;PPP2R2A;FANCI;PKIA;CEP72;CENPJ;BACH1;RAD51C;RAD51B;RINT1;MIIP;CLSPN;BLM;SKP1;SKP2;TAF2;TUBG1;WEE1;YWHAG;ALMS1;HAUS3;BORA;CEP76;CEP290;CEP70;SLF1;CUL1;MASTL;CCNB3;DYNLL1;NAE1;CCNA2;CCNB1;CCNH;TICRR;LATS1;CCNB2;VPS4B;H2AFY;CEP135;C…
GO:0006302	6.54684e-11	2.76729	35.534	double-strand break repair	74	199	0	RAD50;PSMD14;RAD51AP1;ESCO2;RNF168;DNA2;ERCC1;ERCC4;EYA3;KDM2A;SETX;SMC5;SPIDR;MCM9;RAD54B;H2AFX;GEN1;MSH2;ATM;UBR5;TDP2;GINS2;POLA1;INO80;PARPBP;FIGN;RIF1;EXD2;SLF2;SMARCAD1;BACH1;BARD1;RAD51;RAD51C;RAD51B;RBBP8;RECQL;RPA1;RPA3;FIGNL1;BLM;SETMAR;SFPQ;NUCKS1;NABP1;BRCA1;BRCA2;UBE2N;UBE2V2;SUMO1;UVRAG;WRN;XRCC4;YY1;NABP2;DEK;BRCC3;SMC6;PALB2;NHEJ1;BRIP1;MND1;SLF1;GINS4;RAD54L;MCM8;SMARCA5;HERC2;BA…
GO:0006397	1.04569e-10	2.00226	83.2103	mRNA processing	139	466	0	SNUPN;MBNL2;CDK7;SRRM1;CWC27;SMNDC1;BCAS2;ADAR;PPIE;PPIH;SYNCRIP;SLU7;USP39;AHCYL1;SRSF10;SF3A3;CLP1;NUDT21;CPSF6;STRAP;DDX20;CLNS1A;LSM11;SRSF12;CSTF1;DHX15;DYRK1A;PDE12;ERN1;HNRNPA3;XRN2;PUF60;KIN;PDCD11;SETX;CSTF2T;AFF2;PPWD1;TARDBP;SF3B1;SKIV2L2;CNOT6L;ZNF473;GEMIN5;LSM3;RBMX;HTATSF1;RBM20;SREK1IP1;DCPS;GTF2H2;CPSF1;HNRNPA1;HNRNPH1;HNRNPH2;HNRNPK;GTF2H5;MBNL1;SNU13;NOVA1;YBX1;DBR1;DDX47;RSRC1…
GO:0006310	1.09204e-10	2.45178	46.2478	DNA recombination	89	259	0	RAD50;PSMD14;RBM14;RAD51AP1;POLD3;RNF168;DNA2;ERCC1;ERCC4;KIN;NCOA6;SETX;SMC5;SPIDR;MCM9;RAD54B;MSH6;H2AFX;HMGB1;HMGB3;HSPD1;GEN1;RBPJ;CENPS;KPNA2;MSH2;MSH3;ATM;EID3;PCNA;GINS2;POLA1;POLE;POLE2;ATRX;INO80;INO80D;PARPBP;FIGN;EXD2;PRIM1;SMARCAD1;BACH1;FANCM;BARD1;RAD51;RAD51C;RAD51B;RBBP8;RECQL;RFC1;RFC3;RFC4;RPA1;RPA3;FIGNL1;BLM;SFPQ;NUCKS1;NABP1;BCL11B;BRCA1;BRCA2;SUPV3L1;SYCP1;TOP2A;UBE2B;UBE2N;…
GO:0016071	1.10411e-10	1.82154	116.244	mRNA metabolic process	181	651	0	SNUPN;MBNL2;CDK7;SRRM1;CWC27;SMNDC1;BCAS2;ADAR;PPIE;PPIH;SYNCRIP;CEBPG;SLU7;USP39;AHCYL1;SRSF10;SF3A3;CLP1;NUDT21;CPSF6;STRAP;DDX20;RPL35;CLNS1A;LSM11;SRSF12;TRUB1;CSTF1;RC3H1;DHX15;DCP2;DYRK1A;AGO3;EIF4A2;EIF4G1;PDE12;ERN1;PATL1;HNRNPA3;XRN2;PUF60;ZHX2;KIN;PDCD11;SAMD4A;SMG1;SETX;TNRC6B;CSTF2T;AFF2;PPWD1;TARDBP;SF3B1;SKIV2L2;GSPT2;CNOT6L;ZNF473;CNOT10;GEMIN5;UPF2;AGO1;AGO2;LSM3;RBMX;HTATSF1;RBM2…
GO:0010564	1.41393e-10	1.89487	99.1024	regulation of cell cycle process	159	555	0	PSMD14;NDC80;RBM14;TACC3;CENPE;CENPF;CTCF;CETN2;STAG2;ZNF268;SDCCAG3;UBE2C;TOPBP1;CIT;FOXN3;CCSAP;LSM11;E2F7;SPICE1;CEP120;DDX3X;ECT2;EGFR;EP300;FAP;TPX2;SMC5;PSME4;PLCB1;RRP8;CNOT6L;STXBP4;CNOT10;CHMP2B;SENP6;ANKRD17;GIGYF2;FBXO4;CHORDC1;MTBP;ANAPC4;PRMT2;PRMT1;HSPA2;IGF1;GEN1;KIF11;MAD2L1;MDM4;MKI67;MSH2;MSX2;TRIM37;ATM;NEK2;ATP2B4;SH3GLB1;PCNA;DYNC1LI1;NUSAP1;TAOK3;PDE3A;ANAPC7;PIK3C3;PLRG1;AN…
GO:0032446	1.55965e-10	1.68555	157.492	protein modification by small protein conjugation	231	882	0	HDAC6;UBA2;PRMT3;TOPORS;PSMD14;STAG1;UBE4B;TRAIP;MARCH6;CETN2;STAG2;UBE2C;NUPL2;GLMN;RNF24;MARCH3;ERCC8;LRRK2;LRR1;SOCS4;DCUN1D3;UBR3;AMER1;CACUL1;PRICKLE1;RC3H1;RNF145;RNF217;UBXN2A;RNF168;UBR1;FBXO45;SENP5;UBOX5;SCMH1;PDZRN3;MYCBP2;SMC5;NUP205;PSME4;NUP160;SASH1;UFL1;SIRT1;RYBP;SUZ12;NUP62;RNF144B;SHPRH;FBXL2;DCAF13;RNF19A;RCHY1;KBTBD2;LTN1;SENP6;HERC4;WSB1;FBXL21;FBXO22;FBXO4;GNL3;UBE2S;UHRF1;…
GO:0007346	1.79334e-10	1.98716	83.0317	regulation of mitotic cell cycle	138	465	0	PSMD14;NDC80;TACC3;CENPE;CENPF;ZNF268;UBE2C;TOPBP1;FOXN3;ZWINT;CKS1B;CKS2;CCSAP;LSM11;ATF2;E2F7;BRINP1;DDX3X;DLG1;DUSP3;EGFR;EP300;TPX2;SMC5;PSME4;PLCB1;TTC28;SIRT1;CNOT6L;CNOT10;CHMP2B;ANKRD17;GIGYF2;MTBP;ANAPC4;PRMT2;PRMT1;HSPA2;IGF1;GEN1;KIF11;MAD2L1;MDM4;MKI67;MSH2;ATM;NEK2;PAFAH1B1;PCNA;DYNC1LI1;NUSAP1;TAOK3;ANAPC7;PLRG1;ANLN;ATRX;INO80;PHIP;USP47;ZWILCH;FANCI;PKIA;SLF2;ASUN;CHFR;CENPJ;PKN2;…
GO:0018205	3.97127e-10	2.05986	70.8895	peptidyl-lysine modification	121	397	0	HDAC6;UBA2;USPL1;TOPORS;STAG1;CTCF;CETN2;STAG2;MSL3;NUPL2;PWP1;KAT7;ATF2;CREBBP;CTH;KANSL1L;RNF168;DNMT3B;EEF2KMT;FAM76A;EP300;SENP5;MECOM;MTF2;SCMH1;SMC5;NUP205;RTF1;NUP160;SIRT1;NUP62;EID1;SENP6;EPC2;GNL3;KAT2A;ELP4;TAF5L;SENP1;HNRNPK;BIRC5;NUP43;INCENP;KMT2A;MYB;NUP88;NUP98;EID3;PCNA;PHF20;NOP58;TAF9B;ATP7A;POLE3;ING3;ATRX;TET2;TRPM4;BCOR;ELP3;CDCA8;MSL2;YEATS2;NUP133;ASH1L;KMT2E;EIF5A2;ZNF304…
GO:0051983	4.2869e-10	4.41383	13.9279	regulation of chromosome segregation	38	78	0	NDC80;TACC3;CENPE;CENPF;CTCF;KIF2C;UBE2C;ECT2;SMC5;PUM2;ANAPC4;GEN1;MAD2L1;MKI67;ATM;NEK2;DYNC1LI1;ATRX;SLF2;RAD18;RB1;SFPQ;BUB1;BUB1B;TPR;TTK;SMC6;SLF1;TNKS;BECN1;CDC23;CCNB1;ZW10;H2AFY;PUM1;ESPL1;CDC6;CDC27
GO:0051641	1.061e-09	1.38999	432.658	cellular localization	540	2423	0	CDH3;HDAC6;TIMM23;DNM1L;SNUPN;COL4A3BP;ACTR3;LRPPRC;CNIH1;TOPORS;STX6;GPHN;SRRM1;STAM2;RRAGB;TFG;NDC80;LYPLA1;PIBF1;UNC13B;FBLN5;IPO8;IPO7;ANP32B;HTATIP2;SLU7;CCT7;CENPA;CENPE;CENPF;ATP5L;MTX2;YKT6;CTCF;RRAGA;DCTN6;CSPG5;CCT8;KIF1C;AHCYL1;SRSF10;SEC24A;HSPH1;TMED10;KIF2C;NUPL2;POLR3A;ZWINT;TBC1D8;KAT7;CHM;DDX20;CHML;RPL35;SEC63;PDCD10;XPOT;SYNRG;VPS45;TEX261;CHRNA3;CHRNB4;OSBPL8;C1QTNF3;ATG4A;FCH…
GO:0016072	1.23632e-09	2.31311	47.4977	rRNA metabolic process	88	266	0	MPHOSPH6;NSA2;RPP30;RPP40;WDR3;EBNA1BP2;DDX52;RPL35;ERI2;WBSCR22;SRFBP1;BMT2;FBL;XRN2;WDR37;PDCD11;RRP1B;WDR43;RRP8;SIRT1;SKIV2L2;DCAF13;NOL11;RSL1D1;DIEXF;UTP20;RRP7A;RPL7L1;DROSHA;DDX51;NSUN4;GTF2H5;SNU13;PA2G4;RRP15;FCF1;UTP18;DDX47;NOP58;WBP11;GAR1;XRN1;DDX56;NOL8;HEATR1;SHQ1;NOP10;TSR1;RIOK2;UTP3;RNASEL;RPL6;RPL13;RPL19;RPL22;RPL24;RPL26;RPL27A;RPL34;RPL38;RPL39;RPS16;RPS20;RPS21;RPS26;NSUN3…
GO:0070925	1.80909e-09	1.78198	108.745	organelle assembly	167	609	0	STAM2;ABCC4;TUBGCP3;RBM14;PIBF1;CENPA;CENPC;CENPE;CENPF;EXOC5;CETN2;LDB3;HAUS1;ATG4A;EVI5L;CCDC151;SSX2IP;LRRK2;FOPNL;CCSAP;BBS5;SCLT1;VPS37A;TTBK2;RC3H1;SPICE1;CEP120;DYX1C1;SASS6;DDX3X;PIKFYVE;ARL13B;PATL1;CFAP53;CEP162;FASTKD2;TRAPPC8;RAB3GAP1;TPX2;CEP152;CLUAP1;TTLL5;FAM179B;SCFD1;PUM2;KIF4A;CNOT6L;RAB3GAP2;ASPM;CHMP2B;C2CD3;SENP6;LSM14A;STK36;INTU;BBS9;LSM3;RRP7A;WDR62;IFT81;ARHGAP35;UBQLN2;…
GO:0000226	2.12941e-09	1.98636	72.6751	microtubule cytoskeleton organization	121	407	0	HDAC6;KIF20A;NDC80;TUBGCP3;RBM14;TACC3;PIBF1;CENPA;CETN2;CETN3;KIF2C;KATNA1;RASSF1;HAUS1;CCDC151;SSX2IP;FOPNL;CCSAP;CRMP1;SGO1;SPICE1;CEP120;DYX1C1;SASS6;DLG1;SKA1;SKA3;FER;FKBP4;MAPRE1;TPX2;CEP152;USP33;TTLL5;FAM179B;CLASP2;WDR43;BICD2;SRGAP2;KIF4A;RNF19A;ASPM;CHMP2B;C2CD3;SENP6;CKAP2;CHORDC1;EML4;GAS2L3;WDR62;CEP57L1;BIRC5;KIF24;GEN1;KIF2A;KIF11;KIFC1;MAP1B;MID1;ATXN3;TRIM37;MYBL2;PPP1R12A;NEK2…
GO:0034622	2.98452e-09	1.59687	171.599	cellular macromolecular complex assembly	242	961	0	HDAC6;PET100;CHAF1A;DNM1L;SNUPN;ACTR3;ABI2;CDK7;ADAR;TUBGCP3;EIF3M;UNC13B;ANP32B;SLU7;CENPA;CENPC;CENPE;CENPF;CETN2;USP39;SRSF10;NCKAP1;SF3A3;TMED10;CLP1;UBE2C;CDC42EP1;STRAP;DDX20;OIP5;CHRNA3;FCHO2;CCDC151;COX20;SNAP47;CLNS1A;HIST3H2BB;JMY;COX10;SRSF12;COX15;MTPN;CREB1;SPTY2D1;RC3H1;EXOC8;DYX1C1;DDX3X;DLG1;DNM1;AGO3;EIF2S3;VMA21;EPS8;EPS15;PATL1;FER;COBLL1;FASTKD2;FKBP4;MAPRE1;SETX;FAM179B;CLASP…
GO:0006261	3.62173e-09	3.00911	24.106	DNA-dependent DNA replication	53	135	0	POLD3;STAG2;TOPBP1;POLG2;E2F7;DNA2;PRIMPOL;ORC6;ORC3;BOD1L1;CENPS;MCM3;MCM4;MCM6;ORC1;ORC2;ORC5;PCNA;GINS2;POLA1;POLE;POLE2;ATRX;INO80;MCM10;PRIM1;FANCM;RAD51;RFC1;RFC3;RFC4;RPA1;BLM;SETMAR;NUCKS1;GINS3;BRCA2;TFAM;TOP2A;WRN;E2F8;MCMBP;SMC1A;SLF1;SLC25A33;GINS4;TICRR;SMC3;CCNE2;MGME1;GINS1;CDC6;THOC1
GO:0033044	4.40937e-09	3.02556	23.5703	regulation of chromosome organization	52	132	0	RAD50;NDC80;TACC3;CCT7;CENPE;CENPF;CTCF;CCT8;UBE2C;SPTY2D1;DHX36;ERCC1;ERCC4;SMC5;POT1;SENP6;GNL3;ANAPC4;HNRNPA1;GEN1;MAD2L1;MYC;ATM;NEK2;DYNC1LI1;ATR;ATRX;PINX1;SLF2;PRKCQ;RB1;SETMAR;SFPQ;TCP1;BUB1;BUB1B;TPR;TTK;NABP2;HMBOX1;TNKS2;SLF1;TNKS;BECN1;CDC23;CCNB1;CCT6A;ZW10;H2AFY;ESPL1;CDC6;CDC27
GO:0006364	4.468e-09	2.2707	46.4263	rRNA processing	85	260	0	MPHOSPH6;NSA2;RPP30;RPP40;WDR3;EBNA1BP2;DDX52;RPL35;ERI2;WBSCR22;SRFBP1;BMT2;FBL;XRN2;WDR37;PDCD11;RRP1B;WDR43;RRP8;SIRT1;SKIV2L2;DCAF13;NOL11;RSL1D1;DIEXF;UTP20;RRP7A;RPL7L1;DDX51;NSUN4;GTF2H5;SNU13;PA2G4;RRP15;FCF1;UTP18;DDX47;NOP58;WBP11;GAR1;DDX56;NOL8;HEATR1;SHQ1;NOP10;TSR1;RIOK2;UTP3;RNASEL;RPL6;RPL13;RPL19;RPL22;RPL24;RPL26;RPL27A;RPL34;RPL38;RPL39;RPS16;RPS20;RPS21;RPS26;NSUN3;TFB2M;PAPD5…
GO:0007017	4.83981e-09	1.76683	106.066	microtubule-based process	162	594	0	HDAC6;ACTR3;KIF20A;LRPPRC;TUBB4B;NDC80;TUBGCP3;RBM14;TACC3;PIBF1;CENPA;CENPE;CETN2;CETN3;KIF1C;KIF2C;KATNA1;RASSF1;HAUS1;CCDC151;SSX2IP;FOPNL;CCSAP;CRMP1;SGO1;SPICE1;CEP120;DYX1C1;SASS6;DLG1;SKA1;CFAP53;SKA3;FER;FKBP4;MAPRE1;KIFAP3;TPX2;CEP152;USP33;TTLL5;FAM179B;CLASP2;WDR43;BICD2;SRGAP2;MACF1;KIF4A;RNF19A;ASPM;CHMP2B;C2CD3;SENP6;BLOC1S6;CKAP2;CHORDC1;AP3M1;STK36;EML4;GAS2L3;WDR62;CEP57L1;IFT81;…
GO:0000075	5.85805e-09	2.39838	39.4624	cell cycle checkpoint	75	221	1e-06	NDC80;CENPF;TOPBP1;FOXN3;ZWINT;ATF2;MAPK14;E2F7;DLG1;DNA2;EP300;CNOT6L;INTS7;CNOT10;GIGYF2;FBXO4;H2AFX;PRMT1;GEN1;MAD2L1;MDM4;MSH2;ATM;PCNA;DYNC1LI1;TAOK3;DTL;ZAK;ATR;SPDL1;ZWILCH;FANCI;CHFR;CENPJ;KNL1;TAOK1;USP28;PTPN11;RAD1;RAD17;RB1;RBBP8;RINT1;RPL24;CLSPN;BLM;SETMAR;NABP1;BRCA1;BUB1;BUB1B;TFDP2;TOP2A;TPR;TTK;NABP2;BRCC3;NEK11;SMC1A;CASP2;RHNO1;BRIP1;SLF1;NAE1;CCNA2;CCNB1;CCNG2;TICRR;CCNE2;ZW1…
GO:0007005	6.85339e-09	1.73639	111.423	mitochondrion organization	168	624	1e-06	HDAC6;PET100;TIMM23;DNM1L;COL4A3BP;LRPPRC;MRPS31;MTX2;MRPS30;PRDX3;MLLT11;IMMT;POLR3A;POLG2;MTFR2;ATG4A;COX20;MRPL54;CHCHD1;LRRK2;EARS2;DNAJC19;CHCHD4;GRPEL2;COX10;ATF2;FUNDC1;DNM1;DNA2;PRIMPOL;GABPA;GABPB1;KAT2A;TIMM10B;TIMM9;MRPL46;GCLM;HTRA2;DTWD2;MRPS28;COA3;MRPS18B;MRPL42;MRPL18;NDUFAF4;MRPL15;HGF;HSPA4;HSP90AA1;HSPD1;IFIT2;MTX3;IGF1;NDUFS7;NSUN4;TOMM5;MAN2A1;MAP1LC3C;MTX1;NDUFA5;NDUFA6;NDUF…
GO:0010212	7.2762e-09	2.88962	25.1774	response to ionizing radiation	54	141	1e-06	NET1;RAD51AP1;TLK2;TOPBP1;ERCC8;CYP2R1;IKBIP;DCUN1D3;MAPK14;RNF168;DNMT3B;ECT2;ERCC1;ERCC6;EYA3;FANCD2;SIRT1;SPIDR;INTS7;FBXO4;H2AFX;GTF2H5;MSH2;MYC;ATM;NOX4;PMAIP1;ATR;INO80;PRKAA1;USP28;RAD1;RAD51;RAD51C;RAD51B;BCL2;FIGNL1;BLM;SFRP1;SFRP2;NUCKS1;AEN;NABP1;BRCA1;BRCA2;WRN;XRCC4;NABP2;BRCC3;NHEJ1;CASP3;RHNO1;RAD54L;TICRR
GO:0033047	8.50247e-09	5.19173	9.46383	regulation of mitotic sister chromatid segregation	28	53	1e-06	NDC80;TACC3;CENPE;CENPF;UBE2C;SMC5;ANAPC4;GEN1;MAD2L1;ATM;DYNC1LI1;ATRX;SLF2;RB1;BUB1;BUB1B;TPR;TTK;SLF1;TNKS;BECN1;CDC23;CCNB1;ZW10;H2AFY;ESPL1;CDC6;CDC27
GO:0022607	1.01717e-08	1.35661	449.086	cellular component assembly	551	2515	1e-06	HDAC6;PET100;CHAF1A;FARSB;DNM1L;SNUPN;ACTR3;ABI2;CNIH1;CDK7;STAM2;ABCC4;SIGMAR1;ADAR;TFG;DLC1;TUBGCP3;RBM14;PIBF1;PPIH;EIF3M;UNC13B;FBLN5;ANP32B;SLU7;CENPA;CENPC;USP16;CENPE;CENPF;EXOC5;CTCF;CETN2;CCT8;USP39;SRSF10;NCKAP1;SEC24A;SF3A3;TMED10;CLP1;NUDT21;CPSF6;UBE2C;CDC42EP1;LDB3;STRAP;DDX20;PDCD10;OIP5;CHRNA3;CHRNB4;C1QTNF3;HAUS1;ATG4A;FCHO2;EVI5L;CCDC151;COX20;SNAP47;SSX2IP;CLNS1A;LRRK2;ISCA2;FO…
GO:0000209	1.07598e-08	2.26571	44.2836	protein polyubiquitination	81	248	1e-06	HDAC6;TOPORS;PSMD14;UBE4B;MARCH6;UBE2C;RNF24;ERCC8;RNF145;RNF217;RNF168;UBOX5;PSME4;SASH1;RNF144B;SHPRH;RNF19A;WSB1;FBXO22;FBXO4;UBE2S;ANAPC4;UBE2K;XIAP;RNF165;RLIM;HERC5;UBR5;ANAPC7;DTL;UBE2D4;ANKIB1;RC3H2;RNF111;UBE2W;CHFR;PSMA1;PSMA3;PSMA4;PSMA5;PSMA6;PSMB3;PSMB8;PSMC1;PSMD5;PSMD7;PSMD10;PSMD12;KLHL42;RNF213;BARD1;RBBP6;BCL2;TRIM27;BLMH;ANAPC1;SIAH1;SKP1;SKP2;HLTF;BRCA1;TPP2;UBE2B;UBE2D1;UBE2D…
GO:0016569	1.23004e-08	1.78476	96.0668	chromatin modification	148	538	1e-06	HDAC6;PRMT3;AKAP8;RBM14;USP16;CTCF;MSL3;TLK2;CHD1;PWP1;KAT7;BAZ2A;CBX3;WBSCR22;AEBP2;ATF2;CREBBP;KANSL1L;RNF168;DNMT3B;ARID2;ELK4;EP300;FBL;MECOM;EYA3;BPTF;JMJD1C;KDM1B;MTF2;KDM2A;PHF8;RTF1;RRP8;SIRT1;RYBP;SUZ12;EID1;EPC2;KAT2A;ELP4;DNAJC2;TAF5L;UHRF1;HELLS;HLCS;PRMT2;PRMT1;ING2;USP27X;KMT2A;TRIM37;MYB;ATM;PHF20;UBR5;TAF9B;RSF1;POLE3;ING3;ATRX;PAF1;TET2;BCOR;ELP3;MSL2;PRMT6;PPP5C;PRKAA1;YEATS2;AS…
GO:0006312	1.38249e-08	5.79057	8.03533	mitotic recombination	25	45	1e-06	RAD50;POLD3;DNA2;ERCC1;SMC5;RAD54B;GEN1;CENPS;PCNA;POLA1;POLE;POLE2;PRIM1;RAD51;RAD51C;RAD51B;RFC1;RFC3;RFC4;RPA1;RPA3;BRCA2;TOP2A;WRN;SMC6
GO:0006415	1.47364e-08	3.36459	17.8563	translational termination	42	100	1e-06	MRPS31;MRPS30;MRPL54;CHCHD1;GSPT2;MRPL46;GLE1;MRPS28;MRPS18B;MRPL42;MRPL18;MRPL15;N6AMT1;MRPS18C;MRPL51;MRPL30;MRPL35;MRPL48;MRPS23;MRPS21;MTRF1L;MRPL16;MRPL20;EIF5A2;MRPL47;MRPS35;ABCE1;MRPS25;MRPS24;MRPS9;MRPS5;MRPL34;MRPL32;MRPL9;MRPL1;MRPL44;DAP3;MRPL24;MRPL45;GADD45GIP1;MRPL33;MRPL19
GO:0000731	1.513e-08	4.04527	13.0351	DNA synthesis involved in DNA repair	34	73	1e-06	RAD50;RAD51AP1;POLD3;DNA2;PRIMPOL;SIRT1;RCHY1;ATM;PCNA;POLK;DTL;POLE;POLE2;POLH;BARD1;RAD51;RAD51C;RAD51B;RBBP8;RFC1;RFC3;RFC4;RPA1;RPA3;BLM;BRCA1;BRCA2;SYCP1;WRN;PALB2;RMI1;BRIP1;USP10;EXO1
GO:0033045	2.21416e-08	4.48701	10.8923	regulation of sister chromatid segregation	30	61	2e-06	NDC80;TACC3;CENPE;CENPF;CTCF;UBE2C;SMC5;ANAPC4;GEN1;MAD2L1;ATM;DYNC1LI1;ATRX;SLF2;RB1;SFPQ;BUB1;BUB1B;TPR;TTK;SLF1;TNKS;BECN1;CDC23;CCNB1;ZW10;H2AFY;ESPL1;CDC6;CDC27
GO:0070125	2.29805e-08	3.65448	14.9993	mitochondrial translational elongation	37	84	2e-06	MRPS31;MRPS30;MRPL54;CHCHD1;MRPL46;MRPS28;MRPS18B;MRPL42;MRPL18;MRPL15;MRPS18C;MRPL51;MRPL30;MRPL35;MRPL48;MRPS23;MRPS21;MRPL16;MRPL20;MRPL47;MRPS35;MRPS25;MRPS24;MRPS9;MRPS5;MRPL34;MRPL32;MRPL9;MRPL1;MRPL44;DAP3;MRPL24;MRPL45;GFM1;GADD45GIP1;MRPL33;MRPL19
GO:0032543	2.97648e-08	2.99329	21.4275	mitochondrial translation	47	120	2e-06	LRPPRC;MRPS31;MRPS30;MRPL54;CHCHD1;EARS2;MRPL46;MRPS28;COA3;MRPS18B;MRPL42;MRPL18;MRPL15;NSUN4;MRPS18C;MRPL51;MRPL30;MRPL35;MRPL48;MRPS23;MRPS21;MTRF1L;MRPL16;RMND1;MRPL20;DARS2;QRSL1;MRPL47;MRPS35;MRPS25;MRPS24;MRPS9;MRPS5;MRPL34;MRPL32;MRPL9;MRPL1;MRPL44;C1QBP;DAP3;MRPL24;TARS2;MRPL45;GFM1;GADD45GIP1;MRPL33;MRPL19
GO:0016570	3.18631e-08	1.86351	76.6035	histone modification	122	429	3e-06	HDAC6;PRMT3;AKAP8;RBM14;USP16;CTCF;MSL3;PWP1;KAT7;BAZ2A;ATF2;CREBBP;KANSL1L;RNF168;DNMT3B;ELK4;EP300;FBL;MECOM;EYA3;JMJD1C;KDM1B;MTF2;KDM2A;PHF8;RTF1;SIRT1;RYBP;SUZ12;EID1;EPC2;KAT2A;ELP4;TAF5L;UHRF1;HLCS;PRMT2;PRMT1;ING2;USP27X;KMT2A;TRIM37;MYB;ATM;PHF20;UBR5;TAF9B;POLE3;ING3;ATRX;PAF1;TET2;BCOR;ELP3;MSL2;PRMT6;PPP5C;PRKAA1;YEATS2;ASH1L;KMT2E;MAPK8;SMARCAD1;ZNF304;BEND3;KDM5A;RBBP5;RBBP7;REST;RL…
GO:0034502	3.55945e-08	4.34648	11.0709	protein localization to chromosome	30	62	3e-06	CCT7;CENPA;CTCF;CCT8;ESCO2;ESR1;SPIDR;POT1;GNL3;MTBP;ATR;ATRX;SPDL1;PINX1;CENPQ;SLF2;KNL1;RB1;BRCA2;TCP1;BUB1B;MIS12;NABP2;TNKS2;SLF1;TNKS;CCT6A;ZW10;H2AFY;CDK1
GO:0070126	4.90825e-08	3.5048	15.3564	mitochondrial translational termination	37	86	4e-06	MRPS31;MRPS30;MRPL54;CHCHD1;MRPL46;MRPS28;MRPS18B;MRPL42;MRPL18;MRPL15;MRPS18C;MRPL51;MRPL30;MRPL35;MRPL48;MRPS23;MRPS21;MTRF1L;MRPL16;MRPL20;MRPL47;MRPS35;MRPS25;MRPS24;MRPS9;MRPS5;MRPL34;MRPL32;MRPL9;MRPL1;MRPL44;DAP3;MRPL24;MRPL45;GADD45GIP1;MRPL33;MRPL19
GO:0016925	6.41957e-08	2.81272	23.2132	protein sumoylation	49	130	5e-06	UBA2;TOPORS;STAG1;CETN2;STAG2;NUPL2;RNF168;SENP5;SCMH1;SMC5;NUP205;NUP160;NUP62;SENP6;GNL3;SENP1;HNRNPK;BIRC5;NUP43;INCENP;NUP88;NUP98;EID3;PCNA;NOP58;TRPM4;CDCA8;NUP133;RANBP2;RPA1;BLM;BMI1;SUMO2;BRCA1;TOP2A;TPR;SUMO1;WRN;XRCC4;SMC6;SMC1A;L3MBTL2;CBX2;HERC2;PIAS2;SMC3;NUP155;NUP93;NUP153
GO:0071103	6.42548e-08	2.09209	49.6405	DNA conformation change	86	278	5e-06	CHAF1A;SMC4;RAD50;AKAP8;ANP32B;CENPA;CENPC;CTCF;CETN2;ASCC3;CHD1;OIP5;HIST3H2BB;SPTY2D1;DDX3X;DNA2;SETX;PSME4;NCAPD3;ITGB3BP;CENPI;SHPRH;RAD54B;POT1;GTF2H2;H2AFX;HELLS;HMGB1;HMGB3;CENPS;CENPW;GTF2H5;MCM3;MCM4;MCM6;NAP1L3;NASP;NUSAP1;GINS2;RSF1;MIS18A;ATRX;INO80;PAF1;NCAPG2;CENPQ;MIS18BP1;HJURP;ASF1B;CENPN;ASH1L;KNL1;CHD8;RAD23B;RAD51;RBBP7;RECQL;BLM;SET;SMYD3;CENPH;SRPK1;SUPV3L1;SYCP1;TOP2A;TPR;W…
GO:0000725	7.11816e-08	3.29204	16.7849	recombinational repair	39	94	6e-06	RAD50;PSMD14;RAD51AP1;ERCC4;SMC5;SPIDR;MCM9;RAD54B;H2AFX;GEN1;ATM;GINS2;INO80;PARPBP;FIGN;EXD2;RAD51;RAD51C;RAD51B;RBBP8;RECQL;RPA1;RPA3;FIGNL1;BLM;SFPQ;NUCKS1;NABP1;BRCA1;BRCA2;UBE2N;YY1;NABP2;SMC6;PALB2;RHNO1;GINS4;RAD54L;MCM8
GO:0034508	7.16774e-08	4.63322	9.64239	centromere complex assembly	27	54	6e-06	CENPA;CENPC;CENPE;CENPF;OIP5;ITGB3BP;CENPI;SENP6;HELLS;CENPS;CENPW;RSF1;MIS18A;CENPQ;MIS18BP1;HJURP;CENPN;KNL1;RB1;RBBP7;CENPH;MIS12;CENPM;CENPU;CENPT;SMARCA5;CENPL
GO:0051649	7.16918e-08	1.37385	346.055	establishment of localization in cell	432	1938	6e-06	CDH3;HDAC6;TIMM23;SNUPN;COL4A3BP;ACTR3;LRPPRC;CNIH1;STX6;SRRM1;STAM2;TFG;NDC80;PIBF1;UNC13B;IPO8;IPO7;ANP32B;HTATIP2;SLU7;CENPA;CENPE;CENPF;ATP5L;MTX2;YKT6;DCTN6;CSPG5;KIF1C;AHCYL1;SRSF10;SEC24A;TMED10;KIF2C;NUPL2;POLR3A;ZWINT;TBC1D8;CHM;DDX20;CHML;RPL35;SEC63;PDCD10;XPOT;SYNRG;VPS45;TEX261;CHRNA3;CHRNB4;C1QTNF3;ATG4A;EVI5L;NUS1;SNAP47;SSX2IP;CLN5;LRRK2;BBS5;DNAJC19;CHCHD4;COPB1;GRPEL2;STARD4;VPS…
GO:0071822	7.65027e-08	1.40677	288.558	protein complex subunit organization	368	1616	6e-06	HDAC6;PET100;CHAF1A;SMC4;FARSB;DNM1L;ACTR3;ABI2;CNIH1;MRPS31;SIGMAR1;TFG;TUBGCP3;PPIH;UNC13B;ANP32B;CENPA;CENPC;USP16;CENPE;CENPF;CTCF;CCT8;NCKAP1;SEC24A;MRPS30;TMED10;KIF2C;NUDT21;CPSF6;UBE2C;CDC42EP1;SUPT16H;OIP5;CHRNA3;CHRNB4;C1QTNF3;FCHO2;CCDC151;COX20;MRPL54;SNAP47;CHCHD1;LRRK2;CCSAP;HIST3H2BB;COL12A1;JMY;COX10;COX15;MTPN;CREB1;CREBBP;AMER1;ADAMTS14;CRYZ;SPTY2D1;CSNK1A1;CTH;EXOC8;HSCB;CYP1B1…
GO:0006338	9.13706e-08	2.55489	28.2129	chromatin remodeling	56	158	7e-06	ANP32B;CENPA;CENPC;MSL3;CHD1;NUDT5;BAZ2A;CBX3;OIP5;SPTY2D1;ESR1;BPTF;SCMH1;PSME4;ITGB3BP;CENPI;KAT2A;HELLS;CENPS;CENPW;MYB;MYC;NASP;RSF1;MIS18A;ATRX;INO80;CENPQ;MIS18BP1;HJURP;CENPN;SMARCAD1;KNL1;GATAD2B;CHD8;RB1;RBBP7;ACTR6;CENPH;SMARCA1;SMARCC1;SUPT4H1;TADA2A;TPR;CENPM;DEK;CENPU;SUV39H2;CENPT;ANP32E;ELOF1;SMARCA5;ACTL6A;BAZ1B;CENPL;MORF4L2
GO:0033365	1.00242e-07	1.55034	156.778	protein localization to organelle	217	878	8e-06	TIMM23;DNM1L;SNUPN;TOPORS;PIBF1;IPO8;IPO7;CCT7;CENPA;MTX2;CTCF;CCT8;HSPH1;POLR3A;KAT7;RPL35;SEC63;OSBPL8;C1QTNF3;LRRK2;NEDD1;DNAJC19;CHCHD4;GRPEL2;MAPK14;PRICKLE1;PAQR3;ESCO2;TOR1AIP2;DDX3X;ECT2;EGFR;PIKFYVE;ESR1;TBC1D32;TRAPPC8;MAPRE1;RAB3GAP1;NUP205;SYNE2;VPS13A;SYNE1;SIRT1;SEC61G;SPIDR;ACAP2;DDX58;KPNA6;NUP62;CNEP1R1;RAB3GAP2;POT1;C2CD3;TOR1AIP1;FBXO4;GNL3;KAT2A;TIMM10B;TIMM9;RANBP6;AP3M1;MTBP…
GO:0000732	1.10305e-07	8.73356	4.64263	strand displacement	17	26	8e-06	RAD50;RAD51AP1;DNA2;ATM;BARD1;RAD51;RAD51C;RAD51B;RBBP8;BLM;BRCA1;BRCA2;WRN;PALB2;RMI1;BRIP1;EXO1
GO:0000724	1.68335e-07	3.20653	16.6063	double-strand break repair via homologous recombination	38	93	1.3e-05	RAD50;PSMD14;RAD51AP1;ERCC4;SMC5;SPIDR;MCM9;RAD54B;H2AFX;GEN1;ATM;GINS2;INO80;PARPBP;FIGN;EXD2;RAD51;RAD51C;RAD51B;RBBP8;RECQL;RPA1;RPA3;FIGNL1;BLM;SFPQ;NUCKS1;NABP1;BRCA1;BRCA2;UBE2N;YY1;NABP2;SMC6;PALB2;GINS4;RAD54L;MCM8
GO:1901796	1.88892e-07	2.48134	28.7486	regulation of signal transduction by p53 class mediator	56	161	1.4e-05	RAD50;PPP1R13L;TOPBP1;SUPT16H;SETD9;JMY;MAPK14;SPRED1;DNA2;DYRK1A;EP300;HIPK1;PLA2R1;TPX2;SIRT1;HNRNPK;ING2;MDM4;ATM;PHF20;TAF9B;PMAIP1;ATR;RRN3;PRKAA1;PRKAB2;PSMD10;BARD1;RAD1;RAD17;RBBP7;RBBP8;RFC3;RFC4;RPA1;RPA3;BDKRB2;BLM;MEAF6;BRCA1;TAF1;TAF2;TAF4B;TAF5;TAF12;TAF13;WRN;KAT6A;RMI1;RHNO1;TAF3;BRIP1;TRIM24;EXO1;TP53INP1;EEF1E1
GO:0008380	1.93985e-07	1.84214	70.1752	RNA splicing	111	393	1.4e-05	SNUPN;MBNL2;SRRM1;CWC27;SMNDC1;BCAS2;PPIE;PPIH;SYNCRIP;SLU7;USP39;SRSF10;SF3A3;CLP1;NUDT21;STRAP;DDX20;CLNS1A;SRSF12;CSTF1;DHX15;DYRK1A;ERN1;HNRNPA3;PUF60;SETX;AFF2;PPWD1;TARDBP;SF3B1;SKIV2L2;GEMIN5;LSM3;RBMX;HTATSF1;RBM20;FAM98B;SREK1IP1;DCPS;CPSF1;HNRNPA1;HNRNPH1;HNRNPH2;HNRNPK;MBNL1;SNU13;NOVA1;YBX1;DBR1;DDX47;RSRC1;CDC40;RTCB;CWC15;PCF11;PPIL1;LSM8;WBP11;PLRG1;CPSF2;POLR2H;POLR2K;GPATCH1;PPP1…
GO:1901987	2.16713e-07	1.95704	56.2473	regulation of cell cycle phase transition	93	315	1.6e-05	PSMD14;NDC80;CENPE;CENPF;UBE2C;TOPBP1;FOXN3;LSM11;E2F7;DDX3X;EGFR;EP300;PSME4;PLCB1;CNOT6L;STXBP4;CNOT10;ANKRD17;GIGYF2;MTBP;ANAPC4;PRMT2;PRMT1;HSPA2;GEN1;MAD2L1;MDM4;ATM;ATP2B4;PCNA;DYNC1LI1;TAOK3;ANAPC7;PLRG1;ANLN;INO80;USP47;FANCI;PKIA;CENPJ;PSMA1;PSMA3;PSMA4;PSMA5;PSMA6;PSMB3;PSMB8;PSMC1;PSMD5;PSMD7;PSMD10;PSMD12;RAD51C;RAD51B;RB1;BCL2;RINT1;MIIP;CLSPN;BLM;ANAPC1;SKP1;BUB1;BUB1B;TFDP2;TPR;TTK…
GO:0006353	2.19505e-07	3.04403	18.0348	DNA-templated transcription, termination	40	101	1.6e-05	CDK7;SRRM1;SLU7;CD3EAP;CLP1;NUDT21;LSM11;CSTF1;XRN2;SETX;POLR1A;ZNF473;PTRF;GTF2H2;CPSF1;GTF2H5;CDC40;PCF11;CPSF2;POLR2H;POLR2K;THOC2;SMN1;SNRPD3;SNRPF;SNRPG;MTERF1;CPSF7;THOC7;MTERF2;FIP1L1;POLR1B;THOC3;SARNP;TTF2;TAF1B;TAF1A;CCNH;ZC3H11A;THOC1
[truncated: 307 more rows]

## Sheet: orange
GOBPID	Pvalue	OddsRatio	ExpCount	Term	Count	Size	FDR	Symbols
[truncated: 64 more rows]

## Sheet: lightcyan
GOBPID	Pvalue	OddsRatio	ExpCount	Term	Count	Size	FDR	Symbols
[truncated: 105 more rows]

[truncated: 3 more sheets: lightyellow, darkolivegreen, white]
