# Supplementary material for: Transcriptomic analysis of different tissue layers in antler growth Center in Sika Deer (Cervus nippon)
Source: BMC Genomics. 2019 Mar 5;20:173. doi: 10.1186/s12864-019-5560-1 (PMC6402185; doi:10.1186/s12864-019-5560-1)
Supplement: Supplementary file 10 — Table S6. Primers of the nine hub genes were used for qRT-PCR. (XLSX 9 kb) [file 12864_2019_5560_MOESM10_ESM.xlsx]

## Sheet: Sheet1
Gene	Sense	Anti-sense	Product length	Tm
TNMD	AGGCGAGGATACCAAATAC	TCAAAGCAGGGAAAGAGTG	157	53
FRZB	TCGAGCAGTTCGAGGGTC	GGCGGTACTTGATGAGGAT	177	55
DLX3	GGGAAGCACTGTACGGGAGT	CACGCAGACGCAGGTGAAA	218	59
SRPX2	TAGGCTCGGTCATAAGCAG	CCACTCCCGTGAGAAGATG	184	51
JUNB	GGTCTGCGGTTCCTCCTTG	ACACCAACCTCAGCAGCTATTCT	191	60
Sox18	TTCCTGCGGGTCTGTGACGA	CGATGCCAGCTCTGCTGTCTA	119	61
Foxc2	AGATTGTGGCGGATGCTGTT	AGCTACGGAGGCATGACCAG	284	60
Twist2	CTATTCTCGCCGCTGTTTGA	CAGAATGTACAGGAAGGCATTTCTG	216	58
SMAD6	CCATCCATCCTGGGTAAGC	GTGAGGGATCAGAGGGTAGCT	279	57
